# Supplementary material for: Genome re-sequencing reveals the history of apple and supports a two-stage model for fruit enlargement
Source: Nat Commun. 2017 Aug 15;8:249. doi: 10.1038/s41467-017-00336-7 (PMC5557836; doi:10.1038/s41467-017-00336-7)
Supplement: Supplementary file 2 — Supplementary Data 1 [file 41467_2017_336_MOESM2_ESM.xlsx]

## Sheet: DataS1
Supplementary Data 1 Statistics of apple genome resequencing for each accession
Sample ID	Group	Accession name	Accession ID	Genus	Species	Origin	No. raw read pairs	Total raw bases	No. cleaned read pairs	Total cleaned bases	Genome depth*
Asi_01	Other wild (Asi)	Binzi	LNYS3	Malus	asiatica var. rinki	China	78685183	14163332940	60591701	10023278301	13.503
Asi_02	Other wild (Asi)	laiwufenguoziA	LNYS18	Malus	asiatica	China	32837640	9916967280	25249678	7614450482	10.2579
Asi_03	Other wild (Asi)	laiwusuanguoziA	LNYS19	Malus	asiatica	China	36912979	11147719658	28181178	8497934570	11.4481
Asi_04	Other wild (Asi)	baiguoziA	LNYS22	Malus	asiatica	China	32073965	9686337430	23682116	7141031254	9.62014
Bac_01	Other wild (Bac)	Mandshurica 2330	PI 322713	Malus	baccata	Former Soviet Union	62017755	12527586510	34829162	7089072358	9.55014
Bac_02	Other wild (Bac)	shandingzi7A	LNYS20	Malus	baccata	China	36944363	11157197626	27852329	8399337588	11.3153
Bac_03	Other wild (Bac)	shandingzi2A	LNYS23	Malus	baccata	China	28043851	8469243002	21648526	6527321740	8.79337
Bac_04	Other wild (Bac)	shandingzi3A	LNYS24	Malus	baccata	China	24744098	7472717596	19071091	5749872938	7.74602
Bac_05	Other wild (Bac)	shandingzi1A	LNYS25	Malus	baccata	China	33038615	9977661730	25220758	7604221792	10.2441
Bac_06	Other wild (Bac)	shandingziA	LNYS32	Malus	baccata	China	35705020	10782916040	26121897	7876253668	10.6106
Dom_25	Dom_rootstock	P.22	PI 437046	Malus	domestica	Poland	36293210	8308855220	39903411	6758493872	9.1048
Dom_26	Dom_rootstock	J-TE-G	PI 590169	Malus	domestica	Czechoslovakia	31357095	6334133190	28636954	5723017225	7.70984
Dom_27	Dom_rootstock	M.9 (Troch Strain)	PI 588826	Malus	domestica	United Kingdom	63313865	12789400730	58570457	11700913251	15.7631
Dom_28	Dom_rootstock	M.26	PI 337319	Malus	domestica	United Kingdom	73353533	14817413666	65004993	13091221208	17.636
Dom_29	Dom_rootstock	Budagovsky 118	PI 589482	Malus	domestica	Canada	32859610	6637641220	29083202	5858324220	7.89212
Dom_30	Dom_rootstock	Budagovski 9	PI 324523	Malus	domestica	Canada	43096945	8705582890	37958148	7645975861	10.3004
Dom_31	Dom_rootstock	M.7	PI 588816	Malus	domestica	United Kingdom	40092580	8098701160	37490354	7567397907	10.1945
Dom_32	Dom_rootstock	G210	NA	Malus	domestica	United States	24649146	5345911792	25044250	4583752686	6.17507
Dom_33	Dom_rootstock	MM.106	PI 588873	Malus	domestica	United States	41205453	8323501506	37691392	7676394516	10.3414
Dom_34	Dom_rootstock	G16	NA	Malus	domestica	United States	52611489	10627520778	48521614	9882237595	13.313
Dom_35	Dom_rootstock	G41	NA	Malus	domestica	United States	28964926	5850915052	26767103	5451941617	7.34466
Dom_01	Dom_scion	Anna	PI 280400	Malus	domestica	Israel	65115909	15913029118	49045005	11731660609	15.8045
Dom_02	Dom_scion	Antonovka 1.5 pounds	PI 107196	Malus	domestica	Former Soviet Union	42044975	8493084950	32961695	6707889721	9.03663
Dom_03	Dom_scion	Calville Blanc	PI 589596	Malus	domestica	France	102324137	26650645474	45105909	12480411598	16.8132
Dom_04	Dom_scion	Chisel Jersey	PI 588806	Malus	domestica	United Kingdom	61245593	15802706086	21295632	5127867280	6.90808
Dom_05	Dom_scion	Cox's Orange Pippin	PI 588853	Malus	domestica	United Kingdom	70673664	14276080128	39812817	8106000137	10.9201
Dom_06	Dom_scion	Delicious	PI 589841	Malus	domestica	United States	73749685	16663368670	40632603	9365594635	12.617
Dom_07	Dom_scion	Esopus Spitzenburg	PI 588785	Malus	domestica	United States	77357489	19168062178	38573150	9922427228	13.3671
Dom_08	Dom_scion	Fuji Red Sport Type 2	PI 588844	Malus	domestica	Japan	107282815	25214388730	44708493	11250917475	15.1568
Dom_09	Dom_scion	Gala	PI 392303	Malus	domestica	New Zealand	84676842	21293906584	37137427	10306685350	13.8848
Dom_10	Dom_scion	Granny Smith	PI 588880	Malus	domestica	Australia	190448154	49815572608	204786497	29421307180	39.6353
Dom_11	Dom_scion	Jonathan	PI 590185	Malus	domestica	United States	72567372	15758320244	34637581	7995982917	10.7719
Dom_12	Dom_scion	Lady	PI 589053	Malus	domestica	France	101747233	20552941066	61016901	12417552641	16.7285
Dom_13	Dom_scion	Liberty	PI 588943	Malus	domestica	United States	67783867	15538905734	27309849	6996425781	9.42533
Dom_14	Dom_scion	Northern Spy	PI 588872	Malus	domestica	United States	92907916	22650822632	43159958	11134795250	15.0004
Dom_15	Dom_scion	Novosibirski Sweet	PI 589478	Malus	domestica	Former Soviet Union	103876877	25412534754	38919746	10268716224	13.8336
Dom_16	Dom_scion	Rhode Island Greening	PI 589520	Malus	domestica	United States	100699650	23700426200	39159370	9182404366	12.3702
Dom_17	Dom_scion	Rome Beauty Law	PI 588850	Malus	domestica	United States	78292502	19795900504	39963270	10950880725	14.7526
Dom_18	Dom_scion	Wijcik McIntosh	PI 590186	Malus	domestica	Canada	88450722	22108647744	49396260	12869514584	17.3373
Dom_19	Dom_scion	Yellow Transparent	PI 588859	Malus	domestica	Former Soviet Union	100620864	25675133328	39025268	10720385621	14.4421
Dom_20	Dom_scion	Pixie	PI 589687	Malus	domestica	United Kingdom	69066863	17030234226	23417287	5529183304	7.44872
Dom_21	Dom_scion	Honeycrisp	PI 644174	Malus	domestica	United States	84150051	20068267702	23236945	5403292819	7.27912
Dom_22	Dom_scion	Greensleeves	PI 589673	Malus	domestica	United Kingdom	87276041	17629760282	63429294	12784529469	17.2229
Dom_23	Dom_scion	Usterapfel	NA	Malus	domestica	Germany	80303754	16221358308	60943730	12285351952	16.5504
Dom_24	Dom_scion	Golden Delicious	PI 590184	Malus	domestica	United States	37285186	7531607572	35141241	7093013668	9.55545
Hup_01	Other wild (Hup)	Pingyitiancha	LNYS14	Malus	hupehensis	China	87021885	15663939300	71558301	12147865068	16.3652
Hup_02	Other wild (Hup)	honghuaxiaoyeA	LNYS29	Malus	hupehensis	China	30706054	9273228308	23887107	7202203672	9.70255
Hup_03	Other wild (Hup)	laoshan2A	LNYS34	Malus	hupehensis	China	35591216	10748547232	25928498	7817397824	10.5313
Hup_04	Other wild (Hup)	laoshan3A	LNYS35	Malus	hupehensis	China	33185180	10021924360	24683198	7442624262	10.0264
Ang_01	Other wild	-	PI 589727	Malus	angustifolia	United States	42800557	14472987422	36924608	8128265222	10.9501
Cer_01	Other wild	Yingtaoye Haitang	LNYS13	Malus	ceracifolia	China	75256327	13546138860	63056444	10716459860	14.4368
Cor_01	Other wild	Wynema	PI 588927	Malus	coronaria	United States	73685411	18316838322	23197922	5517369466	7.4328
Flo_01	Other wild	Skopje P2	PI 589385	Malus	florentina	United Kingdom	120076924	29796305048	114936757	17350808515	23.3744
Fus_01	Other wild	-	PI 589933	Malus	fusca	United States	135241132	32623082164	115979485	17820839196	24.0076
Hyb_01	Other wild	Pinpo	LNYS2	Malus	hybrid	China	82076827	14773828860	63285219	10453672924	14.0828
Hyb_02	Other wild	Xiango	LNYS4	Malus	hybrid	China	72993210	13138777800	56230703	9305561872	12.5361
Ioe_01	Other wild	-	PI 590009	Malus	ioensis	United States	56465857	11406103114	26117312	5301925699	7.14256
Kir_01	Other wild	-	PI 590043	Malus	kirghisorum	Former Soviet Union	83807643	21124310186	39053738	10669908812	14.3741
Mel_01	Other wild	Jianzui Linqin	LNYS11	Malus	melliana	China	73752503	13275450540	58616666	9743429971	13.126
Mic_01	Other wild	Xifu Haitang	LNYS7	Malus	micromalus	China	70848540	12752737200	56497108	9406842748	12.6726
Mic_02	Other wild	guodongxianA	LNYS30	Malus	micromalus	China	33244245	10039761990	25837272	7789578760	10.4938
Ori_01	Other wild	99TU-06-01	PI 644252	Malus	orientalis	Turkey	83538308	20179245616	31636288	7223441901	9.73116
Pla_01	Other wild	Bianguo Haitang	LNYS12	Malus	platycarpa	China	84309336	15175680480	70252378	11947399339	16.0951
Pru_01	Other wild	Qiuzi	LNYS9	Malus	prunifolia	China	77573104	13963158720	62866216	10490089168	14.1319
Pru_02	Other wild	-	PI 594102	Malus	prunifolia	United States	83678783	20459132366	28182774	6450517812	8.68991
Pum_01	Other wild	-	PI 589225	Malus	pumila	SW Siberia and Turkestan	83560689	18033144878	23426102	4954258758	6.6742
Roc_01	Other wild	Lijiang Shanjingzi	LNYS10	Malus	rockii	China	88884160	15999148800	70454579	11723132281	15.793
Spe_01	Other wild	Haitanghua	LNYS6	Malus	spectabilis	China	79415610	14294809800	63071593	10531325452	14.1874
Xia_01	Other wild	Xiaojin Haitang	LNYS15	Malus	xiaojinensis	China	103580186	18644433480	85996162	14605314235	19.6758
Rob_01	Other wild (Rob)	Bianleng Haitang	LNYS5	Malus	robusta	China	83132249	14963804820	65043403	10783113336	14.5266
Rob_02	Other wild (Rob)	laiwunanyan1A	LNYS16	Malus	robusta	China	37722815	11392290130	29170095	8796140632	11.8498
Rob_03	Other wild (Rob)	balenghaitangA	LNYS17	Malus	robusta	China	35903033	10842715966	27423228	8269697324	11.1406
Rob_04	Other wild (Rob)	laiwuyanduanA	LNYS26	Malus	robusta	China	31132689	9402072078	23858351	7193313052	9.69057
Rob_05	Other wild (Rob)	balenghaitangbaiA	LNYS27	Malus	robusta	China	34838078	10521099556	26468742	7980547384	10.7511
Rob_06	Other wild (Rob)	nanyan6A	LNYS28	Malus	robusta	China	34102597	10298984294	26181643	7893882766	10.6344
Rob_07	Other wild (Rob)	nanyan10A	LNYS31	Malus	robusta	China	36329160	10971406320	26750402	8066281056	10.8666
Rob_08	Other wild (Rob)	nanyanhaitangA	LNYS33	Malus	robusta	China	31631142	9552604884	23705738	7148631262	9.63038
Rob_09	Other wild (Rob)	balenghaitang2A	LNYS21	Malus	robusta	China	29116962	8793322524	22260115	6713221192	9.04381
Sie_K_01	Sie_K	-	PI 632626	Malus	sieversii	Kazakhstan	72680622	17933943244	31765507	7234120447	9.74555
Sie_K_02	Sie_K	-	PI 613951	Malus	sieversii	Kazakhstan	65829046	15390531192	37313971	8460923682	11.3983
Sie_K_03	Sie_K	-	PI 613987	Malus	sieversii	Kazakhstan	67786131	16022582862	27933239	6241430586	8.40823
Sie_K_04	Sie_K	-	PI 613988	Malus	sieversii	Kazakhstan	75092249	17698929898	30458034	6862918097	9.24548
Sie_K_05	Sie_K	-	PI 613971	Malus	sieversii	Kazakhstan	70541705	16656485310	21107607	4746868975	6.39481
Sie_K_06	Sie_K	-	PI 613976	Malus	sieversii	Kazakhstan	62621356	14531937012	23883928	5314028536	7.15887
Sie_K_07	Sie_K	-	PI 613978	Malus	sieversii	Kazakhstan	71592517	16792436234	30310831	6883209719	9.27281
Sie_K_08	Sie_K	-	PI 613979	Malus	sieversii	Kazakhstan	69150266	16052836832	36957060	8381973394	11.2919
Sie_K_09	Sie_K	-	PI 657028	Malus	sieversii	Kazakhstan	66977382	15518262564	33054646	7483377857	10.0813
Sie_K_10	Sie_K	-	PI 657067	Malus	sieversii	Kazakhstan	68736410	16782489220	27164120	6196912400	8.34826
Sie_K_11	Sie_K	-	PI 657002	Malus	sieversii	Kazakhstan	64921322	15925964344	29440462	6766322795	9.11535
Sie_K_12	Sie_K	-	PI 657017	Malus	sieversii	Kazakhstan	52225899	12447171698	34806799	8052953439	10.8487
Sie_K_13	Sie_K	-	GMAL4011	Malus	sieversii	Kazakhstan	64648957	15928600814	34716564	7914971125	10.6628
Sie_K_14	Sie_K	-	657094	Malus	sieversii	Kazakhstan	67369444	15604633988	41906983	9339384918	12.5817
Sie_K_15	Sie_K	-	657101	Malus	sieversii	Kazakhstan	65240260	15679594820	35247223	7981370995	10.7522
Sie_X_01	Sie_X	-	X1	Malus	sieversii	Xinjiang, China	81131527	14603674860	65800662	11047355490	14.8826
Sie_X_02	Sie_X	-	X2	Malus	sieversii	Xinjiang, China	67914609	12224629620	55414374	9313927193	12.5474
Sie_X_03	Sie_X	-	X3	Malus	sieversii	Xinjiang, China	77674349	13981382820	64366627	10829043594	14.5885
Sie_X_04	Sie_X	-	X4	Malus	sieversii	Xinjiang, China	87172774	15691099320	70604693	11928657899	16.0699
Sie_X_05	Sie_X	-	X5	Malus	sieversii	Xinjiang, China	76749700	13814946000	63575899	10696209788	14.4096
Sie_X_06	Sie_X	-	X6	Malus	sieversii	Xinjiang, China	89033581	16026044580	71658803	12021957564	16.1956
Sie_X_07	Sie_X	-	X7	Malus	sieversii	Xinjiang, China	90530700	16295526000	74121754	12542347921	16.8966
Sie_X_08	Sie_X	-	X8	Malus	sieversii	Xinjiang, China	89835388	16170369840	73427458	12425688927	16.7394
Sie_X_09	Sie_X	-	X9	Malus	sieversii	Xinjiang, China	78103906	14058703080	64864922	10922204269	14.714
Sie_X_10	Sie_X	-	X10	Malus	sieversii	Xinjiang, China	92876388	16717749840	75531647	12693907227	17.1008
Sie_X_11	Sie_X	-	X11	Malus	sieversii	Xinjiang, China	75285895	13551461100	61856545	10396849384	14.0063
Sie_X_12	Sie_X	-	X12	Malus	sieversii	Xinjiang, China	85092686	15316683480	62519684	10239144781	13.7938
Sie_X_13	Sie_X	-	X13	Malus	sieversii	Xinjiang, China	105184762	18933257160	83877598	14172817322	19.0931
Sie_X_14	Sie_X	-	X14	Malus	sieversii	Xinjiang, China	77410475	13933885500	61444093	10262965355	13.8259
Syl_01	Syl	-	PI 588908	Malus	sylvestris	United States	66898845	15817467190	32777994	7396508512	9.96431
Syl_02	Syl	-	PI 633825	Malus	sylvestris	Germany	67425220	16651655140	33651639	7656019144	10.3139
Syl_03	Syl	-	PI 633827	Malus	sylvestris	Germany	52468982	11729435264	16505232	3563459656	4.80057
Syl_04	Syl	-	PI 633824	Malus	sylvestris	Germany	64264749	15452470798	35117853	7968636443	10.7351
Syl_05	Syl	-	PI 633826	Malus	sylvestris	Germany	62807496	14642310692	37730430	8489215913	11.4364
Syl_06	Syl	-	PI 369855	Malus	sylvestris	Yugoslavia	64877133	15326480766	33915828	7671312544	10.3345
Syl_07	Syl	-	PI 589382	Malus	sylvestris	United Kingdom	75745605	18420698910	32400188	7300450273	9.83491
Syl_08	Syl	-	PI 619168	Malus	sylvestris	Yugoslavia	78011285	19053129070	39477635	8954534772	12.0632
Syl_09	Syl	-	PI 101888	Malus	sylvestris	Norway	55416557	11194144514	31689602	6181044904	8.32688
Syl_10	Syl	-	PI 392302	Malus	sylvestris	Former Soviet Union	75398558	19307879816	32331783	7550906032	10.1723
Average		/	/	/	/	/	6.7493e+07	1.51833e+10	4.3959e+07	9.06142e+09	12.2072
*The estimated genome size is 742.3 Mb.
