# Supplementary material for: Genome re-sequencing reveals the history of apple and supports a two-stage model for fruit enlargement
Source: Nat Commun. 2017 Aug 15;8:249. doi: 10.1038/s41467-017-00336-7 (PMC5557836; doi:10.1038/s41467-017-00336-7)
Supplement: Supplementary file 3 — Supplementary Data 2 [file 41467_2017_336_MOESM3_ESM.xlsx]

## Sheet: DataS2
Supplementary Data 2 List of Malus species groups in this study with habitat and pedigree information from the USDA GRIN database
Group name	Species	Species abbreviation	Native habitat in GRIN	Common names in GRIN	Pedigree & Synonym in GRIN	No. of accessions
Dom	M. domestica	Dom	cultivated globally	apple		35
Sie_K	M. sieversii in Kazakhstan	Sie_K	Middle Asia	xin jiang ye ping guo		15
Sie_X	M.sieversii in Xinjiang	Sie_X	Xinjiang of China	xin jiang ye ping guo		14
Syl	M. sylvestris	Syl	Europe	European crab apple		10
Rob	M. robusta	Rob	Temperate Asia and Europe	Siberian crab apple	M. baccata × M. prunifolia	9
Bac	M. baccata	Bac	Temperate and Tropical Asia	Siberian crab apple / shan jing zi		6
Hup	M. hupehensis	Hup	China	Chinese crab apple		4
Asi	M. asiatica	Asi	China and Korea	hua hong	possibly M. sieversii × M. baccata	4
Other	M. micromalus	Mic	China	Kaido crab apple / xi fu hai tang		2
Other	M. prunifolia	Pru	China	Chinese apple / qiu zi		2
Other	M. spectabilis	Spe	China	Chinese crab apple / hai tang hua		2
Other	M. xiaojinensis	Xia	China	dao cheng hai tang	possibly M. toringoides × M. kansuensis	1
Other	M. hybrid	Hyb	cultivated globally	apple		1
Other	M. orientalis	Ori	Caucasus, western Asian	uncertain		1
Other	M. pumila	Pum	Europe	paradise apple	alias for M. domestica	1
Other	M. angustifolia	Ang	North America	southern crab apple		1
Other	M. coronaria	Cor	North America	sweet crab apple		1
Other	M. fusca	Fus	North America	Oregon crab apple		1
Other	M. ioensis	Ioe	North America	Iowa crab apple		1
Other	M. rockii	Roc	Southwestern China and Idian	li jiang shan jing zi	M. baccata subsp. himalaica	1
Other	M. kirghisorum	Kir	Temperate Asia	uncertain	M.sieversii var. kirghisorum	1
Other	M. florentina	Flo	Temperate Asia and Europe	hawthorn-leaf crab apple		1
Other	M. ceracifolia	Cer	uncertain	uncertain		1
Other	M. melliana	Mel	uncertain	uncertain		1
Other	M. platycarpa	Pla	uncertain	uncertain	M. domestica x M. coronaria	1
