# Supplementary material for: Genome re-sequencing reveals the history of apple and supports a two-stage model for fruit enlargement
Source: Nat Commun. 2017 Aug 15;8:249. doi: 10.1038/s41467-017-00336-7 (PMC5557836; doi:10.1038/s41467-017-00336-7)
Supplement: Supplementary file 4 — Supplementary Data 3 [file 41467_2017_336_MOESM4_ESM.xlsx]

## Sheet: DataS3
Supplementary Data 3 List of SNPs significantly associated with fruit skin color in apple.
SNP ID	Chr	Position	p-value	FDR	SNP classification	Gene ID	Gene annotation	Protein domain
s2_18045933	2	18045933	1.52e-06	0.0861	Intron	MDP0000291220	Cathepsin B-like cysteine proteinase 4	IPR013128 (Peptidase C1A, papain), IPR025660 (Cysteine peptidase, histidine active site), IPR025661 (Cysteine peptidase, asparagine active site)
s9_32134281	9	32134281	2.22e-06	0.0861	Intron	MDP0000176889	DNA glycosylase	IPR011257 (DNA glycosylase)
s9_32247461	9	32247461	2.09e-06	0.0861	2kb downstream of CDS	MDP0000898407	Metal ion binding protein	IPR006121 (Heavy metal-associated domain, HMA)
s9_32266456	9	32266456	2.3e-06	0.0861	2kb downstream of CDS	MDP0000319029	Methionyl-tRNA formyltransferase, putative	IPR015518 (Methionine tRNA Formyltransferase-like)
s9_32290794	9	32290794	1.98e-06	0.0861	exon-synonymous	MDP0000319976	AAR2 protein family	IPR007946 (A1 cistron-splicing factor, AAR2)
s9_32452809	9	32452809	2.35e-06	0.0861	Intergenic	NULL
s9_32456419	9	32456419	8.68e-08	0.0374	Intergenic	NULL
s9_32458817	9	32458817	1.8e-06	0.0861	Intergenic	NULL
s9_32459235	9	32459235	2.45e-07	0.0422	Intergenic	NULL
s9_32467712	9	32467712	5.95e-08	0.0374	Intergenic	NULL
s9_32480799	9	32480799	2.81e-06	0.0951	Intron	MDP0000289204	U-box domain-containing protein	IPR016024 (Armadillo-type fold)
s9_32505937	9	32505937	1.13e-07	0.039	exon-nonsynonymous	MDP0000614098	Double-stranded RNA binding protein, putative	IPR014720 (Double-stranded RNA-binding-like domain)
s9_32540239	9	32540239	7.58e-07	0.0725	exon-synonymous	MDP0000274017	Putative receptor protein kinase	IPR011009 (Protein kinase-like domain), IPR013320 (Concanavalin A-like lectin/glucanase, subgroup)
s9_32611878	9	32611878	8.76e-07	0.0725	Intergenic	NULL
s9_32670701	9	32670701	1.25e-06	0.0818	Intergenic	NULL
s9_32673999	9	32673999	2.12e-06	0.0861	Intergenic	NULL
s9_32681658	9	32681658	1.85e-07	0.0399	exon-nonsynonymous	MDP0000262973	Transmembrane protein 214	IPR019308 (Protein of unknown function DUF2359, TMEM214)
s9_32683635	9	32683635	1.65e-06	0.0861	2kb upstream of CDS	MDP0000262973	Transmembrane protein 214	IPR019308 (Protein of unknown function DUF2359, TMEM214)
s9_32685024	9	32685024	1.78e-06	0.0861	Intergenic	NULL
s9_32688295	9	32688295	1.38e-07	0.0391	Intergenic	NULL
s9_32691936	9	32691936	1.39e-06	0.0824	Intergenic	NULL
s9_32694541	9	32694541	3.48e-07	0.05	Intergenic	NULL
s9_32696925	9	32696925	1.02e-06	0.0796	Intergenic	NULL
s9_32725074	9	32725074	1.28e-06	0.0818	Intergenic	NULL
s9_32744304	9	32744304	1.59e-07	0.0391	exon-nonsynonymous	MDP0000181482	DELLA protein GAI, putative	IPR005202 (Transcription factor GRAS), IPR021914 (Transcriptional factor DELLA, N-terminal)
s9_32839253	9	32839253	1.1e-06	0.0818	Intron	MDP0000259616	C2 domain-containing protein	IPR008973 (C2 calcium/lipid-binding domain, CaLB)
s9_32845981	9	32845981	8.42e-07	0.0725	Intron	MDP0000259615	C2 domain-containing protein	IPR008973 (C2 calcium/lipid-binding domain, CaLB)
s9_32849501	9	32849501	6.94e-07	0.0725	Intron	MDP0000259614	MYB transcription factor	IPR009057 (Homeodomain-like)
s9_32973710	9	32973710	7.72e-07	0.0725	Intergenic	NULL
s9_32973937	9	32973937	6.84e-09	0.0118	2kb upstream of CDS	MDP0000439832	Oxidoreductase, putative	IPR016040 (NAD(P)-binding domain)
s9_32974838	9	32974838	5.84e-07	0.0719	2kb upstream of CDS	MDP0000439832	Oxidoreductase, putative	IPR016040 (NAD(P)-binding domain)
s9_32997720	9	32997720	1.91e-06	0.0861	2kb upstream of CDS	MDP0000572169	C2H2L domain class transcription factor	-
s9_32998012	9	32998012	2.1e-07	0.0402	2kb upstream of CDS	MDP0000572169	C2H2L domain class transcription factor	-
s9_33001176	9	33001176	4.3e-07	0.057	Intergenic	NULL
s9_33048112	9	33048112	2.75e-06	0.0948	Intron	MDP0000291386	PHD finger protein	IPR013083 (Zinc finger, RING/FYVE/PHD-type)
s9_33344806	9	33344806	2.35e-06	0.0861	exon-synonymous	MDP0000220972	Condensin complex subunit	IPR016024 (Armadillo-type fold), IPR025977 (Nuclear condensin complex subunit 3, C-terminal domain), IPR027165 (Condensin complex subunit 3)
s9_33350498	9	33350498	7.59e-07	0.0725	Intergenic	NULL
s9_33384389	9	33384389	3.01e-06	0.0966	Intergenic	NULL
s9_33545250	9	33545250	1.81e-06	0.0861	Intergenic	NULL
s9_33639722	9	33639722	3.19e-07	0.0499	Intergenic	NULL
s9_33685778	9	33685778	1.97e-06	0.0861	Intergenic	NULL
s9_33801319	9	33801319	2.24e-06	0.0861	Intergenic	NULL
s9_33829030	9	33829030	1.19e-06	0.0818	Intron	MDP0000323036	Utp-glucose-1-phosphate uridylyltransferase, putative	IPR002618 (UTP--glucose-1-phosphate uridylyltransferase)
s9_33908436	9	33908436	2.2e-06	0.0861	exon-nonsynonymous	MDP0000138004	Sucrose synthase	IPR012820 (Sucrose synthase, plant/cyanobacteria)
s9_33912365	9	33912365	1.96e-06	0.0861	2kb upstream of CDS	MDP0000138004	Sucrose synthase	IPR012820 (Sucrose synthase, plant/cyanobacteria)
s9_34015469	9	34015469	3.03e-06	0.0966	Intergenic	NULL
s9_34017052	9	34017052	1.36e-06	0.0824	Intergenic	NULL
s9_34746888	9	34746888	2.59e-06	0.0912	Intron	MDP0000683747	Unknown protein	-
s9_34749274	9	34749274	8.83e-07	0.0725	2kb downstream of CDS	MDP0000683747	Unknown protein	-
s10_11727926	10	11727926	1.98e-06	0.0861	Intergenic	NULL
s10_11730434	10	11730434	6.6e-08	0.0374	Intergenic	NULL
s11_38162631	11	38162631	2.55e-06	0.0912	Intron	MDP0000251789	Transcription initiation factor TFIID subunit	IPR003923 (Transcription initiation factor TFIID, 23-30kDa subunit), IPR016040 (NAD(P)-binding domain)
s13_23192972	13	23192972	2.93e-06	0.0966	Intergenic	NULL
s14_4770469	14	4770469	1.15e-06	0.0818	Intergenic	NULL
