# Supplementary material for: Genome re-sequencing reveals the history of apple and supports a two-stage model for fruit enlargement
Source: Nat Commun. 2017 Aug 15;8:249. doi: 10.1038/s41467-017-00336-7 (PMC5557836; doi:10.1038/s41467-017-00336-7)
Supplement: Supplementary file 5 — Supplementary Data 4 [file 41467_2017_336_MOESM5_ESM.xlsx]

## Sheet: DataS4
Supplementary Data 4 List of genes in the region highly associated with the fruit skin color.
Gene ID	Chr	Start	End	Strand	Annotation	Protein domain
MDP0000575269	chr9	32201115	32201612	-	Predicted by genscan and genefinder	-
MDP0000213610	chr9	32207509	32209653	-	Putative uncharacterized protein OJ1118_F01.23	-
MDP0000306747	chr9	32209438	32214400	+	ELL-associated factor, putative	IPR019194 (Transcription elognation factor Eaf, N-terminal), IPR027093 (EAF family)
MDP0000575276	chr9	32215455	32217918	-	10 kDa chaperonin	IPR020818 (Chaperonin Cpn10)
MDP0000192965	chr9	32235130	32239146	-	Methionyl-trna formyltransferase	IPR011034 (Formyl transferase, C-terminal-like), IPR015518 (Methionine tRNA Formyltransferase-like)
MDP0000632334	chr9	32240548	32241168	+	Ubiquitin-protein ligase, putative	IPR004162 (Seven-in-absentia protein, sina)
MDP0000898407	chr9	32249138	32250449	-	Metal ion binding protein	IPR006121 (Heavy metal-associated domain, HMA)
MDP0000255598	chr9	32260462	32265151	-	Methionyl-trna formyltransferase	IPR011034 (Formyl transferase, C-terminal-like), IPR015518 (Methionine tRNA Formyltransferase-like)
MDP0000359906	chr9	32261263	32261594	+	Unknown protein	-
MDP0000319029	chr9	32267115	32275979	-	Methionyl-tRNA formyltransferase, putative	IPR015518 (Methionine tRNA Formyltransferase-like)
MDP0000319976	chr9	32290764	32295410	-	AAR2 protein family	IPR007946 (A1 cistron-splicing factor, AAR2)
MDP0000559909	chr9	32296721	32297942	+	M404	-
MDP0000159011	chr9	32328933	32330040	+	Myb-like transcription factor 6	IPR009057 (Homeodomain-like)
MDP0000600742	chr9	32371306	32376685	+	Gb|AAD55501.1	IPR025322 (Protein of unknown function DUF4228)
MDP0000182331	chr9	32381391	32381777	-	Methylthioribulose-1-phosphate dehydratase	IPR001303 (Class II aldolase/adducin N-terminal), IPR010543 (Domain of unknown function DUF1117), IPR017714 (Methylthioribulose-1-phosphate dehydratase)
MDP0000170017	chr9	32385149	32385774	-	Methylthioribulose-1-phosphate dehydratase	IPR001303 (Class II aldolase/adducin N-terminal), IPR010543 (Domain of unknown function DUF1117), IPR017714 (Methylthioribulose-1-phosphate dehydratase)
MDP0000140815	chr9	32390751	32390978	-	Little protein 1	-
MDP0000137167	chr9	32423328	32424150	-	RNA-dependent RNA polymerase	IPR007855 (RNA-dependent RNA polymerase, eukaryotic-type)
MDP0000249256	chr9	32443459	32446819	-	RNA-dependent RNA polymerase	IPR007855 (RNA-dependent RNA polymerase, eukaryotic-type)
MDP0000289204	chr9	32476821	32484310	-	U-box domain-containing protein	IPR016024 (Armadillo-type fold)
MDP0000714374	chr9	32486453	32492613	-	Transcription factor, putative	IPR011598 (Myc-type, basic helix-loop-helix (bHLH) domain)
MDP0000614098	chr9	32502472	32506069	-	Double-stranded RNA binding protein, putative	IPR014720 (Double-stranded RNA-binding-like domain)
MDP0000603766	chr9	32516103	32516769	+	Unknown protein	-
MDP0000923127	chr9	32528243	32529850	+	Pentatricopeptide repeat-containing protein, putative	IPR002885 (Pentatricopeptide repeat), IPR011990 (Tetratricopeptide-like helical)
MDP0000335264	chr9	32530941	32531572	-	Orotidine 5'-phosphate decarboxylase	IPR013785 (Aldolase-type TIM barrel)
MDP0000274017	chr9	32537785	32540286	+	Putative receptor protein kinase	IPR011009 (Protein kinase-like domain), IPR013320 (Concanavalin A-like lectin/glucanase, subgroup)
MDP0000274018	chr9	32542270	32542527	-	Calmodulin-like protein	IPR011992 (EF-hand-like domain)
MDP0000559793	chr9	32544722	32545974	-	Fructokinase	IPR011611 (Carbohydrate kinase PfkB)
MDP0000275261	chr9	32549455	32557746	-	Fructokinase	IPR002139 (Ribokinase), IPR012967 (Plant methyltransferase dimerisation), IPR027410 (TCP-1-like chaperonin intermediate domain)
MDP0000834180	chr9	32562686	32563150	+	Putative calmodulin-related protein	IPR011992 (EF-hand-like domain)
MDP0000275263	chr9	32566302	32576311	-	THO complex subunit	IPR008493 (Protein of unknown function DUF775), IPR012677 (Nucleotide-binding, alpha-beta plait)
MDP0000299639	chr9	32580941	32588717	-	Probable receptor-like protein kinase	IPR011009 (Protein kinase-like domain), IPR012677 (Nucleotide-binding, alpha-beta plait)
MDP0000204120	chr9	32591066	32592417	-	Histone H1, putative	IPR011991 (Winged helix-turn-helix DNA-binding domain), IPR020478 (AT hook-like)
MDP0000358490	chr9	32622833	32622959	+	Unknown protein	-
MDP0000175312	chr9	32636327	32637156	+	Unknown protein	-
MDP0000212044	chr9	32645691	32652577	-	ATA15 protein	IPR016024 (Armadillo-type fold)
MDP0000212045	chr9	32655532	32656270	-	Gibberellin-regulated protein	IPR003854 (Gibberellin regulated protein)
MDP0000262973	chr9	32678681	32682746	-	Transmembrane protein 214	IPR019308 (Protein of unknown function DUF2359, TMEM214)
MDP0000252274	chr9	32701890	32704988	+	Geranylgeranyl pyrophosphate synthase 1	IPR017446 (Polyprenyl synthetase-related)
MDP0000326957	chr9	32703892	32704333	-	Unknown protein	-
MDP0000530903	chr9	32705762	32714537	-	Dehydroascorbate reductase	IPR006984 (Protein of unknown function DUF652), IPR010987 (Glutathione S-transferase, C-terminal-like), IPR012336 (Thioredoxin-like fold)
MDP0000181482	chr9	32743988	32746447	+	DELLA protein GAI, putative	IPR005202 (Transcription factor GRAS), IPR021914 (Transcriptional factor DELLA, N-terminal)
MDP0000350005	chr9	32783614	32785765	-	Unknown protein	-
MDP0000259616	chr9	32838911	32844562	+	C2 domain-containing protein	IPR008973 (C2 calcium/lipid-binding domain, CaLB)
MDP0000259615	chr9	32845588	32846846	+	C2 domain-containing protein	IPR008973 (C2 calcium/lipid-binding domain, CaLB)
MDP0000259614	chr9	32847984	32851968	-	MYB transcription factor	IPR009057 (Homeodomain-like)
MDP0000358095	chr9	32851925	32852042	+	Unknown protein	-
MDP0000520000	chr9	32864122	32866025	-	Unknown protein	-
MDP0000179288	chr9	32880251	32882574	-	Transcription factor, putative	IPR009057 (Homeodomain-like)
MDP0000197990	chr9	32938327	32939963	+	Unknown protein	-
MDP0000776262	chr9	32943131	32943418	-	Unknown protein	-
MDP0000257965	chr9	32962206	32964531	+	Unknown protein	-
MDP0000434028	chr9	32964271	32965800	-	Serine/threonine protein phosphatase 2a regulatory subunit A, putative	IPR016024 (Armadillo-type fold)
MDP0000439832	chr9	32975810	32977588	+	Oxidoreductase, putative	IPR016040 (NAD(P)-binding domain)
MDP0000298555	chr9	32992202	32994411	-	Protein GAMETE EXPRESSED 1	-
MDP0000572169	chr9	32996891	32997154	-	C2H2L domain class transcription factor	-
MDP0000195987	chr9	33009541	33010047	-	Receptor protein kinase, putative	IPR011009 (Protein kinase-like domain)
MDP0000284298	chr9	33026313	33029875	-	Receptor protein kinase, putative	IPR011009 (Protein kinase-like domain)
MDP0000291386	chr9	33041501	33049486	-	PHD finger protein	IPR013083 (Zinc finger, RING/FYVE/PHD-type)
MDP0000291387	chr9	33052892	33054551	-	Potassium channel	IPR021789 (Potassium channel, plant-type)
MDP0000254312	chr9	33056005	33065498	-	Potassium channel	IPR003938 (Potassium channel, voltage-dependent, EAG/ELK/ERG), IPR020683 (Ankyrin repeat-containing domain)
MDP0000284296	chr9	33083509	33091065	+	ThiF domain protein, putative	IPR000594 (UBA/THIF-type NAD/FAD binding fold), IPR016040 (NAD(P)-binding domain)
MDP0000760132	chr9	33091638	33093137	+	Pentatricopeptide repeat-containing protein	IPR002885 (Pentatricopeptide repeat)
MDP0000183836	chr9	33094668	33097930	+	Late embryongenesis abundant protein	IPR004238 (Late embryogenesis abundant protein, LEA-3)
MDP0000168469	chr9	33189631	33191659	-	ADP-ribosylation factor 1	IPR006689 (Small GTPase superfamily, ARF/SAR type), IPR027417 (P-loop containing nucleoside triphosphate hydrolase)
MDP0000175442	chr9	33214150	33214576	-	Glutathione-dependent formaldehyde-activating GFA	IPR011057 (Mss4-like)
MDP0000278019	chr9	33220577	33226709	+	NADH-ubiquinone oxidoreductase subunit	IPR006656 (Molybdopterin oxidoreductase), IPR012675 (Beta-grasp domain), IPR015405 (NADH-quinone oxidoreductase, chain G, C-terminal)
MDP0000368825	chr9	33226384	33226531	-	Unknown protein	-
MDP0000175443	chr9	33227371	33229366	-	Microsomal glutathione s-transferase, putative	IPR001129 (Membrane-associated, eicosanoid/glutathione metabolism (MAPEG) protein), IPR023352 (Membrane associated eicosanoid/glutathione metabolism-like domain)
MDP0000177670	chr9	33230877	33234015	+	60s acidic ribosomal protein-like protein	IPR001813 (Ribosomal protein L10/L12)
MDP0000177672	chr9	33236728	33239030	-	Replication protein A 70 kDa DNA-binding subunit	IPR012340 (Nucleic acid-binding, OB-fold)
MDP0000180192	chr9	33263302	33263730	-	Glutathione-dependent formaldehyde-activating GFA	IPR011057 (Mss4-like)
MDP0000182042	chr9	33267405	33269632	+	Serine palmitoyltransferase	IPR015424 (Pyridoxal phosphate-dependent transferase)
MDP0000407995	chr9	33271941	33272369	-	Glutathione-dependent formaldehyde-activating GFA	IPR011057 (Mss4-like)
MDP0000055203	chr9	33276147	33279937	+	Serine hydroxymethyltransferase 8	IPR001085 (Serine hydroxymethyltransferase), IPR015424 (Pyridoxal phosphate-dependent transferase)
MDP0000407999	chr9	33280450	33281439	-	Lectin	IPR008985 (Concanavalin A-like lectin/glucanases superfamily)
MDP0000854396	chr9	33286500	33286880	-	Lectin	IPR008985 (Concanavalin A-like lectin/glucanases superfamily)
MDP0000234814	chr9	33319670	33326256	+	Protein FAR1-RELATED SEQUENCE 11	IPR004330 (FAR1 DNA binding domain), IPR007527 (Zinc finger, SWIM-type), IPR013892 (Cytochrome c oxidase biogenesis protein Cmc1-like), IPR018289 (MULE transposase domain)
MDP0000322474	chr9	33327769	33328539	-	Heat shock protein-like protein	-
MDP0000220972	chr9	33339063	33345375	+	Condensin complex subunit	IPR016024 (Armadillo-type fold), IPR025977 (Nuclear condensin complex subunit 3, C-terminal domain), IPR027165 (Condensin complex subunit 3)
MDP0000184940	chr9	33380844	33381819	+	17.4 kDa class I heat shock protein 3	IPR008978 (HSP20-like chaperone)
MDP0000690147	chr9	33387728	33390442	-	U-box domain-containing protein	IPR016024 (Armadillo-type fold)
MDP0000136274	chr9	33421535	33422098	-	Aspartate aminotransferase	-
MDP0000242000	chr9	33438913	33440353	+	Putative receptor-like protein kinase	IPR011009 (Protein kinase-like domain)
MDP0000843512	chr9	33445140	33445526	+	Unknown protein	-
MDP0000199622	chr9	33536313	33538766	-	Pentatricopeptide repeat-containing protein, putative	IPR002885 (Pentatricopeptide repeat)
MDP0000141556	chr9	33581194	33582428	-	Disease resistance protein	IPR000767 (Disease resistance protein), IPR027417 (P-loop containing nucleoside triphosphate hydrolase)
MDP0000629683	chr9	33587855	33588717	-	Disease resistance protein	IPR000767 (Disease resistance protein), IPR027417 (P-loop containing nucleoside triphosphate hydrolase)
MDP0000355950	chr9	33597099	33597327	-	Unknown protein	-
MDP0000368113	chr9	33667071	33669056	+	Beta-amylase	IPR001554 (Glycoside hydrolase, family 14), IPR017853 (Glycoside hydrolase, superfamily)
MDP0000420628	chr9	33679560	33680426	+	Pectinesterase	IPR011050 (Pectin lyase fold/virulence factor)
MDP0000187142	chr9	33695043	33698903	+	Universal stress protein family protein	IPR006015 (Universal stress protein A)
MDP0000587459	chr9	33701485	33709303	-	Glutamate decarboxylase, putative	IPR002129 (Pyridoxal phosphate-dependent decarboxylase), IPR015424 (Pyridoxal phosphate-dependent transferase)
MDP0000322533	chr9	33740653	33745919	-	Isocitrate dehydrogenase [NADP]	IPR002129 (Pyridoxal phosphate-dependent decarboxylase), IPR004790 (Isocitrate dehydrogenase NADP-dependent), IPR015424 (Pyridoxal phosphate-dependent transferase), IPR024084 (Isopropylmalate dehydrogenase-like domain)
MDP0000273370	chr9	33750005	33750823	-	Glutamate decarboxylase	IPR002129 (Pyridoxal phosphate-dependent decarboxylase), IPR015424 (Pyridoxal phosphate-dependent transferase)
MDP0000325085	chr9	33766275	33769631	-	Isocitrate dehydrogenase [NADP]	IPR004790 (Isocitrate dehydrogenase NADP-dependent), IPR024084 (Isopropylmalate dehydrogenase-like domain)
MDP0000234949	chr9	33771498	33776871	+	Protein recA	IPR013765 (DNA recombination and repair protein RecA), IPR023400 (DNA recombination and repair protein RecA, C-terminal), IPR027417 (P-loop containing nucleoside triphosphate hydrolase)
MDP0000224218	chr9	33785607	33789209	+	Homeobox-leucine zipper protein ROC7	IPR002913 (START domain), IPR009057 (Homeodomain-like)
MDP0000377605	chr9	33816102	33822514	-	Transcription elongation factor SPT4-like protein	IPR016046 (Transcription initiation Spt4-like), IPR022800 (Spt4/RpoE2 zinc finger)
MDP0000323036	chr9	33823576	33829302	-	Utp-glucose-1-phosphate uridylyltransferase, putative	IPR002618 (UTP--glucose-1-phosphate uridylyltransferase)
MDP0000193097	chr9	33840203	33843741	+	At5g37260-like protein	IPR009057 (Homeodomain-like)
MDP0000410037	chr9	33853652	33854451	+	Sucrose cleavage protein-like	IPR009737 (Sucraseferredoxin-like)
MDP0000291846	chr9	33861420	33862423	+	Glutathione s-transferase, putative	IPR010987 (Glutathione S-transferase, C-terminal-like), IPR012336 (Thioredoxin-like fold)
MDP0000291845	chr9	33864399	33869884	+	Putative regulator of chromosome condensation (RCC1) family protein	IPR009091 (Regulator of chromosome condensation 1/beta-lactamase-inhibitor protein II), IPR011993 (Pleckstrin homology-like domain)
MDP0000276982	chr9	33871890	33881491	+	NAC domain protein,	IPR003441 (No apical meristem (NAM) protein), IPR013591 (Brevis radix-like domain)
MDP0000493213	chr9	33884420	33885855	-	Unknown protein	-
MDP0000493215	chr9	33888234	33890742	-	Cell division control protein, putative	IPR005045 (Protein of unknown function DUF284, transmembrane eukaryotic)
MDP0000138004	chr9	33907515	33911419	-	Sucrose synthase	IPR012820 (Sucrose synthase, plant/cyanobacteria)
MDP0000400129	chr9	33937532	33938326	+	Ethylene-responsive transcription factor 13	IPR016177 (DNA-binding, integrase-type)
MDP0000188009	chr9	33963168	33964106	-	F-box	IPR001810 (F-box domain, cyclin-like), IPR017451 (F-box associated interaction domain)
MDP0000608169	chr9	33977212	33978117	-	F-box protein	IPR011043 (Galactose oxidase/kelch, beta-propeller), IPR017451 (F-box associated interaction domain)
MDP0000438624	chr9	33981880	33983711	-	Unknown protein	-
MDP0000261447	chr9	33994902	33997842	-	Phytoene synthase	IPR002060 (Squalene/phytoene synthase)
MDP0000190591	chr9	34006613	34013130	-	Pyruvate kinase	IPR001697 (Pyruvate kinase), IPR012336 (Thioredoxin-like fold)
MDP0000275386	chr9	34046486	34056515	-	Putative receptor-like protein kinase	IPR002902 (Gnk2-homologous domain), IPR008797 (Photosystem II PsbQ, oxygen evolving complex), IPR011009 (Protein kinase-like domain), IPR013320 (Concanavalin A-like lectin/glucanase, subgroup), IPR023222 (PsbQ-like domain)
MDP0000668552	chr9	34092065	34094186	+	Intracellular protease, PfpI family	IPR002818 (ThiJ/PfpI)
MDP0000295964	chr9	34134820	34135849	+	Unknown protein	-
MDP0000295965	chr9	34143234	34149096	-	Oxygen-evolving enhancer protein 3-1, chloroplastic	IPR008797 (Photosystem II PsbQ, oxygen evolving complex), IPR023222 (PsbQ-like domain)
MDP0000805037	chr9	34154481	34155197	-	Oxygen-evolving enhancer protein 3-1, chloroplastic	IPR008797 (Photosystem II PsbQ, oxygen evolving complex), IPR023222 (PsbQ-like domain)
MDP0000629122	chr9	34184202	34184684	+	Flavonoid 3' hydroxylase	IPR001128 (Cytochrome P450)
MDP0000210216	chr9	34205945	34207447	+	Pentatricopeptide repeat protein	-
MDP0000504125	chr9	34209428	34210015	-	At1g65720/F1E22_13	-
MDP0000504126	chr9	34212036	34214310	+	Unknown protein	-
MDP0000334475	chr9	34227553	34227673	+	Unknown protein	-
MDP0000167873	chr9	34230609	34233898	-	NC domain-containing protein	IPR007053 (LRAT-like domain)
MDP0000167870	chr9	34259047	34261765	-	Chaperone DnaJ-domain containing protein	-
MDP0000423449	chr9	34272893	34276903	+	2-succinylbenzoate-CoA ligase	IPR000873 (AMP-dependent synthetase/ligase), IPR025110 (Domain of unknown function DUF4009)
MDP0000854627	chr9	34291602	34292201	-	Magnesium transporter CorA-like family protein	-
MDP0000501350	chr9	34294506	34297064	+	Zinc finger MYM-type protein 1	IPR006580 (Zinc finger, TTF-type), IPR008906 (HAT dimerisation), IPR012337 (Ribonuclease H-like domain), IPR025398 (Domain of unknown function DUF4371)
MDP0000150425	chr9	34299384	34304744	-	Receptor-like protein kinase	IPR011009 (Protein kinase-like domain), IPR013320 (Concanavalin A-like lectin/glucanase, subgroup)
MDP0000358386	chr9	34339068	34339332	-	Unknown protein	-
MDP0000164376	chr9	34355232	34358207	+	Pentatricopeptide repeat-containing protein, putative	-
MDP0000289920	chr9	34359574	34367555	-	Zinc ion binding protein	IPR003690 (Mitochodrial transcription termination factor-related), IPR007527 (Zinc finger, SWIM-type)
MDP0000191281	chr9	34367781	34369923	+	C2H2 type zinc finger protein	IPR007087 (Zinc finger, C2H2), IPR021139 (NYN domain, limkain-b1-type)
MDP0000191282	chr9	34371641	34373441	-	Putative D27 protein	IPR025114 (Domain of unknown function DUF4033)
MDP0000289923	chr9	34374120	34378531	+	Pentatricopeptide repeat-containing protein, putative	IPR002885 (Pentatricopeptide repeat), IPR011990 (Tetratricopeptide-like helical)
MDP0000191284	chr9	34376600	34381059	-	Ribonuclease P	IPR001911 (Ribosomal protein S21)
MDP0000289926	chr9	34387147	34393678	+	Nodal modulator	IPR008969 (Carboxypeptidase-like, regulatory domain), IPR008970 (Collagen-binding surface protein Cna, B-type domain), IPR013783 (Immunoglobulin-like fold), IPR014766 (Carboxypeptidase, regulatory domain)
MDP0000195378	chr9	34400626	34403016	+	Nodal modulator	IPR013784 (Carbohydrate-binding-like fold)
MDP0000292954	chr9	34404425	34407946	-	Pentatricopeptide repeat-containing protein, putative	IPR002625 (Smr protein/MutS2 C-terminal), IPR002885 (Pentatricopeptide repeat), IPR011990 (Tetratricopeptide-like helical)
MDP0000187045	chr9	34427768	34430668	-	Tir-nbs-lrr resistance protein	IPR000767 (Disease resistance protein), IPR027417 (P-loop containing nucleoside triphosphate hydrolase)
MDP0000231971	chr9	34444594	34449350	-	NBS-containing resistance-like protein	IPR000767 (Disease resistance protein), IPR027417 (P-loop containing nucleoside triphosphate hydrolase)
MDP0000195285	chr9	34479827	34481213	+	Nuclear protein E3-3, isoform a, putative, expressed	IPR007523 (NADH dehydrogenase [ubiquinone] 1 alpha subcomplex assembly factor 3)
MDP0000175420	chr9	34485075	34486233	+	Nuclear protein E3-3, isoform a, putative, expressed	IPR007523 (NADH dehydrogenase [ubiquinone] 1 alpha subcomplex assembly factor 3)
MDP0000184935	chr9	34491558	34494467	+	Stachyose synthase, putative	IPR008811 (Raffinose synthase), IPR013785 (Aldolase-type TIM barrel)
MDP0000154615	chr9	34527785	34528183	+	Transcription factor, putative	IPR011598 (Myc-type, basic helix-loop-helix (bHLH) domain)
MDP0000127976	chr9	34546941	34548383	+	WRKY transcription factor, putative	IPR003657 (DNA-binding WRKY)
MDP0000127975	chr9	34551268	34559436	-	FCA	IPR001202 (WW domain), IPR012677 (Nucleotide-binding, alpha-beta plait)
MDP0000460119	chr9	34568413	34571234	+	Putative uncharacterized protein P0033D06.14	-
MDP0000224857	chr9	34629696	34633796	-	Long-chain-fatty-acid CoA ligase, putative	IPR000873 (AMP-dependent synthetase/ligase), IPR002885 (Pentatricopeptide repeat)
MDP0000635633	chr9	34661755	34663524	+	Erythroid differentiation-related factor	-
MDP0000635631	chr9	34666496	34670383	-	NADH dehydrogenase, alpha subcomplex, subunit 8	IPR010625 (CHCH)
MDP0000197096	chr9	34672846	34673262	+	Putative Pi starvation-induced protein	IPR010259 (Proteinase inhibitor I9)
MDP0000284073	chr9	34676322	34676916	-	Unknown protein	-
MDP0000183528	chr9	34687256	34692734	-	Agenet domain-containing protein	IPR007930 (Protein of unknown function DUF724), IPR008395 (Agenet-like domain), IPR014002 (Tudor-like, plant)
MDP0000944044	chr9	34693961	34694191	-	Unknown protein	-
MDP0000251952	chr9	34697385	34699131	+	NifU-like protein	IPR001075 (NIF system FeS cluster assembly, NifU, C-terminal)
MDP0000140769	chr9	34699617	34700781	-	DNA methyltransferase 1-associated protein	IPR025929 (Insulin-induced protein family)
MDP0000145841	chr9	34734160	34736268	+	Gibberellin 2-oxidase, putative	IPR005123 (Oxoglutarate/iron-dependent dioxygenase), IPR027443 (Isopenicillin N synthase-like)
MDP0000683747	chr9	34746376	34747366	+	Unknown protein	-
MDP0000879675	chr9	34753878	34754530	-	Myb-like transcription factor Myb 5	IPR009057 (Homeodomain-like)
