# Supplementary material for: Genome re-sequencing reveals the history of apple and supports a two-stage model for fruit enlargement
Source: Nat Commun. 2017 Aug 15;8:249. doi: 10.1038/s41467-017-00336-7 (PMC5557836; doi:10.1038/s41467-017-00336-7)
Supplement: Supplementary file 6 — Supplementary Data 5 [file 41467_2017_336_MOESM6_ESM.xlsx]

## Sheet: Data_S5
Supplementary Data 5 Putative genomic regions of selective sweep in M. domestica from M. sieversii in Kazakhstan.
Chr	Start	End	Region length	XP_CLR score	No. of genes
chr1	1370001	1400000	30000	5.07102	0
chr1	1870001	1920000	50000	5.89565	2
chr1	5840001	5880000	40000	11.9698	4
chr1	5970001	6020000	50000	8.98066	5
chr1	6100001	6110000	10000	12.8148	0
chr1	6120001	6140000	20000	12.8148	2
chr1	6420001	6440000	20000	4.44668	0
chr1	6520001	6540000	20000	4.5725	1
chr1	6580001	6590000	10000	4.93846	1
chr1	7310001	7330000	20000	5.82896	0
chr1	7340001	7380000	40000	5.82896	2
chr1	7730001	7770000	40000	5.11323	2
chr1	12070001	12150000	80000	5.34604	5
chr1	28510001	28520000	10000	5.47593	0
chr1	28530001	28540000	10000	5.47593	2
chr1	28550001	28570000	20000	5.47593	1
chr1	28580001	28590000	10000	4.95509	1
chr1	28710001	28720000	10000	5.21588	1
chr1	28820001	28830000	10000	9.31921	1
chr10	7520001	7550000	30000	5.649	1
chr10	7740001	7770000	30000	12.2893	3
chr10	7780001	7830000	50000	12.2893	5
chr10	7890001	7900000	10000	4.46037	2
chr10	7910001	7940000	30000	4.46037	7
chr10	8250001	8270000	20000	5.15778	1
chr10	8280001	8290000	10000	5.15778	1
chr10	8390001	8420000	30000	6.88231	4
chr10	8650001	8690000	40000	8.44868	2
chr10	8950001	8960000	10000	4.92073	0
chr10	9350001	9380000	30000	4.50612	1
chr10	10690001	10700000	10000	5.12594	1
chr10	10710001	10730000	20000	5.12594	2
chr10	10750001	10760000	10000	5.12594	1
chr10	11830001	11860000	30000	5.65939	1
chr10	11900001	11930000	30000	5.05589	2
chr10	12090001	12150000	60000	6.62047	2
chr10	12330001	12430000	100000	9.28805	8
chr10	12440001	12450000	10000	9.28805	1
chr10	12480001	12510000	30000	4.59075	1
chr10	12740001	12770000	30000	5.90556	1
chr10	12790001	12840000	50000	7.31055	4
chr10	12930001	12980000	50000	5.104	4
chr10	12990001	13110000	120000	4.76083	9
chr10	13150001	13210000	60000	4.3296	4
chr10	15180001	15190000	10000	5.89316	1
chr10	15200001	15250000	50000	5.89316	1
chr10	15280001	15360000	80000	8.57624	5
chr10	22840001	22850000	10000	5.14813	0
chr10	22860001	22900000	40000	5.14813	0
chr10	23380001	23420000	40000	5.77369	3
chr10	25340001	25360000	20000	4.52496	2
chr11	2070001	2110000	40000	7.18691	1
chr11	2780001	2800000	20000	9.41696	1
chr11	2850001	2900000	50000	8.00017	1
chr11	3450001	3480000	30000	8.33377	3
chr11	4440001	4450000	10000	5.00077	1
chr11	4460001	4470000	10000	5.00077	0
chr11	4480001	4500000	20000	5.00077	3
chr11	8400001	8410000	10000	5.06728	1
chr11	8420001	8460000	40000	5.06728	5
chr11	8470001	8490000	20000	5.06728	1
chr11	11200001	11220000	20000	9.24572	1
chr11	19720001	19750000	30000	6.71178	2
chr11	19840001	19860000	20000	6.19536	2
chr11	20330001	20380000	50000	12.3671	3
chr11	20410001	20440000	30000	5.30058	1
chr11	21010001	21020000	10000	7.00192	1
chr11	21030001	21040000	10000	7.00192	0
chr11	23440001	23450000	10000	6.80083	1
chr11	28010001	28080000	70000	26.9564	3
chr12	6590001	6640000	50000	5.91363	0
chr12	7020001	7050000	30000	5.26528	2
chr12	9340001	9420000	80000	5.08121	5
chr12	10320001	10350000	30000	11.7399	1
chr12	10590001	10610000	20000	11.43	2
chr12	10630001	10640000	10000	11.43	0
chr12	10770001	10800000	30000	11.43	3
chr12	10850001	10860000	10000	11.43	2
chr12	10870001	10880000	10000	11.43	1
chr12	11020001	11040000	20000	6.73801	2
chr12	11280001	11290000	10000	7.45011	1
chr12	11390001	11420000	30000	14.7311	1
chr12	11820001	11850000	30000	8.80676	0
chr12	11930001	12010000	80000	11.444	2
chr12	12020001	12050000	30000	4.62656	2
chr12	12070001	12140000	70000	21.6098	1
chr12	12150001	12210000	60000	21.6098	5
chr12	12290001	12320000	30000	7.23821	1
chr12	12360001	12400000	40000	6.10349	0
chr12	12420001	12460000	40000	11.44	3
chr12	12600001	12640000	40000	11.2098	2
chr12	12650001	12720000	70000	11.4474	0
chr12	13220001	13260000	40000	8.50284	3
chr12	13280001	13310000	30000	6.64846	2
chr12	13330001	13430000	100000	12.7089	4
chr12	13570001	13580000	10000	4.40758	1
chr12	13590001	13620000	30000	8.77201	2
chr12	13630001	13670000	40000	9.62024	2
chr12	13770001	13800000	30000	8.2481	0
chr12	14310001	14350000	40000	8.22541	1
chr12	14710001	14760000	50000	5.83142	3
chr12	15000001	15080000	80000	4.58144	4
chr12	15250001	15360000	110000	12.6767	3
chr12	15380001	15450000	70000	7.25442	3
chr12	15460001	15470000	10000	7.25442	0
chr12	15700001	15720000	20000	6.78686	1
chr12	16310001	16370000	60000	9.92432	4
chr12	16570001	16640000	70000	4.94604	4
chr12	17600001	17720000	120000	4.38338	5
chr12	30630001	30660000	30000	4.3952	2
chr13	16040001	16070000	30000	4.90912	4
chr13	16160001	16170000	10000	7.93927	0
chr13	16230001	16250000	20000	7.93927	1
chr13	22040001	22060000	20000	4.63146	1
chr13	22110001	22120000	10000	7.62041	1
chr13	22550001	22580000	30000	4.81337	0
chr13	23210001	23240000	30000	4.90052	2
chr13	26300001	26330000	30000	7.20877	1
chr13	26410001	26420000	10000	6.31092	0
chr13	26430001	26460000	30000	6.31092	2
chr13	26590001	26640000	50000	7.12514	0
chr13	32090001	32120000	30000	10.503	1
chr13	32150001	32200000	50000	19.2904	1
chr13	32250001	32280000	30000	10.5487	2
chr13	32290001	32390000	100000	10.0817	7
chr13	32470001	32510000	40000	7.73222	2
chr13	33050001	33060000	10000	7.19861	1
chr13	33070001	33080000	10000	7.19861	1
chr13	33140001	33170000	30000	6.76017	2
chr13	33200001	33210000	10000	4.89675	1
chr13	33220001	33240000	20000	4.89675	2
chr13	33730001	33760000	30000	5.4537	3
chr13	33980001	34030000	50000	7.00041	3
chr13	34380001	34460000	80000	14.5201	6
chr13	34470001	34480000	10000	9.34337	3
chr13	34490001	34500000	10000	9.34337	1
chr13	34650001	34730000	80000	4.74338	5
chr13	35230001	35250000	20000	4.43346	3
chr13	35270001	35280000	10000	4.43346	0
chr13	38080001	38160000	80000	4.39793	4
chr13	38170001	38210000	40000	7.85035	3
chr14	3030001	3060000	30000	6.48274	0
chr14	3150001	3160000	10000	4.89346	0
chr14	10220001	10270000	50000	7.60283	2
chr14	10280001	10330000	50000	7.12156	1
chr14	10340001	10380000	40000	7.12156	4
chr14	10390001	10400000	10000	7.12156	1
chr14	14050001	14060000	10000	4.86174	1
chr14	14070001	14080000	10000	4.86174	1
chr14	14640001	14670000	30000	4.87591	1
chr14	15040001	15050000	10000	4.80847	1
chr14	15060001	15070000	10000	4.80847	1
chr14	15080001	15110000	30000	4.80847	1
chr14	15150001	15160000	10000	4.80847	0
chr14	15210001	15230000	20000	7.29978	0
chr14	15240001	15260000	20000	7.29978	1
chr14	15710001	15720000	10000	6.70165	0
chr14	15770001	15790000	20000	6.70165	3
chr14	15830001	15880000	50000	6.70165	2
chr14	18400001	18420000	20000	5.92548	3
chr14	18890001	18940000	50000	11.8688	2
chr14	18960001	18970000	10000	11.8688	0
chr14	19240001	19260000	20000	9.74247	0
chr14	19280001	19330000	50000	9.74247	5
chr14	19370001	19380000	10000	6.07596	0
chr14	19560001	19600000	40000	7.26822	2
chr14	20350001	20360000	10000	5.35061	0
chr14	20380001	20390000	10000	5.084	2
chr14	20400001	20410000	10000	5.084	0
chr14	20690001	20700000	10000	9.03051	1
chr14	20750001	20770000	20000	9.03051	2
chr14	20900001	20910000	10000	4.65388	0
chr14	20920001	20940000	20000	4.65388	1
chr14	20950001	20960000	10000	4.65388	0
chr14	21000001	21010000	10000	4.65388	1
chr15	6930001	6940000	10000	4.86938	3
chr15	6960001	6990000	30000	4.86938	2
chr15	18410001	18460000	50000	6.22103	5
chr15	24710001	24730000	20000	6.50127	2
chr15	24750001	24760000	10000	6.50127	0
chr15	24770001	24780000	10000	6.50127	0
chr15	24880001	24890000	10000	5.17816	0
chr15	25000001	25020000	20000	6.4063	2
chr15	25030001	25040000	10000	6.4063	0
chr15	25160001	25170000	10000	6.30215	1
chr15	25180001	25190000	10000	6.30215	0
chr15	25450001	25470000	20000	7.63757	2
chr15	25480001	25490000	10000	7.63757	0
chr15	25790001	25800000	10000	7.52804	1
chr15	29210001	29240000	30000	4.89169	3
chr15	36620001	36630000	10000	4.48495	1
chr15	37650001	37660000	10000	12.3788	0
chr15	37670001	37800000	130000	12.3788	6
chr15	37850001	37890000	40000	9.89024	4
chr15	38000001	38040000	40000	14.8965	2
chr15	38060001	38160000	100000	14.033	5
chr15	38180001	38230000	50000	10.4591	4
chr15	38290001	38380000	90000	8.05933	1
chr15	38470001	38530000	60000	10.7611	5
chr15	38590001	38620000	30000	10.2867	1
chr15	38700001	38840000	140000	6.72545	2
chr15	38950001	39010000	60000	11.7578	3
chr15	41300001	41310000	10000	8.99427	0
chr15	44910001	44940000	30000	5.23785	2
chr15	45290001	45320000	30000	7.41794	1
chr15	47870001	47900000	30000	4.53568	1
chr15	47910001	47930000	20000	4.53568	1
chr15	48690001	48700000	10000	4.39867	1
chr15	50250001	50280000	30000	4.47865	1
chr15	51290001	51300000	10000	7.42634	0
chr15	51900001	51910000	10000	5.5915	0
chr15	51930001	51940000	10000	5.5915	1
chr15	52300001	52320000	20000	8.23249	2
chr15	52910001	52940000	30000	6.42196	1
chr15	52950001	52960000	10000	6.42196	0
chr15	53520001	53570000	50000	10.6924	5
chr15	53690001	53720000	30000	7.52129	1
chr16	18430001	18460000	30000	4.84343	2
chr16	19410001	19440000	30000	4.90595	1
chr16	19960001	19980000	20000	6.12889	2
chr16	20230001	20250000	20000	15.4043	0
chr16	20260001	20270000	10000	15.4043	1
chr17	3140001	3390000	250000	16.6349	32
chr17	5190001	5290000	100000	8.07277	10
chr17	5440001	5470000	30000	4.5383	3
chr17	8290001	8370000	80000	4.34774	7
chr17	9540001	9570000	30000	5.50658	4
chr17	9600001	9620000	20000	4.54476	1
chr17	10120001	10150000	30000	4.63585	2
chr17	11120001	11180000	60000	6.46439	3
chr17	15850001	15880000	30000	4.91076	1
chr17	15910001	16080000	170000	10.8059	9
chr17	16210001	16300000	90000	5.18537	9
chr17	16900001	16990000	90000	4.54444	3
chr17	17690001	17720000	30000	4.41733	2
chr17	19980001	19990000	10000	7.1462	1
chr2	19960001	19980000	20000	7.72286	4
chr2	20010001	20050000	40000	7.72286	1
chr2	20070001	20100000	30000	7.14547	3
chr2	20110001	20130000	20000	7.14547	0
chr2	20140001	20230000	90000	8.54256	4
chr2	20240001	20280000	40000	6.78874	2
chr2	20290001	20330000	40000	6.78874	2
chr2	20340001	20430000	90000	6.78874	8
chr2	20480001	20500000	20000	8.359	4
chr2	20530001	20550000	20000	8.359	1
chr2	20560001	20580000	20000	8.359	1
chr2	20720001	20730000	10000	5.50243	0
chr2	20740001	20770000	30000	5.50243	3
chr2	22880001	22890000	10000	11.0933	0
chr2	22930001	22960000	30000	4.63498	1
chr2	22970001	22980000	10000	4.63498	1
chr2	29130001	29160000	30000	23.1598	2
chr2	29170001	29180000	10000	23.1598	0
chr2	30290001	30300000	10000	12.584	0
chr2	30820001	30830000	10000	4.49031	1
chr2	31200001	31230000	30000	6.78671	3
chr2	31240001	31280000	40000	7.9873	1
chr2	37200001	37230000	30000	4.46697	2
chr2	38060001	38070000	10000	4.48739	0
chr2	38080001	38100000	20000	4.48739	3
chr2	38110001	38140000	30000	4.48739	0
chr2	38150001	38170000	20000	4.48739	1
chr2	38210001	38220000	10000	5.47032	1
chr2	38230001	38240000	10000	5.47032	1
chr3	7940001	7960000	20000	5.60748	1
chr3	14500001	14540000	40000	4.65626	4
chr3	19890001	19920000	30000	5.77764	1
chr3	20850001	20880000	30000	7.6221	2
chr3	20890001	20910000	20000	9.71615	1
chr3	21040001	21050000	10000	11.2919	1
chr3	21060001	21070000	10000	11.2919	1
chr3	21360001	21370000	10000	24.7271	2
chr3	21380001	21390000	10000	24.7271	1
chr3	21700001	21710000	10000	6.16949	1
chr3	21720001	21730000	10000	6.16949	0
chr3	22350001	22380000	30000	7.28818	0
chr3	22510001	22550000	40000	12.9596	2
chr3	22560001	22570000	10000	12.9596	0
chr3	22580001	22620000	40000	12.9596	1
chr3	22740001	22810000	70000	8.36571	4
chr3	31740001	31770000	30000	4.34579	4
chr3	33680001	33710000	30000	10.4968	5
chr4	3530001	3560000	30000	4.62228	5
chr4	4030001	4070000	40000	5.7474	2
chr4	4090001	4120000	30000	4.82156	1
chr4	9480001	9540000	60000	6.50742	4
chr4	9570001	9620000	50000	5.88769	0
chr4	10310001	10330000	20000	5.60708	6
chr4	16950001	16990000	40000	5.71756	1
chr4	23130001	23160000	30000	4.35885	1
chr5	21770001	21800000	30000	4.80602	3
chr5	21820001	21830000	10000	4.80602	0
chr5	21860001	21870000	10000	4.80602	0
chr5	21910001	21920000	10000	4.80602	1
chr5	22000001	22010000	10000	7.1429	2
chr5	22110001	22120000	10000	6.07472	0
chr5	23730001	23840000	110000	4.63736	10
chr5	28910001	28960000	50000	4.44388	1
chr5	31480001	31580000	100000	5.16305	6
chr5	31810001	31890000	80000	8.06217	4
chr5	32200001	32210000	10000	9.47798	1
chr5	32240001	32250000	10000	9.47798	2
chr5	32260001	32290000	30000	9.47798	2
chr5	32330001	32370000	40000	16.8612	4
chr6	4200001	4260000	60000	4.33958	3
chr6	4270001	4300000	30000	4.42918	1
chr6	9480001	9510000	30000	12.6345	2
chr6	10160001	10170000	10000	4.65425	0
chr6	10300001	10330000	30000	5.85405	3
chr6	14520001	14540000	20000	5.6954	1
chr6	14550001	14560000	10000	6.23954	0
chr6	14980001	15020000	40000	8.64664	3
chr6	15150001	15210000	60000	5.98547	8
chr6	15230001	15290000	60000	7.05383	3
chr6	15300001	15340000	40000	7.05383	4
chr6	15370001	15400000	30000	5.68242	1
chr6	15420001	15460000	40000	5.31055	2
chr6	15540001	15550000	10000	7.40321	0
chr6	15570001	15580000	10000	7.40321	0
chr6	15600001	15680000	80000	7.40321	3
chr6	15690001	15700000	10000	7.40321	3
chr6	15710001	15720000	10000	7.40321	2
chr6	15760001	15800000	40000	5.92971	4
chr6	17730001	17810000	80000	5.27958	2
chr6	18190001	18230000	40000	5.36562	2
chr7	12990001	13090000	100000	8.86268	2
chr7	13200001	13230000	30000	6.42988	1
chr7	13240001	13270000	30000	6.23315	3
chr7	13280001	13340000	60000	9.54746	2
chr7	13420001	13450000	30000	19.5265	2
chr7	13470001	13500000	30000	12.9142	3
chr7	14520001	14530000	10000	6.17309	0
chr7	14540001	14550000	10000	6.17309	0
chr7	14560001	14570000	10000	6.17309	1
chr7	15660001	15670000	10000	4.77332	0
chr7	15690001	15710000	20000	4.77332	2
chr7	15910001	15930000	20000	4.9489	0
chr7	16040001	16050000	10000	12.1921	0
chr7	16090001	16100000	10000	7.06571	0
chr7	16510001	16540000	30000	5.68126	1
chr7	16550001	16570000	20000	5.68126	0
chr7	19500001	19540000	40000	4.4938	3
chr7	20130001	20210000	80000	7.17561	8
chr7	23850001	23880000	30000	4.60932	0
chr8	2650001	2690000	40000	6.78327	1
chr8	2990001	3020000	30000	5.9884	0
chr8	3030001	3040000	10000	7.09187	0
chr8	3080001	3090000	10000	7.09187	1
chr8	3100001	3110000	10000	7.09187	1
chr8	3150001	3170000	20000	7.09187	0
chr8	3200001	3260000	60000	7.09187	5
chr8	3530001	3540000	10000	5.45609	0
chr8	3580001	3590000	10000	5.45609	2
chr8	3650001	3660000	10000	6.06374	0
chr8	3680001	3700000	20000	6.06374	1
chr8	3740001	3800000	60000	7.16366	2
chr8	3810001	3820000	10000	7.16366	1
chr8	3850001	3860000	10000	7.16366	1
chr8	3870001	3890000	20000	7.16366	1
chr8	6990001	7040000	50000	4.56267	4
chr8	7050001	7070000	20000	4.56267	2
chr8	7500001	7530000	30000	5.52715	2
chr8	7550001	7640000	90000	6.90401	6
chr8	7650001	7700000	50000	6.90401	4
chr8	7750001	7760000	10000	6.90401	0
chr8	7770001	7930000	160000	4.82199	7
chr8	7950001	8050000	100000	5.15624	8
chr8	8090001	8130000	40000	5.71027	1
chr8	8170001	8250000	80000	6.25632	4
chr8	8280001	8390000	110000	5.13938	13
chr8	8640001	8670000	30000	4.95948	2
chr8	9420001	9440000	20000	4.61524	2
chr8	9490001	9500000	10000	5.81959	0
chr8	9530001	9540000	10000	7.43391	0
chr8	9550001	9610000	60000	7.43391	7
chr8	9620001	9630000	10000	7.43391	1
chr8	11310001	11380000	70000	6.6332	3
chr8	18920001	18950000	30000	7.3026	2
chr8	24610001	24660000	50000	4.38444	1
chr8	29280001	29340000	60000	5.11475	2
chr8	29980001	30010000	30000	5.91072	2
chr9	8370001	8420000	50000	4.6404	5
chr9	11460001	11480000	20000	9.41859	0
chr9	13060001	13090000	30000	6.77315	2
chr9	14260001	14280000	20000	16.0672	2
chr9	14720001	14760000	40000	11.672	2
chr9	14770001	14810000	40000	7.69391	1
chr9	15900001	15910000	10000	6.04959	2
chr9	15920001	15940000	20000	6.04959	4
chr9	16050001	16130000	80000	7.25701	7
chr9	16170001	16240000	70000	5.05884	9
chr9	16330001	16340000	10000	4.83452	0
chr9	17110001	17140000	30000	5.52328	1
chr9	17610001	17620000	10000	4.44487	1
chr9	17630001	17640000	10000	4.44487	0
chr9	20070001	20120000	50000	5.27491	2
chr9	24660001	24670000	10000	30.7761	0
chr9	24690001	24700000	10000	30.7761	0
chr9	24710001	24720000	10000	30.7761	0
chr9	24930001	24940000	10000	12.8816	0
chr9	25170001	25220000	50000	9.71068	0
chr9	25370001	25450000	80000	85.2384	3
chr9	25500001	25520000	20000	85.2384	1
chr9	25560001	25570000	10000	85.2384	0
chr9	25580001	25590000	10000	85.2384	1
chr9	25610001	25650000	40000	85.2384	1
chr9	25670001	25680000	10000	85.2384	0
chr9	25710001	25720000	10000	85.2384	3
chr9	25750001	25760000	10000	85.2384	2
chr9	25770001	25810000	40000	85.2384	1
chr9	25820001	25830000	10000	85.2384	0
chr9	25860001	25870000	10000	8.87913	0
chr9	25910001	25920000	10000	8.87913	0
chr9	25950001	25960000	10000	8.87913	0
chr9	25970001	25990000	20000	8.87913	0
chr9	26010001	26020000	10000	8.87913	1
chr9	28280001	28320000	40000	7.01446	1
chr9	28980001	28990000	10000	4.53856	0
