# Supplementary material for: Genome re-sequencing reveals the history of apple and supports a two-stage model for fruit enlargement
Source: Nat Commun. 2017 Aug 15;8:249. doi: 10.1038/s41467-017-00336-7 (PMC5557836; doi:10.1038/s41467-017-00336-7)
Supplement: Supplementary file 7 — Supplementary Data 6 [file 41467_2017_336_MOESM7_ESM.xlsx]

## Sheet: DataS6
Supplementary Data 6 List of genes within putative regions of selective sweeps from M. sieversii in Kazakhstan. Differentially expressed genes during fruit development are highlighted.
Gene ID	Chromosome	Start	End	Annotation	Protein domain	Expression (RPKM)
						18 DAB	37 DAB	67 DAB	90 DAB	132 DAB	adjusted p
MDP0000189681	chr1	1877944	1879145	NADP-dependent alkenal double bond reductase P2	-	6.19	3.56	2.31	2.43	2.26	2.41e-14
MDP0000311982	chr1	1903350	1904229	Unknown protein	-	0	0	0	0	0	NA
MDP0000311299	chr1	5839310	5847371	Cysteine protease	Peptidase C1A, papain C-terminal	0	0	0	0	0.02	NA
MDP0000935969	chr1	5848709	5849023	Unknown protein	-	0	0	0	0	0	NA
MDP0000397563	chr1	5871166	5871495	Unknown protein	-	0	0	0	0	0	NA
MDP0000258572	chr1	5975854	5978093	Tetratricopeptide repeat protein	Tetrapyrrole biosynthesis regulator FLU	22.15	16.16	13.33	9.47	6.82	1.38e-56
MDP0000149711	chr1	5978733	5982908	Polyadenylate-binding protein	Nucleotide-binding, alpha-beta plait	63.71	53.66	53.72	47.78	32.4	7.4e-20
MDP0000535975	chr1	5985858	5989701	Jasmonate-induced protein	-	0	0	0	0	0	NA
MDP0000180070	chr1	5993108	5993947	Jasmonate-induced protein	-	0	0	0	0	0	NA
MDP0000190247	chr1	6012793	6015241	Kelch repeat-containing protein-like protein	-	32.71	33.79	29.44	29.54	28.8	0.184836
MDP0000131977	chr1	6127752	6128102	Acyl:coa ligase acetate-coa synthetase-like protein	AMP-dependent synthetase/ligase	0	0	0	0	0	NA
MDP0000131976	chr1	6128772	6129680	Rubisco subunit binding-protein beta subunit, rubb, putative	-	2.66	1.98	1.55	1.83	2.16	0.052943
MDP0000246887	chr1	6536544	6539609	Glycosyltransferase-like protein	Protein of unknown function DUF604	33.14	39.41	22.97	21.23	22.07	3.29e-35
MDP0000144197	chr1	6586219	6587409	Ubiquitin conjugating enzyme-like	Ubiquitin-conjugating enzyme, active site	0.07	0.05	0.09	0.13	0.04	NA
MDP0000130479	chr1	7356046	7361506	Protein SCAI	Protein of unknown function DUF3550/UPF0682	8.03	9.17	7.77	8.61	5.97	4.07e-06
MDP0000277693	chr1	7368984	7383515	Serine/threonine-protein kinase rio2, putative	RIO-like kinase	6.43	7.27	7.06	7.69	7.94	8.51e-09
MDP0000276802	chr1	7738603	7742179	Reticulon family protein	Reticulon	4.29	1.81	0.67	0.5	0.29	2.97e-58
MDP0000276803	chr1	7744759	7754917	HAT family dimerisation domain containing protein	Ribonuclease H-like domain	0.03	0.01	0.04	0.03	0.03	NA
MDP0000305922	chr1	12087080	12089872	Receptor-like kinase	Leucine-rich repeat-containing N-terminal, type 2	0.08	0.05	0.05	0.05	0.15	0.0287185
MDP0000212523	chr1	12119989	12123427	Unknown protein	-	0	0	0	0	0	NA
MDP0000918252	chr1	12136396	12137794	Tir-nbs-lrr resistance protein	-	1.11	1.17	1.09	1.57	2.24	2.73e-05
MDP0000580893	chr1	12137839	12138429	NBS-containing resistance-like protein	NB-ARC	1.61	2.35	2.23	2.61	2.7	0.0317885
MDP0000130704	chr1	12147478	12148452	Receptor-like kinase	Leucine-rich repeat-containing N-terminal, type 2	1.77	0.9	0.58	0.89	1.44	2.36e-07
MDP0000248272	chr1	28533861	28534088	Mitogen-activated protein kinase 1	-	0	0	0	0	0	NA
MDP0000816510	chr1	28537937	28538650	Auxin-responsive family protein	Auxin responsive SAUR protein	0.06	0	0	0.05	0.03	0.0711671
MDP0000265383	chr1	28551711	28552969	1-aminocyclopropane-1-carboxylate synthase	Pyridoxal phosphate-dependent transferase, major region, subdomain 2	0	0	0	0	0	NA
MDP0000177717	chr1	28585793	28586900	Dynamin, putative	Dynamin	0.19	0.33	0.14	0.49	0.54	0.01529
MDP0000262883	chr1	28698320	28719998	Ccr4-associated factor, putative	Ribonuclease H-like domain	19.58	20.46	21.67	20.35	19.43	0.000103787
MDP0000870727	chr1	28821040	28822419	CBL-interacting protein kinase	Tyrosine-protein kinase, catalytic domain	0	0	0	0	0	NA
MDP0000653824	chr10	7534685	7538263	Putative transposase tnp2	-	0	0	0	0	0	NA
MDP0000782890	chr10	7748985	7750822	Peptide-N4-(N-acetyl-beta-glucosaminyl)asparagine amidase A, putative	Peptide-N4-(N-acetyl-beta-glucosaminyl)asparagine amidase A	18.09	24.46	22.6	27.17	24.77	2.4e-21
MDP0000782892	chr10	7752027	7753859	Peptide-N4-(N-acetyl-beta-glucosaminyl)asparagine amidase A, putative	Peptide-N4-(N-acetyl-beta-glucosaminyl)asparagine amidase A	2.14	2.58	2.33	2.71	2.12	0.075614
MDP0000156847	chr10	7755160	7758374	Uroporphyrinogen decarboxylase, putative	Uroporphyrinogen decarboxylase HemE	12.5	9.49	7.5	7.98	7.65	5.44e-09
MDP0000264408	chr10	7803913	7806944	Tubby-like F-box protein	Tubby C-terminal-like domain	38.44	41.97	48.96	46.5	41.42	2.83e-12
MDP0000264409	chr10	7808010	7809830	Unknown protein	-	1.61	1.79	2.43	2.42	4.11	1.1e-32
MDP0000157525	chr10	7810048	7813426	Rab3 gtpase-activating protein non-catalytic subunit, putative	-	6.54	7.67	8.92	8.22	8.15	5.61e-08
MDP0000157526	chr10	7814113	7814877	Peptide-N4-(N-acetyl-beta-glucosaminyl)asparagine amidase A, putative	Peptide-N4-(N-acetyl-beta-glucosaminyl)asparagine amidase A	11.25	10.43	10.12	12.98	8.35	0.0147063
MDP0000595265	chr10	7815600	7819364	Peptide-N4-(N-acetyl-beta-glucosaminyl)asparagine amidase A, putative	Peptide-N4-(N-acetyl-beta-glucosaminyl)asparagine amidase A	4.71	5.92	5.36	5.69	4.31	0.0058755
MDP0000244514	chr10	7887599	7894244	RING/FYVE/PHD zinc finger-containing protein	Zinc finger, PHD-finger	3.8	4.9	3.57	3.02	2.25	1.96e-22
MDP0000354025	chr10	7892680	7892773	Unknown protein	-	0	0	0	0	0	NA
MDP0000132914	chr10	7906324	7910042	Putative 4-methyl-5(B-hydroxyethyl)-thiazol monophosphate biosynthesis enzyme	DJ-1	48.58	59.73	65.22	68.98	70.27	2.09e-26
MDP0000368628	chr10	7909929	7910049	Unknown protein	-	0	0.16	0	0.07	0	0.339309
MDP0000290950	chr10	7916217	7916732	Receptor-like protein kinase	Leucine-rich repeat	1.9	2.06	2.01	1.95	0.31	2.63e-11
MDP0000496152	chr10	7921589	7927739	Probable receptor-like protein kinase	Tyrosine-protein kinase, catalytic domain	8.65	5.6	4.15	3.2	2.29	2.51e-34
MDP0000811021	chr10	7928615	7930441	ABC transporter G family member	ABC transporter, conserved site	0.02	0.02	0.01	0.01	0.03	NA
MDP0000329476	chr10	7931849	7934373	DAG protein	-	46.79	49.95	45.48	54.83	67.98	1.01e-32
MDP0000202455	chr10	7935384	7937504	Leucine-rich repeat receptor-like kinase	Leucine-rich repeat, typical subtype	0.08	0.15	0.18	0.15	0.03	6.19e-05
MDP0000648324	chr10	8269994	8270383	Unknown protein	Protein of unknown function DUF4228	0	0	0	0	0.03	NA
MDP0000845239	chr10	8281513	8281964	Kinase family protein	-	3.28	3.18	3.98	3.53	3.63	0.415859
MDP0000181941	chr10	8385456	8391718	Transportin-1	Armadillo-type fold	4.52	5.96	6.97	8.68	5.9	6.55e-19
MDP0000181942	chr10	8394334	8396185	DnaJ-like protein subfamily C member 17	Heat shock protein DnaJ, conserved site	13.93	10.09	13.82	15.2	18.04	9.56e-29
MDP0000302947	chr10	8399271	8402271	mRNA, clone: RTFL01-13-M05	Protein of unknown function DUF616	6.7	5.82	5.49	5.79	5.07	NA
MDP0000945182	chr10	8403532	8407505	V-type ATP synthase beta chain	V-type ATP synthase regulatory subunit B/beta	72.93	127.82	142.72	186.43	170.54	1.13e-99
MDP0000185238	chr10	8651122	8652374	Tubby-like F-box protein	Tubby C-terminal-like domain	8.15	4.98	2.79	2.92	2.5	1.11e-19
MDP0000303679	chr10	8685613	8686043	Unknown protein	-	0	0	0.02	0	0.04	NA
MDP0000314237	chr10	9377874	9381329	Unknown protein	-	0.01	0.03	0.03	0.04	0.01	0.275885
MDP0000135587	chr10	10692649	10697797	Palmitoyltransferase	Ankyrin repeat-containing domain	8.46	8.92	10.91	10.94	10.42	1.76e-07
MDP0000173208	chr10	10713559	10721258	Spinster-like protein	Major facilitator superfamily domain	9.81	11.34	9.79	12.64	11.2	2.45e-09
MDP0000173207	chr10	10722907	10734519	Glutathione-regulated potassium-efflux system protein kefB, putative	NAD(P)-binding domain	4.03	1.75	1.06	1.01	0.42	7.81e-13
MDP0000902292	chr10	10752465	10753631	RMD5-like protein	CTLH/CRA C-terminal to LisH motif domain	9.96	14.54	16.42	17.69	18.23	1.01e-40
MDP0000158717	chr10	11835252	11838315	Ternary complex factor MIP1-like	Domain of unknown function DUF547	13	5.3	2.96	1.97	1.61	4.98e-149
MDP0000629961	chr10	11915938	11921771	Dehydrin	Dehydrin	0.09	0.01	0.18	0.04	0.22	2.32e-08
MDP0000900326	chr10	11924805	11925779	Bifunctional phosphatase IMPL2, chloroplastic	Inositol monophosphatase	6.37	8.1	5.64	7.7	5.45	0.0060007
MDP0000135806	chr10	12110797	12111279	SKP1-like protein	E3 ubiquitin ligase, SCF complex, Skp subunit	0	0.05	0.01	0	0	0.238787
MDP0000451781	chr10	12124728	12125119	SKP1	E3 ubiquitin ligase, SCF complex, Skp subunit	0	0.02	0.02	0	0	NA
MDP0000800386	chr10	12326981	12330045	Unknown protein	-	4.66	3.47	1.19	1.52	0.81	8.91e-15
MDP0000800387	chr10	12338803	12339738	Zinc finger protein CONSTANS-like protein	Zinc finger, B-box	1.27	0.38	0.27	0.45	0.72	3.47e-05
MDP0000800389	chr10	12343290	12351723	Kinesin-like protein	Kinesin, motor region, conserved site	7.07	6.75	6.9	7.37	8.91	4.19e-11
MDP0000221409	chr10	12366764	12370066	Carbohydrate kinase, FGGY	Carbohydrate kinase, FGGY, C-terminal	1.97	0.37	0.44	0.26	0.27	2.11e-10
MDP0000312577	chr10	12370966	12376461	F22G5.33	-	0	0	0	0	0	NA
MDP0000312578	chr10	12380126	12387004	ATP synthase subunit beta	ATPase, F1/A1 complex, alpha/beta subunit, N-terminal	4.43	5.17	5.22	5.49	6.08	4.24e-09
MDP0000293745	chr10	12422402	12427793	Mei2-like protein	Nucleotide-binding, alpha-beta plait	0.2	0.16	0.03	0.03	0.03	4.08e-05
MDP0000368527	chr10	12427541	12427679	Unknown protein	-	0	0	0	0	0	NA
MDP0000196406	chr10	12439017	12445660	GEM-like protein	Oligosaccharide biosynthesis protein Alg14-like	0.25	0.28	0.29	0.23	0.21	NA
MDP0000272119	chr10	12486338	12490770	Rab proteins geranylgeranyltransferase component A	GDP dissociation inhibitor	0.87	0.45	0.25	0.31	0.51	8.79e-08
MDP0000326615	chr10	12760192	12760593	Unknown protein	-	0	0	0	0.02	0.04	0.447138
MDP0000529463	chr10	12794031	12800704	N-acetyltransferase-like protein	Domain of unknown function DUF1726	0.78	0.66	0.58	0.83	0.63	NA
MDP0000257764	chr10	12797640	12798403	Auxin-induced protein-like	Auxin responsive SAUR protein	0.41	0.57	1.16	1.04	0.96	0.00116849
MDP0000288983	chr10	12813196	12815401	Auxin-induced protein-like protein	Auxin responsive SAUR protein	2.86	2.87	4.02	6.13	3.27	4.79e-11
MDP0000288984	chr10	12817706	12818639	Auxin-induced protein-like protein	Auxin responsive SAUR protein	4.84	4	1.92	1.57	1.06	5.5e-15
MDP0000658830	chr10	12930235	12934173	12-oxophytodienoate reductase	Aldolase-type TIM barrel	6.2	3.82	1.79	2.9	4.15	1.72e-12
MDP0000049467	chr10	12941342	12945202	YEATS domain-containing protein	YEATS	2.46	2.57	2.53	2.38	2.42	NA
MDP0000912039	chr10	12954483	12954797	Auxin-induced protein 6B	Auxin responsive SAUR protein	27.39	2.48	0.27	0.11	0.13	2.61e-211
MDP0000168559	chr10	12977150	12977896	Chaperone DnaK	Heat shock protein 70	0.43	1.28	1.33	1.11	0.97	0.00531883
MDP0000168060	chr10	12998565	12999537	Chaperone DnaK	Heat shock protein 70	0.18	0.49	0.61	0.45	0.25	0.0234904
MDP0000337639	chr10	13019065	13019409	Unknown protein	-	190.5	166.34	103.56	79.27	74.57	3.24e-46
MDP0000193868	chr10	13030572	13034511	Epoxide hydrolase	-	0	0.02	0.01	0.02	0	0.481386
MDP0000486693	chr10	13041145	13044247	Wall-associated receptor kinase-like protein	Protein kinase-like domain	0.02	0	0	0	0	NA
MDP0000891532	chr10	13050292	13052265	RNA polymerase-associated protein RTF1, putative	Plus-3 domain, subgroup	14.32	17.49	19.08	22.21	21.29	2.86e-36
MDP0000802170	chr10	13069758	13071521	Amidophosphoribosyltransferase	Glutamine amidotransferase, type II	6.33	6.82	5.08	4.53	5.14	0.14692
MDP0000802164	chr10	13089716	13090747	GAGA-binding transcriptional activator	GAGA binding-like	16.89	17.39	17.09	17.77	11.91	2.36e-06
MDP0000171374	chr10	13105841	13108411	Putative 3-oxo-5-alpha-steroid 4-dehydrogenase/steroid 5-alpha-reductase	3-oxo-5-alpha-steroid 4-dehydrogenase, C-terminal	5.07	16.58	20.52	28.82	20.77	7.27e-180
MDP0000408705	chr10	13108804	13112197	NADP dependent sorbitol 6-phosphate dehydrogenase	NADP-dependent oxidoreductase domain	246.23	5.69	1.52	8.58	74.24	3e-26
MDP0000336873	chr10	13152869	13153001	V-type proton ATPase 16 kDa proteolipid subunit c1/c3/c5	-	138	173.53	146.6	146.31	215.72	1.49e-23
MDP0000120975	chr10	13191899	13192627	Biosynthetic arginine decarboxylase	Orn/DAP/Arg decarboxylase 2, C-terminal	33.23	11.81	8.37	6.26	29.54	5.72e-160
MDP0000361920	chr10	13192728	13192895	Unknown protein	-	43.2	18.27	13.7	10.66	46.49	6.67e-78
MDP0000144888	chr10	13202858	13207761	Ubiquitin fusion degradation protein	Ubiquitin fusion degradation protein UFD1	38.2	41.7	34.6	34.82	36.5	0.00075635
MDP0000297308	chr10	15184798	15187221	Pentatricopeptide repeat-containing protein	Tetratricopeptide-like helical	1.22	0.72	0.78	0.73	0.85	0.0417574
MDP0000201070	chr10	15237537	15244112	Hippocampus abundant transcript-like protein	Major facilitator superfamily domain	24.38	27.01	7.05	9.29	15.94	4.18e-15
MDP0000259191	chr10	15284910	15287147	GPI mannosyltransferase	Mannosyltransferase, DXD	6.96	9.05	10.43	11.06	11.12	5.71e-16
MDP0000475939	chr10	15298634	15299487	O-methyltransferase, putative	O-methyltransferase, family 2	0	0	0	0	0	NA
MDP0000143318	chr10	15310145	15311879	O-methyltransferase, putative	O-methyltransferase, COMT, eukaryota	0.06	0.01	0	0.03	0	0.027965
MDP0000119880	chr10	15343739	15348131	Ubiquitin carboxyl-terminal hydrolase	ATPase, cation-transporting, domain N	0.05	0.07	0.15	0.18	0.77	4.49e-33
MDP0000137878	chr10	15354119	15354921	Acetylornithine aminotransferase, putative	Pyridoxal phosphate-dependent transferase, major domain	0.67	1.24	1.46	1.78	1.27	5.5e-06
MDP0000315842	chr10	23390379	23396450	Ankyrin repeat protein	Ankyrin repeat-containing domain	6.29	5.73	6.51	6.26	7.41	1.3e-08
MDP0000315843	chr10	23398461	23399906	Pentatricopeptide repeat-containing protein, putative	Tetratricopeptide-like helical	4.05	3.53	5.04	4.88	4.24	9.75e-07
MDP0000442105	chr10	23405577	23409912	NADH dehydrogenase	-	9.98	10.83	12.15	9.65	9.23	0.202282
MDP0000223220	chr10	25351876	25354399	Serine/threonine-protein kinase	Protein kinase-like domain	0.08	0.04	0.04	0.11	0.06	0.28963
MDP0000223219	chr10	25359517	25362595	Serine/threonine-protein kinase	Tyrosine-protein kinase, catalytic domain	1.21	0.76	0.59	1.04	0.27	3.69e-13
MDP0000234369	chr11	2092175	2095224	UPF0061 protein	Uncharacterised protein family UPF0061	0.03	0.1	0.06	0.09	0.07	0.351079
MDP0000876738	chr11	2798432	2800173	Transcription factor, putative	Basic helix-loop-helix leucine zipper transcription factor, plant	0	0	0	0	0	NA
MDP0000298868	chr11	2890070	2895213	Vacuolar-sorting receptor	EGF-like calcium-binding, conserved site	38.55	44.37	42.14	47.49	39.61	4.12e-07
MDP0000298866	chr11	2909208	2910688	Unknown protein	-	0	0	0	0	0	NA
MDP0000377782	chr11	3453700	3456159	Poly(A)-specific ribonuclease PARN	Ribonuclease H-like domain	2.71	3.07	3.59	3.83	4.51	2.98e-07
MDP0000215110	chr11	3457230	3460870	Poly(A)-specific ribonuclease PARN	Ribonuclease H-like domain	1.21	1.36	1.57	1.99	2.35	7.34e-12
MDP0000307848	chr11	3463822	3483934	Ubiquitin-protein ligase 1	Domain of unknown function DUF4414	3.64	8.93	8.15	11.02	10.38	1.9e-157
MDP0000215099	chr11	4446407	4451886	Subtilisin-like protease	Peptidase S8, subtilisin, Ser-active site	0.34	0.16	0.1	0.07	0	1.44e-12
MDP0000308185	chr11	4480475	4487389	DNA damage-inducible protein 1	Peptidase aspartic	16.9	20.39	17.47	15.73	18.37	5.51e-08
MDP0000140635	chr11	4490865	4491077	Unknown protein	-	8.6	7.72	3.64	3.78	1.79	3.75e-12
MDP0000895328	chr11	4497223	4501074	Disease resistance protein	NB-ARC	2.99	3.82	2.44	2.27	1.51	1.58e-25
MDP0000307665	chr11	8407769	8410056	Neurobeachin-like protein	BEACH domain	20.51	16.51	15.21	12.17	8.34	4.89e-20
MDP0000185943	chr11	8427193	8429249	Putative subtilisin-like serine protease	Peptidase S8, subtilisin, Ser-active site	0	0	0.01	0	0	NA
MDP0000270811	chr11	8439570	8442748	Subtilisin-like serine protease	Peptidase S8, subtilisin, Ser-active site	0	0	0	0.01	0	0.407909
MDP0000784692	chr11	8445653	8447063	Transcription elongation factor B polypeptide, putative	SKP1 component, POZ	97.2	68.99	56.05	45.26	42.24	1.12e-41
MDP0000165983	chr11	8448376	8450102	Ras-related protein Rab-25	Small GTPase superfamily, Ras type	66.98	56.13	64.68	68.9	72.05	8.21e-14
MDP0000487114	chr11	8450677	8451888	Zinc-transporter-like protein	Cation efflux protein	2.75	3.55	5.08	5.93	7.98	9.39e-41
MDP0000436890	chr11	8466682	8472214	2-oxoglutarate-dependent dioxygenase	Oxoglutarate/iron-dependent oxygenase	3.84	0.76	0.32	0.57	2.12	2.53e-67
MDP0000176042	chr11	11199783	11200205	Unknown protein	Galactokinase galactose-binding domain	0.04	0	0.06	0	0.03	0.456929
MDP0000506788	chr11	19716308	19721598	Unknown protein	-	0	0	0	0	0	NA
MDP0000318720	chr11	19731608	19733038	F-box/FBD/LRR-repeat protein	F-box domain, cyclin-like	2.78	2.12	1.75	1.96	1.21	0.00444754
MDP0000247102	chr11	19853380	19856827	DNA topoisomerase 2	ATPase-like, ATP-binding domain	0	0.02	0.03	0	0	0.426422
MDP0000295055	chr11	19858752	19859695	Serine carboxypeptidase-like 18	-	0	0	0	0	0	NA
MDP0000294941	chr11	20329191	20331096	Transcription factor bHLH131	-	0	0	0	0	0	NA
MDP0000504641	chr11	20357235	20358260	Transmembrane and coiled-coil domain-containing protein	Uncharacterised conserved protein UCP023322, transmembrane eukaryotic	0	0	0	0	0	NA
MDP0000402806	chr11	20368350	20369634	Unknown protein	-	0	0	0	0	0	NA
MDP0000218341	chr11	21018243	21022564	Integrator complex subunit-like protein	Integrator complex, subunit 3	0.44	0.37	0.47	0.39	0.44	NA
MDP0000214403	chr11	23449296	23453537	Zinc finger CCCH domain-containing protein	Nucleotide-binding, alpha-beta plait	4.55	5.18	4.44	4.86	3.57	0.00237197
MDP0000246701	chr11	28006891	28010144	Chaperone protein dnaJ, putative	Heat shock protein DnaJ, conserved site	34.46	32.87	24.95	24.02	19.77	2.22e-19
MDP0000591819	chr11	28014908	28015054	LOB domain-containing protein, putative	-	0.08	0	0	0.07	0	0.47211
MDP0000271525	chr11	28067898	28070954	Chaperone protein dnaJ	-	0.04	0.01	0.02	0.02	2.54	2.62e-48
MDP0000284750	chr12	7025026	7037708	Synaptotagmin, putative	C2 membrane targeting protein	0.62	0.37	0.55	0.31	0.11	3.8e-13
MDP0000184450	chr12	7041089	7043571	Whole genome shotgun assembly, allelic scaffold set, scaffold scaffoldA_423	Protein of unknown function DUF2048	4.97	5.14	6.72	5.74	11.31	2.61e-42
MDP0000845788	chr12	9352165	9357762	Thioredoxin reductase	Pyridine nucleotide-disulphide oxidoreductase, FAD/NAD(P)-binding domain	18.8	14.4	14.62	14.5	14.53	0.00753543
MDP0000261181	chr12	9358340	9363116	ABC transporter G family member	ABC-2 type transporter	0.01	0	0.01	0.05	0.01	0.0172417
MDP0000261180	chr12	9369058	9369384	Unknown protein	-	0	0	0	0	0	NA
MDP0000223715	chr12	9380157	9382634	Esterase/lipase domain-containing protein	-	0.08	0.02	0	0	0.04	0.0517205
MDP0000314335	chr12	9383064	9385477	Thioredoxin reductase	Thioredoxin domain	7.47	6.17	6.85	6.8	6.67	NA
MDP0000216071	chr12	10347526	10348733	DNA-directed RNA polymerase II subunit J	DNA-directed RNA polymerase, RBP11-like	143.9	90.73	72.42	66.14	66.61	2.61e-39
MDP0000404722	chr12	10595735	10603842	Flavoprotein wrbA	Aldolase-type TIM barrel	8.26	6.78	7.92	8.08	7.61	0.0690125
MDP0000202406	chr12	10604935	10606580	Desumoylating isopeptidase 2	Domain of unknown function DUF862, eukaryotic	41.87	21.75	24.23	23.48	11.56	1.61e-66
MDP0000841918	chr12	10777220	10779781	Sorbitol transporter	Major facilitator superfamily domain	108.92	71.09	57.06	68.64	29.54	0.000166654
MDP0000343191	chr12	10779871	10779997	Unknown protein	-	1.57	0	0	0	0	0.0011386
MDP0000787701	chr12	10799364	10802161	Sorbitol transporter	Major facilitator superfamily domain	2.77	1.49	2.06	2.55	5.76	6.76e-07
MDP0000296050	chr12	10854051	10860010	Sorbitol transporter	Major facilitator superfamily domain	22.44	12.71	10.13	13.45	15.44	4.43e-24
MDP0000343192	chr12	10859313	10859547	Unknown protein	Major facilitator superfamily domain	0	0	0	0	0	NA
MDP0000285032	chr12	10876866	10881026	Sorbitol transporter	Major facilitator superfamily domain	3.22	3.43	4.27	3.79	7.44	6.46e-14
MDP0000173143	chr12	11022172	11023220	Sugar transporter, putative	Major facilitator superfamily domain	0.01	0.02	0.01	0	0	NA
MDP0000682530	chr12	11027521	11030147	Sugar transporter, putative	Major facilitator superfamily domain	0.01	0	0	0	0	0.230241
MDP0000562345	chr12	11282593	11288622	Phosphatidylinositol 4-kinase, putative	Phosphatidylinositol 3/4-kinase, conserved site	12.84	31.18	38.63	40.66	31.67	4.12e-145
MDP0000148271	chr12	11399143	11399705	Chloroplast MPBQ/MSBQ methyltransferase	-	7.71	6.05	3.24	3.28	1.4	5.9e-21
MDP0000246947	chr12	11996798	12001317	Kinesin heavy chain, putative	-	0.63	0.54	0.67	0.82	0.74	NA
MDP0000260969	chr12	12002319	12013266	Kinesin-like protein	Kinesin, motor region, conserved site	0.21	0.08	0.12	0.15	0.1	0.0864388
MDP0000756897	chr12	12025542	12028272	HAD-superfamily hydrolase	HAD-like domain	7.89	12.7	9.02	4.81	3.01	3.23e-51
MDP0000123941	chr12	12041693	12042260	Acyl-activating enzyme 5	-	0	0	0	0	0	NA
MDP0000309305	chr12	12118292	12128187	Unknown protein	-	0.03	0.01	0.19	0.21	0.1	0.000385848
MDP0000318588	chr12	12149620	12153843	Plant-specific domain TIGR01589 family protein	Conserved hypothetical protein CHP01589, plant	5.97	6.12	7.58	11.43	10.06	6.18e-33
MDP0000318586	chr12	12161170	12167612	Calcium homeostasis endoplasmic reticulum protein	SWAP/Surp	0.02	0.03	0.04	0.1	0.07	0.212982
MDP0000881062	chr12	12167593	12168088	Cystathionine beta-lyase	Pyridoxal phosphate-dependent transferase, major domain	14.06	20.93	20.12	16.68	16.72	0.000275544
MDP0000211810	chr12	12176835	12182059	Cystathionine beta-lyase, putative	Pyridoxal phosphate-dependent transferase, major domain	10.11	10.85	8.8	9.26	8.48	0.0731488
MDP0000624979	chr12	12189164	12193664	Class III homeobox-leucine zipper protein	START-like domain	0.01	0.01	0	0.03	0	0.391624
MDP0000659418	chr12	12307031	12310984	Dead box ATP-dependent RNA helicase, putative	RNA helicase, DEAD-box type, Q motif	9.52	8.96	11.38	9.91	9.4	0.00355331
MDP0000354462	chr12	12427250	12427445	Unknown protein	-	0	0	0	0	0	NA
MDP0000886356	chr12	12455433	12456852	Taurine catabolism dioxygenase TauD/TfdA	Taurine catabolism dioxygenase TauD/TfdA	1.66	0.54	0.82	0.64	0.72	5.44e-05
MDP0000193777	chr12	12457413	12462379	Receptor protein kinase, putative	Tyrosine-protein kinase, catalytic domain	23.69	32.07	35.93	38.09	15.18	9.07e-79
MDP0000849870	chr12	12605639	12606506	Hexokinase 1	Hexokinase, C-terminal	13.24	14.91	12.78	13.63	16.14	7.5e-05
MDP0000643891	chr12	12607080	12609291	Hexokinase 1	Hexokinase, N-terminal	8.55	9.72	8.29	9.19	10.47	0.000507994
MDP0000185917	chr12	13244936	13245136	Unknown protein	-	0	0	0	0	0	NA
MDP0000285828	chr12	13247715	13251171	Unknown protein	-	0	0	0	0	0.03	0.209486
MDP0000413041	chr12	13258839	13259171	Myb-related transcription factor	Myb domain, DNA-binding	0.06	0	0.03	0	0.05	0.279656
MDP0000875752	chr12	13288144	13288503	Unknown protein	-	0	0	0	0	0	NA
MDP0000138102	chr12	13290788	13292196	Transcription factor bHLH106	Helix-loop-helix DNA-binding	6.31	2.91	2.37	2.45	1.18	2.67e-26
MDP0000538523	chr12	13369621	13373843	Unknown protein	-	0.74	1.14	1.86	2.34	2.38	2.81e-07
MDP0000356427	chr12	13374013	13375547	Unknown protein	-	7.46	10.05	9.35	13.07	14.3	2.13e-10
MDP0000165740	chr12	13385072	13389857	Putative uncharacterized protein At2g41150/T3K9.8	-	13.7	19.44	21.28	26.57	24.99	1.23e-61
MDP0000172898	chr12	13428516	13431270	UDP-glycosyltransferase 1	UDP-glucuronosyl/UDP-glucosyltransferase	0.05	0	0.4	0.8	1.42	7.9e-30
MDP0000417786	chr12	13564682	13575060	Pentatricopeptide repeat-containing protein	Tetratricopeptide-like helical	3.51	3.38	3.93	3.72	3.81	0.00662876
MDP0000319818	chr12	13604671	13607352	F-box family protein	F-box domain, cyclin-like	3.16	8.2	9.41	13.95	4.38	3.07e-68
MDP0000360222	chr12	13608239	13608440	Unknown protein	-	0.38	1.49	3.05	2.98	1.44	1.15e-07
MDP0000039464	chr12	13622716	13633797	Ubiquitin-associated domain-containing protein	Ubiquitin-associated/translation elongation factor EF1B, N-terminal, eukaryote	26.8	26.48	21.97	28.92	22.69	1.49e-05
MDP0000319820	chr12	13634935	13639461	Dual specificity protein phosphatase, putative	Dual specificity phosphatase	22.06	12.5	11.7	8.18	7.19	7.45e-51
MDP0000241310	chr12	14343314	14345428	Putative histone-lysine N-methyltransferase family protein	Pre-SET domain	22.56	30.14	29.62	37.19	31.54	1.31e-37
MDP0000124884	chr12	14714659	14720054	Pyruvate kinase	Pyruvate/Phosphoenolpyruvate kinase	64.3	115.11	86.75	115.21	105.72	6.51e-59
MDP0000124883	chr12	14725794	14731188	Pyruvate kinase	Pyruvate/Phosphoenolpyruvate kinase	59.99	107.61	81.09	108.01	98.56	1.25e-59
MDP0000766365	chr12	14758050	14758445	Auxin-induced protein 6B, putative	Auxin responsive SAUR protein	0.02	0.22	1.79	0.64	0	1.38e-24
MDP0000514153	chr12	15050908	15051466	mRNA, clone: RTFL01-03-L20	Serine hydrolase FSH	588.81	242.66	98.58	185.53	461.08	2.68e-294
MDP0000205182	chr12	15053761	15056658	Ubiquitin conjugating enzyme S	Ubiquitin-conjugating enzyme, active site	29.96	29.18	29.47	26.5	21.89	0.000124083
MDP0000300450	chr12	15057828	15060698	Unknown protein	-	0	0	0	0	0	NA
MDP0000300451	chr12	15069674	15077863	Unknown protein	-	0	0	0	0.01	0.02	0.0977788
MDP0000727008	chr12	15253757	15255396	Cytochrome P450	Cytochrome P450, conserved site	4.64	9.96	19.59	23.73	29.08	6.41e-39
MDP0000162027	chr12	15284858	15285883	Unknown protein	-	0	0	0	0	0.04	0.201748
MDP0000137954	chr12	15332900	15333834	Pentatricopeptide repeat-containing protein, putative	-	0.22	0.18	0.12	0.27	0.19	NA
MDP0000282244	chr12	15381134	15382641	Protein CHUP1	-	0.27	0.12	0.06	0.05	0	4.34e-06
MDP0000319497	chr12	15414218	15414938	Unknown protein	-	0	0	0	0	0	NA
MDP0000150786	chr12	15446512	15447916	Unknown protein	-	0	0	0	0	0	NA
MDP0000308444	chr12	15719713	15725006	Beta-galactosidase	Galactose-binding domain-like	0.09	0.03	0.01	0	0	0.00510202
MDP0000263613	chr12	16313696	16322213	Unknown protein	-	0	0	0.02	0.04	0.05	0.0314456
MDP0000263610	chr12	16342201	16343161	Pistil extensin-like protein	Pollen Ole e 1 allergen/extensin	0	0	0	0	0	NA
MDP0000255764	chr12	16367324	16368750	DnaJ homolog subfamily C member	DnaJ homologue, subfamily C, member 28, conserved domain	63.68	44.89	44.21	39.04	30.38	8.41e-28
MDP0000255763	chr12	16369274	16372069	Vacuolar protein-sorting-associated protein-like protein	Modifier of rudimentary, Modr	32.66	24.93	26.75	27.94	36.66	8.44e-29
MDP0000133801	chr12	16577451	16582468	O-methyltransferase, putative	O-methyltransferase, COMT, eukaryota	21.7	12.12	4.17	4.09	16.47	1.69e-129
MDP0000204043	chr12	16626252	16632654	Myosin-11	EEIG1/EHBP1 N-terminal domain	2.4	5.5	7.83	8.65	9.32	1.51e-222
MDP0000736614	chr12	16633929	16636799	Unknown protein	-	3	1.32	0.5	0.12	0.05	1.06e-26
MDP0000944525	chr12	16638487	16638702	Two-component response regulator ARR10	-	0	0	0	0	0	NA
MDP0000183294	chr12	17610772	17616525	Lipid A export ATP-binding/permease protein MsbA	ABC transporter, integral membrane type 1	12.33	15.45	15.03	15.05	56.45	0
MDP0000624296	chr12	17622812	17624227	Unknown protein	-	0	0	0	0	0.04	NA
MDP0000220817	chr12	17625696	17629170	CBS domain containing protein	Aldolase-type TIM barrel	6.4	6.4	7.04	5.57	4.64	0.000279063
MDP0000342743	chr12	17667084	17667204	Unknown protein	-	0.88	0.35	0.42	1.21	0.47	0.18967
MDP0000166168	chr12	17693158	17696757	Metal ion binding protein, putative	Heavy metal-associated domain, HMA	4.74	1.01	0.42	0.7	4.7	7.66e-104
MDP0000486156	chr12	30641819	30642421	Ring finger protein, putative	Zinc finger, RING/FYVE/PHD-type	5.92	5.2	9.07	7.7	4.85	4.84e-11
MDP0000517920	chr12	30649784	30652273	Probable receptor-like protein kinase	Tyrosine-protein kinase, catalytic domain	10.74	11.49	8.35	13.26	20.73	7.68e-94
MDP0000859573	chr13	16041892	16042773	Sucrose synthase	Sucrose synthase, plant/cyanobacteria	0.07	0.02	0.01	0.09	0.1	0.19722
MDP0000796592	chr13	16045628	16046139	Sucrose synthase	Sucrose synthase, plant/cyanobacteria	0	0	0.03	0	0	NA
MDP0000796594	chr13	16051305	16051544	Unknown protein	-	2.02	0.17	0.21	0.15	0.11	2.95e-05
MDP0000796596	chr13	16059182	16059517	Unknown protein	-	0.9	0.1	0	0.03	0.02	0.000575314
MDP0000195993	chr13	16238981	16239547	Ring finger protein, putative	Zinc finger, RING/FYVE/PHD-type	27.83	10.26	13.38	7.71	8.32	1.5e-48
MDP0000238295	chr13	22039760	22042115	Transmembrane emp24 domain-containing protein	GOLD	115.35	75.45	73.41	66.1	61.79	7.09e-19
MDP0000664799	chr13	22114410	22117409	ATP-dependent RNA helicase DDX42	-	0.03	0.08	0	0.13	0.05	0.341432
MDP0000267948	chr13	23207537	23215318	ATP binding protein, putative	Armadillo-type fold	13.51	9.96	8.24	7.02	6.43	2.54e-22
MDP0000433567	chr13	23215465	23218292	3-ketoacyl-CoA synthase	Thiolase-like	2.38	1.1	1.17	1.4	1.99	2.32e-09
MDP0000225335	chr13	26309454	26310194	Ferredoxin	Beta-grasp domain	11.95	7.25	18.94	26.53	60.89	1.87e-59
MDP0000922482	chr13	26437176	26438779	Protein transport protein Sec24-like protein	Sec23/Sec24, trunk domain	0.03	0.14	0.22	0.2	0.14	0.0285974
MDP0000814711	chr13	26444874	26446835	Putative transposase tnp2	-	0.36	0.25	0.25	0.27	0.15	NA
MDP0000817239	chr13	32102709	32103341	Unknown protein	-	0	0	0	0	0	NA
MDP0000163811	chr13	32195332	32199250	Receptor-like protein kinase	Malectin-like carbohydrate-binding domain	0.09	0.01	0.01	0.02	0	3.92e-07
MDP0000622335	chr13	32263639	32265600	Core-2/I-branching beta-1,6-N-acetylglucosaminyltransferase family protein	Glycosyl transferase, family 14	4.97	6.41	7.08	9.38	12.03	2.63e-43
MDP0000764903	chr13	32266124	32268777	IAA-amino acid hydrolase ILR1-like protein	Amidohydrolase	16.69	18.59	9.46	8.94	8.82	3.1e-49
MDP0000228819	chr13	32311580	32315175	Peptidyl-prolyl cis-trans isomerase	ATPase, P-type, transmembrane domain	0.01	0.02	0	0	0	0.115631
MDP0000154458	chr13	32334876	32335798	Myrosinase-binding protein-like protein	Mannose-binding lectin	1.15	0.86	0.7	0.56	0.66	0.243864
MDP0000262149	chr13	32337276	32337887	Charged multivesicular body protein 1b	Snf7	197.35	165.99	168.4	165.56	180.19	0.00622848
MDP0000596900	chr13	32349085	32349978	Aminotransferase-like protein	Aminotransferase-like, plant mobile domain	0	0	0	0	0	NA
MDP0000154455	chr13	32361840	32365092	Unknown protein	-	0.01	0	0	0.02	0	0.456648
MDP0000262145	chr13	32367005	32374404	Anoctamin-like protein	Anoctamin/TMEM 16	4.92	3.7	1.64	0.93	0.49	2.12e-127
MDP0000154453	chr13	32382982	32385740	Putative uncharacterized protein B1109A06.39	-	0.29	0.19	0.07	0.08	0.03	0.027312
MDP0000227588	chr13	32470028	32480078	Something about silencing protein	Something about silencing protein 10 (Sas10), C-terminal	7.12	7.7	9.52	8.82	10.06	5.23e-23
MDP0000317186	chr13	32481541	32490237	DNA polymerase I	5'-3' exonuclease, alpha-helical arch, N-terminal	1.38	1.38	1.22	1.18	1.13	NA
MDP0000245757	chr13	33047452	33061320	Protein SEY1, putative	Root hair defective 3 GTP-binding	24.49	42.89	51.08	62.76	58.04	8.06e-92
MDP0000854142	chr13	33074754	33076118	Unknown protein	-	0.25	0.33	0.42	0.29	0.07	0.00121181
MDP0000665151	chr13	33139968	33141820	Putative proline-rich protein 21	-	0	0	0.01	0	0	NA
MDP0000185591	chr13	33156836	33161830	Chaperonin-60 kDa protein	Chaperonin Cpn60, conserved site	6.63	4.93	3.82	4.03	5.9	1.47e-15
MDP0000265127	chr13	33206191	33211714	Unknown protein	-	3.46	1.37	1.09	0.92	1.8	5.03e-12
MDP0000265128	chr13	33215789	33227218	Harpin-induced 1	EF-Hand 1, calcium-binding site	14.79	14.08	5.7	4.52	5.25	1.67e-133
MDP0000354227	chr13	33234199	33234511	Unknown protein	-	0	0	0	0	0	NA
MDP0000274900	chr13	33731473	33744180	Casein kinase, putative	Tyrosine-protein kinase, catalytic domain	33.92	47.71	54.09	59.19	45.16	9.44e-41
MDP0000274901	chr13	33744745	33753730	Protein ROOT HAIR DEFECTIVE 3	Root hair defective 3 GTP-binding	0.19	0.31	0.2	0.22	0.24	0.376101
MDP0000274902	chr13	33756878	33764197	Chromosome chr9 scaffold_7, whole genome shotgun sequence	Protein of unknown function DUF3511	32.61	21.15	23.13	17.5	18.22	8.25e-21
MDP0000229736	chr13	33979889	33980698	Nematode resistance-like protein	Leucine-rich repeat	2.04	2.88	1.88	1.75	1.44	0.011565
MDP0000534073	chr13	33999102	34002869	Putative polyol transporter protein 4	Major facilitator superfamily domain	0.67	0.84	0.5	0.87	1.37	0.00315506
MDP0000534076	chr13	34006551	34013019	60S ribosomal protein L12	Ribosomal protein L11, conserved site	8.9	6.85	8.42	5.74	6.25	1.82e-05
MDP0000412303	chr13	34391229	34399838	60S acidic ribosomal protein	Ribosomal protein 60S	119.47	111.23	131.02	96.96	87.82	2.21e-10
MDP0000914328	chr13	34412035	34413544	Unknown protein	-	12.46	13.88	18.76	23.87	21.43	2.05e-23
MDP0000243533	chr13	34415975	34418017	Growth-regulating factor 5	Glutamine-Leucine-Glutamine, QLQ	0.24	0.1	0	0	0	6.43e-09
MDP0000759873	chr13	34452320	34452678	Unknown protein	-	0	0	0	0	0	NA
MDP0000521048	chr13	34456176	34456817	Germin-like protein 6	Germin, manganese binding site	2.61	0.56	0.2	0.36	0.22	0.000184526
MDP0000521047	chr13	34457561	34462291	Programmed cell death protein 5	Protein of unknown function DUF594	6.62	6.6	6.05	5.71	5.35	NA
MDP0000308433	chr13	34469940	34474006	Ubiquitin-protein ligase, putative	E3 Ubiquitin ligase	6.07	6.5	6.57	6.39	5.7	0.297785
MDP0000215866	chr13	34474907	34477396	E3 ubiquitin-protein ligase IAP-3	E3 Ubiquitin ligase	9.49	8.35	9.63	8.7	8.23	0.136583
MDP0000215865	chr13	34477859	34480563	Ubiquitin-protein ligase, putative	E3 Ubiquitin ligase	11.63	14.84	17.43	17.24	21.95	2.08e-35
MDP0000759860	chr13	34496581	34498040	Hydrolase	Alpha/beta hydrolase fold-1	0.28	0.29	0.42	0.47	2.21	2.58e-34
MDP0000154928	chr13	34662501	34662866	Lipoxygenase	-	0.28	0.27	0.02	0.07	0.04	0.0186692
MDP0000154932	chr13	34684478	34686155	UDP-glycosyltransferase	UDP-glucuronosyl/UDP-glucosyltransferase	0	0.08	0.07	0	0	1.87e-05
MDP0000219184	chr13	34719163	34721481	Subtilisin-like protease 2	Peptidase S8, subtilisin, Ser-active site	47.85	97.93	91.7	103.03	113.79	2.96e-100
MDP0000364397	chr13	34723154	34723882	40S ribosomal protein S28	Nucleic acid-binding, OB-fold-like	67.67	51.97	52.81	36.96	38.66	6.98e-12
MDP0000310899	chr13	34727548	34732923	F15I1.18	Protein of unknown function DUF1677, plant	33.06	50.9	64.87	66.45	73.29	2.13e-68
MDP0000248525	chr13	35228600	35231573	Kinase, putative	Rossmann-like alpha/beta/alpha sandwich fold	0	0	0	0	0	NA
MDP0000704825	chr13	35232774	35238506	Receptor-like protein kinase	Tyrosine-protein kinase, catalytic domain	0	0	0	0	0	NA
MDP0000201947	chr13	35249458	35254328	tRNA pseudouridine synthase	Pseudouridine synthase, catalytic domain	3.02	4.37	6.89	8.18	7.29	2.92e-54
MDP0000172464	chr13	38116330	38117392	GATA transcription factor, putative	Transcription factor, GATA, plant	18.45	11.27	11.83	12.35	10.79	1.54e-09
MDP0000800323	chr13	38124433	38124807	Unknown protein	-	0	0	0	0	0	NA
MDP0000800322	chr13	38128079	38129996	Cytochrome P450	Cytochrome P450, conserved site	0	0	0	0.01	0	NA
MDP0000800317	chr13	38150235	38153260	Cellular nucleic acid-binding protein	Zinc finger, CCHC-type	44.14	26.43	21.02	23.12	16.36	6e-59
MDP0000740981	chr13	38169567	38186571	Endo-1 4-beta-glucanase	Glycoside hydrolase, family 9, active site	12.37	2.3	1.05	0.63	0.65	1.31e-268
MDP0000151849	chr13	38186856	38190256	Fructose-bisphosphate aldolase 3	Aldolase-type TIM barrel	223.79	73.54	60.65	32.97	12.11	9.93e-22
MDP0000151848	chr13	38192685	38195304	Zinc finger protein CONSTANS-like protein	Zinc finger, B-box	6.12	6.99	6.12	7.21	2.48	1.74e-21
MDP0000223092	chr14	10219958	10222005	Carboxyl-terminal-processing protease	PDZ domain	3.46	2.79	2.36	3.65	3.55	0.0991147
MDP0000667053	chr14	10263269	10264808	Flavoprotein wrbA	-	0.65	0.37	0.16	0.08	0.06	0.000223127
MDP0000601705	chr14	10276507	10281517	Putative zinc finger protein	Zinc finger, C2H2-like	2.93	1.53	1	1.2	0.64	1.62e-17
MDP0000232208	chr14	10339211	10358411	DNA-directed RNA polymerase	DNA-directed RNA pol I, largest subunit	1.57	1.9	2.17	2.73	2.79	7.39e-31
MDP0000231617	chr14	10375160	10377131	Unknown protein	-	0	0	0	0.01	0.03	0.218048
MDP0000231616	chr14	10377889	10378613	Unknown protein	-	0	0	0	0	0	NA
MDP0000320102	chr14	10379821	10380027	Unknown protein	-	0	0	0	0	0	NA
MDP0000326344	chr14	10385441	10397410	1-acyl-sn-glycerol-3-phosphate acyltransferase	Phospholipid/glycerol acyltransferase	24.99	27.61	32.67	44.82	64.64	1.18e-143
MDP0000847523	chr14	14059024	14059935	Carboxylesterase 1	Alpha/beta hydrolase fold-3	5.2	9.53	7.79	13.16	12.64	1.34e-26
MDP0000227826	chr14	14079171	14079630	Unknown protein	-	0	0	0	0	0	NA
MDP0000354864	chr14	14655241	14655388	Unknown protein	-	30.44	14.77	20.49	14.61	11.82	4.85e-11
MDP0000173283	chr14	15048051	15051139	Abscisic acid insensitive 8 homologue	-	15.57	21.13	15.44	19.89	15.18	3.27e-08
MDP0000208825	chr14	15064493	15073059	Folylpolyglutamate synthase	Folylpolyglutamate synthetase, conserved site	8.22	7.46	4.7	4.65	3.88	2.17e-27
MDP0000303317	chr14	15081558	15105583	Pentatricopeptide repeat-containing protein, putative	Tetratricopeptide-like helical	0.8	0.81	0.76	0.82	0.58	0.471509
MDP0000262780	chr14	15240261	15242151	Unknown protein	-	0	0	0	0	0	NA
MDP0000168778	chr14	15772003	15773990	L-galactono-1,4-lactone dehydrogenase	Galactonolactone dehydrogenase	12.89	10.57	10.25	14.58	16.14	1.6e-10
MDP0000839165	chr14	15781769	15782437	Unknown protein	-	0	0	0	0	0	NA
MDP0000454694	chr14	15789781	15797673	Mitochondrial carrier protein	Mitochondrial carrier domain	12.55	14.42	12.26	11.63	13.41	8.8e-05
MDP0000292387	chr14	15850811	15851950	Putative uncharacterized protein F3A4.240	Protein of unknown function DUF247, plant	0	0	0	0	0	NA
MDP0000134284	chr14	15873241	15890020	RING finger protein 165	Mammalian uncoordinated homology 13, domain 2	7.6	9.21	9.48	10.09	10.11	4.55e-22
MDP0000139240	chr14	18404015	18404670	Unknown protein	-	0.9	0.84	0.42	0.75	2.35	1.07e-07
MDP0000250771	chr14	18408100	18419454	Aladin	WD40/YVTN repeat-like-containing domain	6.3	4.91	2.96	3	2.75	1.08e-16
MDP0000055078	chr14	18419993	18428142	Alpha-L-arabinofuranosidase	Glycoside hydrolase, superfamily	34.9	31.15	38.19	44.85	58.55	3.51e-58
MDP0000133715	chr14	18907176	18909435	F-box family protein	F-box domain, cyclin-like	0.03	0.1	0.11	0.18	0.07	0.0316139
MDP0000463041	chr14	18924822	18938375	Arginine/serine-rich coiled-coil protein 2	-	12.88	12.97	13.9	15.16	12.74	2.57e-05
MDP0000273078	chr14	19282677	19283225	Unknown protein	-	0.02	0	0	0	0	NA
MDP0000273079	chr14	19283510	19284810	3-ketoacyl-CoA synthase	Thiolase-like	2.77	3.71	2.19	2.58	2.66	0.000816568
MDP0000361567	chr14	19286759	19288154	Calmodulin-2	EF-HAND 2	579.67	461.03	431.5	340.63	454.77	4.14e-17
MDP0000240384	chr14	19311594	19326387	Ubiquitin conjugating enzyme S	Ubiquitin-conjugating enzyme, active site	41.13	37.03	38.81	34.2	28.43	2.25e-05
MDP0000240383	chr14	19326533	19332634	Protein kinase and PP2C-like domain-containing protein	-	0.16	0.06	0.07	0.08	0.07	NA
MDP0000388292	chr14	19347597	19355148	DNA binding protein, putative	AT hook, DNA-binding motif	0.79	0.39	0.17	0.21	0.05	6.87e-15
MDP0000211749	chr14	19572493	19573806	F-box family protein	-	18.02	14.73	18.02	17.04	16.73	0.00372572
MDP0000305335	chr14	19576189	19580186	Plant-specific domain TIGR01570 family protein	Protein of unknown function DUF617, plant	0	0	0	0	0.04	0.0667313
MDP0000220226	chr14	20375043	20383421	Methyl binding domain protein	DNA-binding, integrase-type	2.49	2.9	2.29	2.67	2.55	0.0295106
MDP0000311674	chr14	20385822	20394969	General transcription factor IIE subunit	-	11.37	8.6	10.68	9.85	12.44	1.89e-11
MDP0000227168	chr14	20692589	20693961	Pathogenesis-induced protein	-	0.03	0.02	0.01	0	0.02	NA
MDP0000276206	chr14	20748691	20750302	LURP-one-related 3 protein	Tubby C-terminal-like domain	0.44	0.02	0.01	0	0	1.62e-09
MDP0000276205	chr14	20763821	20770570	Actin depolymerizing factor	Actin-binding, cofilin/tropomyosin type	0.01	0.03	0.01	0	0.01	0.468871
MDP0000264835	chr14	20938987	20944047	Copper-transporting ATPase, putative	ATPase, P-type, cytoplasmic transduction domain A	0.21	0.12	0.14	0.11	0.03	2.57e-06
MDP0000302772	chr14	21007994	21016150	Glutathione peroxidase	Thioredoxin-like fold	3.5	3.18	2.64	1.81	1.61	1.26e-07
MDP0000320551	chr15	6935009	6935812	DTW domain-containing protein	DTW	3.7	2.02	1.99	1.43	2.02	1.64e-06
MDP0000232179	chr15	6936016	6938372	Protein N-terminal glutamine amidohydrolase	Protein N-terminal glutamine amidohydrolase, alpha beta roll	4.28	2.93	1.68	1.19	1.84	2.54e-12
MDP0000320549	chr15	6939248	6939744	Disease resistance protein	-	1.07	0.96	0.83	0.92	1.19	NA
MDP0000184571	chr15	6958649	6961763	Putative exosome complex exonuclease	Ribosomal protein S5 domain 2-type fold	13.11	10.81	10.74	9.49	10.9	0.0370496
MDP0000156301	chr15	6973853	6978853	Magnesium chelatase H subunit	Magnesium chelatase, subunit H, N-terminal	27.1	25.64	16.61	15.75	4.93	4.06e-22
MDP0000359540	chr15	18422085	18422293	Unknown protein	-	14.57	21.67	25.88	24.08	23.9	6.48e-07
MDP0000209028	chr15	18422452	18426652	Ubiquilin	Ubiquitin supergroup	26.09	32.77	32.09	36.72	31.1	1.89e-17
MDP0000555176	chr15	18436472	18443832	Cyclin B, putative	Cyclin-like	5.77	2.05	1.19	1.17	1.66	1.61e-50
MDP0000555175	chr15	18444630	18445928	Phosphoserine aminotransferase	Phosphoserine aminotransferase	54.46	98.41	99.58	117.7	133.66	2.22e-80
MDP0000147424	chr15	18446673	18453321	Myosin-10	Prefoldin	10.21	16.18	18.54	18.72	14.33	2.63e-45
MDP0000522745	chr15	24710711	24713085	Disease resistance protein	Powdery mildew resistance protein, RPW8 domain	3.45	5.82	6.87	8.36	5.04	2.81e-32
MDP0000170026	chr15	24719770	24728169	Probable disease resistance leucine-rich repeat-containing protein	Powdery mildew resistance protein, RPW8 domain	2.02	1.44	1.53	1.92	1.55	0.0130507
MDP0000148984	chr15	25004460	25006283	Methylthioribose kinase, putative	Protein kinase-like domain	71.66	66.29	79.55	92.12	124.86	1.41e-81
MDP0000797124	chr15	25016878	25017570	NtPRp27	Uncharacterised protein family, basic secretory protein	0.16	0.02	0.05	0.06	0.02	0.238392
MDP0000209241	chr15	25158034	25161448	Unknown protein	-	0	0	0	0	0	NA
MDP0000133929	chr15	25463882	25464550	Unknown protein	-	0	0	0	0	0	NA
MDP0000133930	chr15	25468224	25473923	Putative homeodomain-like transcription factor superfamily protein	Zinc finger, PHD-finger	4.96	5.44	8.03	6.76	7.21	4.9e-41
MDP0000739662	chr15	25789052	25790629	Unknown protein	-	5.15	4.05	5.32	2.71	1.83	4.9e-10
MDP0000315743	chr15	29217824	29218428	Complex 1 family protein	Complex 1 LYR protein	0.06	0.06	0.05	0.12	0.08	NA
MDP0000225602	chr15	29219766	29222418	Disease resistance gene homolog 9N	NB-ARC	0	0	0	0	0	NA
MDP0000315740	chr15	29232605	29238637	Methyltransferase family protein, expressed	UAA transporter	36.51	67.97	62.09	59.08	48	9.37e-57
MDP0000820081	chr15	36623583	36624128	30S ribosomal protein S31, chloroplastic	-	74.26	39.58	29.66	24.11	16.83	9.38e-97
MDP0000314547	chr15	37693633	37697799	Putative receptor-like protein kinase	Tyrosine-protein kinase, catalytic domain	2.47	2.6	3.42	4.31	9.63	4.74e-146
MDP0000195713	chr15	37706971	37707279	Abhydrolase domain-containing protein FAM108C1	-	24.51	27.36	32.74	27.55	23.09	3.73e-06
MDP0000454854	chr15	37709881	37711178	Abhydrolase domain-containing protein FAM108C1	-	23.39	23.22	26.62	24.58	24.14	6.86e-05
MDP0000465581	chr15	37714717	37718404	Sterol-C5(6)-desaturase homolog	Fatty acid hydroxylase	68.87	51.61	29.34	20.04	3.48	0
MDP0000493758	chr15	37759051	37762547	Gb|AAD25600.1	-	1.73	0.57	0.24	0.19	0.06	1.08e-33
MDP0000146053	chr15	37789342	37797980	Putative DUF1296 domain containing family protein	Protein of unknown function DUF1296	8.12	10.81	10.21	12.79	11.83	1.03e-28
MDP0000255495	chr15	37864607	37877472	PAB1-binding protein 1	LsmAD domain	13.53	13.97	12.34	15.37	12.86	0.000197302
MDP0000237955	chr15	37884683	37885030	Calmodulin 24-like protein	EF-HAND 2	0	0	0	0	0	NA
MDP0000466074	chr15	37885118	37885447	Synaptobrevin YKT6	Longin-like	0.86	0.69	0.57	0.64	0.71	NA
MDP0000466073	chr15	37885584	37885913	Transcription factor	-	0.08	0	0.02	0	0	0.292061
MDP0000873427	chr15	38015966	38017534	Threonine synthase, putative	Threonine synthase	7.28	4.36	3.08	3.46	4.44	3.68e-21
MDP0000582139	chr15	38026960	38030514	Vacuolar protein sorting-associated	Retroviral aspartyl protease	1.85	1.76	1.69	1.79	1.85	NA
MDP0000740877	chr15	38104548	38105235	Unknown protein	Peptidase T2, asparaginase 2	6.59	5.64	5.45	3.94	4.32	0.0129385
MDP0000179085	chr15	38134253	38138198	DNA-directed RNA polymerase I subunit rpa49	RNA polymerase I associated factor, A49-like	11.01	9.53	9.34	11.54	12.91	3.38e-14
MDP0000179084	chr15	38138571	38140973	Protein phosphatase 2c, putative	Protein phosphatase 2C	19.11	23.32	23.73	21.78	19.37	8.17e-10
MDP0000179083	chr15	38152689	38153258	Mitochondrial import inner membrane translocase subunit tim23, putative	Mitochondrial inner membrane translocase subunit Tim17/Tim22/Tim23/peroxisomal protein PMP24	52.9	47.07	57.78	59.06	56.32	1.08e-10
MDP0000179082	chr15	38155022	38160771	Dihydrolipoyllysine-residue acetyltransferase component 2 of pyruvate dehydrogenase complex	Chloramphenicol acetyltransferase-like domain	29.07	35.13	31.4	37.82	46.67	8.71e-45
MDP0000910895	chr15	38188444	38188824	Chromosome chr9 scaffold_7, whole genome shotgun sequence	Protein of unknown function DUF3511	0.15	0.14	0.14	0.05	0.12	NA
MDP0000262367	chr15	38190149	38191375	Mitochondrial transcription termination factor family protein	Mitochodrial transcription termination factor-related	1.4	0.88	0.71	0.65	0.42	0.00129048
MDP0000154757	chr15	38213633	38216775	Casein kinase, putative	Protein kinase-like domain	60.05	73.53	115.87	117.84	114.38	4.43e-103
MDP0000261476	chr15	38222801	38224947	Casein kinase, putative	Protein kinase, ATP binding site	27.25	30.16	42.7	45.89	36.6	1.38e-35
MDP0000633689	chr15	38377967	38379956	Eukaryotic translation initiation factor 3 subunit M	Proteasome component (PCI) domain	2.09	2.16	2.9	2.45	3.16	0.000189883
MDP0000768009	chr15	38471119	38471459	Copper-exporting P-type ATPase A	ATPase, P-type, ATPase-associated domain	0.1	0.27	0.02	0.16	0.27	0.128199
MDP0000303989	chr15	38482214	38486509	Unknown protein	-	6.82	5.67	6.58	6.1	8	0.0379988
MDP0000406249	chr15	38487516	38488220	Secreted protein	Protein of unknown function DUF1264	0	0	0.31	0.09	0.01	4.73e-10
MDP0000310907	chr15	38503672	38506006	Unknown protein	-	0.28	0.21	0.31	0.38	21.56	2.06e-220
MDP0000318212	chr15	38526417	38533553	DNA glycosylase	Helix-turn-helix, base-excision DNA repair, C-terminal	0.22	0.18	0.78	1.81	3.24	4.19e-106
MDP0000243126	chr15	38600192	38603476	Beta-lactamase domain protein	-	5.68	5.33	4.1	4.65	4.18	0.274679
MDP0000802709	chr15	38823494	38823754	NADH-ubiquinone oxidoreductase chain 4	-	0.66	0.54	0.74	0.24	0.44	0.242944
MDP0000179506	chr15	38824769	38825565	Unknown protein	-	0	0	0	0	0	NA
MDP0000921848	chr15	38964487	38965084	Beta-galactosidase	Glycoside hydrolase, superfamily	0	0	0	0	0	NA
MDP0000179821	chr15	38989648	38993707	Beta-galactosidase	-	1.42	0.59	1.17	1.26	0.7	0.000369827
MDP0000257227	chr15	39007323	39008694	LOB domain-containing protein, putative	Lateral organ boundaries, LOB	0	0.01	0	0	0	NA
MDP0000232981	chr15	44880043	44912021	Neurobeachin	PH-BEACH domain	1.43	3.08	3.99	4.74	4.4	1.33e-174
MDP0000223854	chr15	44934950	44935868	Patellin-4, putative	CRAL-TRIO domain	0	0	0	0	0	NA
MDP0000280280	chr15	45302216	45305115	HAT family dimerisation domain containing protein	Ribonuclease H-like domain	0	0	0.01	0	0	NA
MDP0000184270	chr15	47892584	47895460	Disease resistance gene homolog 9N	NB-ARC	0.05	0.03	0.02	0.01	0	0.00875628
MDP0000284618	chr15	47923592	47926658	GDSL esterase/lipase	Lipase, GDSL	0	0	0	0	0	NA
MDP0000215933	chr15	48697827	48699049	Putative RING-H2 finger protein	Zinc finger, RING/FYVE/PHD-type	0.35	0.35	0.39	0.37	0.33	NA
MDP0000207245	chr15	50275721	50277213	Putative transposase	-	10.17	10.54	14.32	11.23	7.36	5.9e-09
MDP0000212520	chr15	51935257	51937406	Fructose-1,6-bisphosphatase class 1	Fructose-1,6-bisphosphatase class 1/Sedoheputulose-1,7-bisphosphatase	0	0	0	0	0	NA
MDP0000136662	chr15	52306800	52312194	Cysteine desulfurase, putative, expressed	Pyridoxal phosphate-dependent transferase, major domain	10.74	13.17	15.06	15.56	24.05	3.1e-21
MDP0000248806	chr15	52312756	52322224	PAP fibrillin	Plastid lipid-associated protein/fibrillin conserved domain	35.14	30.8	26.71	26.11	28.88	0.21879
MDP0000222283	chr15	52911023	52912850	Signal recognition particle 14 kDa protein	Signal recognition particle, SRP9/SRP14 subunit	44.26	53.86	50.9	48.7	66.78	9.57e-21
MDP0000190736	chr15	53520755	53522765	Resistance protein	Toll/interleukin-1 receptor homology (TIR) domain	1.5	0.59	0.42	0.33	0.21	2.5e-13
MDP0000222186	chr15	53544886	53546070	Resistance protein	Pre-mRNA-splicing factor 38, C-terminal	1.35	0.76	0.92	0.57	0.83	0.0272115
MDP0000222184	chr15	53550630	53553031	Resistance protein	Toll/interleukin-1 receptor homology (TIR) domain	1.43	0.7	0.3	0.29	0.47	4.46e-10
MDP0000150005	chr15	53559094	53561324	Cox19 family protein (CHCH motif)	MTCP1	9.52	7.1	5.15	3.68	3.63	1.36e-12
MDP0000150006	chr15	53563008	53568747	Non-imprinted in Prader-Willi/Angelman syndrome region protein, putative	Magnesium transporter NIPA	10.23	14.23	14.51	17.25	15.66	6.78e-29
MDP0000285658	chr15	53700621	53704081	Protein TIFY 3B	CO/COL/TOC1, conserved site	7.09	2.09	0.11	0.01	0	4.58e-152
MDP0000175853	chr16	18427721	18432615	Glutamate-cysteine ligase	Glutamate--cysteine ligase, plant	15.41	17.62	33.74	42.06	30.45	1.85e-143
MDP0000278321	chr16	18442255	18445639	Cation/H(+) antiporter 1	Cation/H+ exchanger	0	0	0	0	0	NA
MDP0000255146	chr16	19399630	19411028	MADS box transcription factor	Transcription factor, K-box	4.49	0.23	1.08	1.62	2.6	0.000484583
MDP0000119475	chr16	19972363	19973675	Calcium dependent protein kinase	-	0	0.05	0	0.03	0.02	0.104763
MDP0000702760	chr16	19972601	19972717	GDP-mannose 4,6-dehydratase	-	24.13	34.48	37.09	24.21	32.35	4.27e-06
MDP0000303449	chr16	20267806	20268882	Unknown protein	-	3.25	1.85	0.67	1.6	1.37	5.1e-19
MDP0000206667	chr17	3136647	3140134	NADH dehydrogenase [ubiquinone] complex I, assembly factor 7	Putative S-adenosyl-L-methionine-dependent methyltransferase MidA	6.89	10.62	12.73	13.94	14.85	3.22e-62
MDP0000206669	chr17	3147082	3149518	Probable receptor-like protein kinase	Tyrosine-protein kinase, catalytic domain	11.41	11.85	11.07	10.46	8.65	0.00682265
MDP0000206670	chr17	3150074	3152113	Endo-1,3(4)-beta-glucanase	Glycoside hydrolase, family 81	0.12	0.07	0.06	0.11	0.03	0.0660304
MDP0000301544	chr17	3153609	3155730	Porin/voltage-dependent anion-selective channel protein	Porin, eukaryotic type	117.93	107.61	82.76	85.02	83.64	6.4e-10
MDP0000301545	chr17	3157723	3159569	Pectate lyase, putative	AmbAllergen	0	0	0	0	0	NA
MDP0000301546	chr17	3160606	3165693	FACT complex subunit SSRP1	SSRP1 domain	33.17	34.57	28.9	31.9	33.59	1.48e-05
MDP0000206674	chr17	3168551	3170516	AP2-like ethylene-responsive transcription factor	DNA-binding, integrase-type	0.01	0	0	0	0	NA
MDP0000810896	chr17	3171034	3173073	At3g28720-like protein	-	8.62	17.58	19.41	27.61	32.45	2.85e-197
MDP0000206676	chr17	3174229	3175785	AP2-like ethylene-responsive transcription factor	DNA-binding, integrase-type	0	0	0	0	0	NA
MDP0000810899	chr17	3177624	3180573	TAF5-like RNA polymerase II p300/CBP-associated factor-associated factor 65 kDa subunit 5L	G-protein beta WD-40 repeat	5.81	5.68	5.85	5.75	4.5	0.123547
MDP0000290370	chr17	3208031	3213032	V-type proton ATPase subunit d2	ATPase, V0 complex, subunit D	78.22	94.37	92.07	103.04	108.24	1.07e-23
MDP0000363310	chr17	3211101	3211245	Unknown protein	-	0	0.05	0	0	0	NA
MDP0000191887	chr17	3223703	3225830	2-aminoethanethiol dioxygenase	RmlC-like jelly roll fold	8.86	1.44	1.35	1.02	37.12	0
MDP0000290374	chr17	3237714	3239969	WRKY transcription factor, putative	DNA-binding WRKY	0	0.01	0.03	0.06	0.05	0.0342442
MDP0000873733	chr17	3245301	3248296	Elongation factor 4	GTP-binding protein LepA, C-terminal	2.1	2.08	2.01	1.92	1.68	NA
MDP0000220868	chr17	3248825	3249163	Translation factor GUF1 homolog, mitochondrial	Elongation factor 4	1.72	0.99	1.39	0.92	0.97	0.251344
MDP0000737134	chr17	3250226	3255075	Putative polyvinylalcohol dehydrogenase	Pyrrolo-quinoline quinone beta-propeller repeat	0.18	0.04	0	0	0	2.14e-11
MDP0000737131	chr17	3262755	3265759	Aldose 1-epimerase	Aldose 1-epimerase	14.82	8.56	6.23	5.21	6.31	4.59e-34
MDP0000737130	chr17	3266425	3270181	Probable receptor-like protein kinase	Tyrosine-protein kinase, catalytic domain	1.38	1.09	0.49	0.15	0.02	1.46e-38
MDP0000737128	chr17	3282273	3289007	Homeobox-leucine zipper protein	Homeobox, conserved site	12.21	6.46	7.68	4.99	0.85	1.06e-90
MDP0000799395	chr17	3296616	3297878	Glutaredoxin family protein	Thioredoxin-like fold	0.64	0.41	0.5	0.69	0.76	0.0239851
MDP0000143543	chr17	3301666	3303397	RNA recognition motif containing protein	Nucleotide-binding, alpha-beta plait	8.75	8.26	9.92	9.29	17.68	5.42e-36
MDP0000799392	chr17	3312908	3313894	DNA-binding protein-like	Helix-loop-helix DNA-binding	29.64	56.85	284.75	337.15	273.33	0
MDP0000158678	chr17	3325386	3325655	Unknown protein	-	0	0	0	0	0	NA
MDP0000265271	chr17	3327481	3337419	Lipid A export ATP-binding/permease protein MsbA	ABC transporter, integral membrane type 1	32.99	30.11	19.57	15.59	19.8	1.49e-47
MDP0000681201	chr17	3344108	3345952	Tubulin alpha chain, putative	Tubulin, C-terminal	59.9	14.14	2.56	1.11	1.15	0
MDP0000265269	chr17	3346129	3349184	Unknown protein	-	31.32	26.32	59.39	64.7	126.33	0
MDP0000681199	chr17	3351728	3355144	40S ribosomal protein S9, putative	Ribosomal protein S4/S9	387.27	417.68	542.41	387.14	435.8	9.13e-22
MDP0000251733	chr17	3355337	3359779	40S ribosomal protein S9	Ribosomal protein S4/S9	95.11	118.64	131.43	101.05	103.24	6.06e-14
MDP0000512495	chr17	3358534	3358704	Cullin, putative	Cullin protein, neddylation domain	6.1	6.5	6.56	6.4	7.56	0.406361
MDP0000296552	chr17	3371103	3375541	Cullin, putative	Cullin repeat-like-containing domain	0.2	0.23	0.16	0.12	0.08	0.167527
MDP0000809746	chr17	3383719	3386944	Cullin 3-like protein	Cullin protein, neddylation domain	9.98	13.14	11.78	12.88	13.34	2.72e-18
MDP0000245969	chr17	5193237	5196075	Phospholipase C, putative	PLC-like phosphodiesterase, TIM beta/alpha-barrel domain	0.24	0.03	0.05	0.13	1.72	5.39e-48
MDP0000286141	chr17	5214500	5222048	Cytochrome P450	Cytochrome P450, conserved site	2.62	6.31	2.86	4.59	3.12	2.91e-44
MDP0000186353	chr17	5222863	5227452	Probable tRNA (guanine(26)-N(2))-dimethyltransferase 1	N2,N2-dimethylguanosine tRNA methyltransferase	6.05	6.02	6.27	7.29	7.37	4.39e-07
MDP0000286143	chr17	5232053	5238952	MYB transcription factor	Myb domain, DNA-binding	9.78	7.1	4.97	2.92	2.24	1.71e-46
MDP0000366022	chr17	5246844	5252591	MADS-box transcription factor	Transcription factor, K-box	101.01	72.46	55.75	56.72	45.35	2.99e-31
MDP0000148485	chr17	5262148	5263963	DSBA oxidoreductase family protein	Thioredoxin-like fold	66.79	69.46	78.33	76.15	130.26	3.64e-78
MDP0000253236	chr17	5274129	5274578	Ankyrin repeat domain-containing protein	Ankyrin repeat-containing domain	0	0	0	0	0	NA
MDP0000368541	chr17	5275003	5275348	Unknown protein	-	0	0	0	0	0	NA
MDP0000142530	chr17	5276691	5283198	IMP dehydrogenase/GMP reductase, putative	-	3.93	5.19	4.06	5.05	4.92	3.86e-06
MDP0000216647	chr17	5289627	5291345	Pollen Ole e 1 allergen and extensin	Pollen Ole e 1 allergen/extensin	1767.57	336.85	65.21	34.2	3.54	0
MDP0000317108	chr17	5438417	5440231	B-block binding subunit of TFIIIC	-	0	0.01	0	0	0	NA
MDP0000142591	chr17	5456460	5456798	Unknown protein	-	0	0	0	0	0	NA
MDP0000142588	chr17	5467818	5469609	Putative uncharacterized protein T10D10.4	-	0	0	0	0	0	NA
MDP0000315927	chr17	8283082	8291740	Dienelactone hydrolase family protein	Root hair defective 3 GTP-binding	71.57	67.83	73.93	67.05	66.66	0.012214
MDP0000190521	chr17	8292388	8294140	Pentatricopeptide repeat-containing protein, putative	Pentatricopeptide repeat	0.25	0.19	0.19	0.16	0.15	NA
MDP0000190520	chr17	8295353	8297429	Cellulose synthase-like protein H1	Cellulose synthase	0.01	0	0	0	0.01	0.448574
MDP0000289339	chr17	8300945	8319978	Cellulose synthase-like protein	NAF/FISL domain	16.13	3.31	4.57	8.02	42.94	0
MDP0000951644	chr17	8309287	8309589	Pirin, putative	RmlC-like jelly roll fold	0	0	0	0	0	NA
MDP0000184309	chr17	8326776	8330452	Cellulose synthase-like protein	Cellulose synthase	7.81	6.12	10.17	18.18	25.65	1.79e-200
MDP0000885995	chr17	8366743	8368188	UDP-glucosyltransferase, putative	UDP-glucuronosyl/UDP-glucosyltransferase	0.61	0.07	0.06	0.06	0.03	0.00109398
MDP0000201648	chr17	9549114	9550943	Oxidoreductase	-	1.16	0.23	0.01	0.02	0	1.97e-19
MDP0000906147	chr17	9559834	9562367	Zinc finger CCCH domain-containing protein	OST-HTH/LOTUS domain	4.03	3.42	2.58	3.2	6.03	1.21e-23
MDP0000906146	chr17	9564793	9565997	CDO504	Protein of unknown function DUF423	83.14	64.55	36.01	36.07	25.76	1.08e-68
MDP0000210169	chr17	9568892	9570994	Chaperone protein dnaJ	Domain of unknown function DUF3444	3.99	3.71	3.26	2.94	2.2	1.04e-05
MDP0000282855	chr17	9596677	9606521	Receptor-like protein kinase	Leucine-rich repeat-containing N-terminal, type 2	0.18	0.11	0.05	0.13	0.18	1.61e-05
MDP0000226163	chr17	10120602	10124642	Unknown protein	-	0	0	0	0	0	NA
MDP0000401219	chr17	10141224	10141670	Pantothenate synthetase	Rossmann-like alpha/beta/alpha sandwich fold	0.12	0.03	0.14	0.02	0.04	NA
MDP0000780011	chr17	11130001	11130948	UDP-glycosyltransferase 1	UDP-glucuronosyl/UDP-glucosyltransferase	0.05	0	0	0	0.02	0.126943
MDP0000856971	chr17	11132793	11133478	UDP-glycosyltransferase 1	UDP-glucuronosyl/UDP-glucosyltransferase	0	0	0	0	0.06	0.0632151
MDP0000749099	chr17	11179053	11179247	Pentatricopeptide repeat protein	Pentatricopeptide repeat	0	0.04	0	0.1	0.1	0.274725
MDP0000209633	chr17	15878221	15880089	Cytochrome P450	Cytochrome P450, conserved site	1.71	0.23	0.16	0.13	0.1	5.55e-13
MDP0000697244	chr17	15933455	15933826	Lipoxygenase	-	0.13	0	0	0	0	0.0586984
MDP0000257390	chr17	15956511	15958682	Subtilisin-like protease 2	Peptidase S8, subtilisin-related	0.01	0.02	0.01	0.02	0.02	NA
MDP0000803797	chr17	15961027	15961224	40S ribosomal protein S28	Nucleic acid-binding, OB-fold-like	0.93	0.47	0.55	0.55	0.32	NA
MDP0000148162	chr17	15961883	15962726	Unknown protein	-	0	0.11	0.02	0.06	0.06	0.280339
MDP0000273657	chr17	15993110	15995084	Unknown protein	-	0	0	0	0	0	NA
MDP0000566354	chr17	16034459	16034953	F15I1.18	Protein of unknown function DUF1677, plant	4.4	2.92	3.05	3.64	5.87	5.11e-05
MDP0000323950	chr17	16035948	16036053	Unknown protein	-	0.22	0	0	0	0	0.216044
MDP0000318056	chr17	16057406	16059399	Lipase class 3 protein-like	-	2.91	3.71	5.74	6.01	5.02	1.48e-21
MDP0000252076	chr17	16065008	16077983	Proteasome subunit alpha type	Proteasome A-type subunit	43.8	47.17	44.02	38.25	41.62	2.74e-05
MDP0000237292	chr17	16232764	16235570	Jasmonate induced protein	-	0.08	0.01	0.06	0.04	0.02	0.312563
MDP0000236197	chr17	16237497	16246849	Cysteine-type endopeptidase/ ubiquitin thiolesterase	-	19.76	27.27	32.76	30.78	15.77	3.92e-75
MDP0000358839	chr17	16251428	16251542	Unknown protein	-	0	0	0	0	0	NA
MDP0000779889	chr17	16263717	16264568	Putative integral membrane protein	Uncharacterised protein family Ycf19	61.43	60.09	61.05	66.32	92.95	1.64e-30
MDP0000150191	chr17	16268822	16269542	Unknown protein	-	0	0	0	0	0	NA
MDP0000442054	chr17	16281179	16284529	At1g16840/F17F16.27	-	54.4	71.68	67.38	83.22	72.42	1.34e-22
MDP0000779896	chr17	16286343	16286729	ECA1 gametogenesis related family protein	Prolamin-like domain	1.4	0.57	1.07	1.17	1.3	0.0360686
MDP0000442056	chr17	16287985	16290831	Disease resistance gene homolog 9N	NB-ARC	0.35	0.06	0.04	0.03	0.09	7.13e-05
MDP0000779899	chr17	16293888	16296103	E3 ubiquitin-protein ligase MARCH8	Zinc finger, RING/FYVE/PHD-type	12.89	13.05	9.79	11.88	11.87	0.0274957
MDP0000300908	chr17	16901168	16904441	Unknown protein	-	0	0	0	0	0.03	NA
MDP0000944770	chr17	16941753	16942660	GAG-POL	-	0	0	0	0	0	NA
MDP0000307520	chr17	16982456	16989659	Nucleoporin NUP53, putative	MPPN	12.09	8.07	6.84	6.48	5.91	1.59e-16
MDP0000291677	chr17	17704304	17710114	Disease resistance-like protein	Leucine-rich repeat, typical subtype	3.21	5.43	4.41	4.48	2.43	2.28e-29
MDP0000291678	chr17	17710642	17713183	Unknown protein	-	0	0.04	0	0	0.12	0.016146
MDP0000320209	chr17	19984629	20000953	Snf1-related kinase interactor 2	Zinc finger, RING/FYVE/PHD-type	7.54	7.21	9.25	9.79	14.49	3.59e-83
MDP0000678862	chr2	19969923	19970639	Unknown protein	-	782.94	738.09	1139.88	1495.33	1642.8	3.74e-97
MDP0000292963	chr2	19971469	19972634	Polygalacturonase, putative	Pectin lyase fold	0.3	0.38	0.51	0.49	0.08	0.00625608
MDP0000195390	chr2	19973859	19978107	DNA primase	DNA primase, small subunit, eukaryotic/archaeal	1.88	1.03	0.51	0.63	0.67	9.15e-12
MDP0000292965	chr2	19979956	19980933	Ethylene-responsive transcription factor 1	DNA-binding, integrase-type	1.74	3.76	2.45	3.12	3.25	1.09e-05
MDP0000259458	chr2	20034950	20037082	Unknown protein	-	0.02	0	0	0	0	NA
MDP0000276676	chr2	20084558	20088896	Endoglucanase	Carbohydrate binding domain CBM49	76.47	116.64	22.27	16.58	7.18	0
MDP0000276677	chr2	20093755	20095068	Unknown protein	-	0	0	0	0	0	NA
MDP0000173686	chr2	20097186	20099811	Leucine-rich repeat family protein	Leucine-rich repeat, cysteine-containing subtype	9.76	10.86	9.53	9.51	7.4	0.000305764
MDP0000174771	chr2	20146376	20149920	Unknown protein	-	0.04	0.06	0.01	0.02	0.05	0.379317
MDP0000251123	chr2	20165673	20172705	Unknown protein	-	0	0	0.01	0	0	NA
MDP0000254252	chr2	20198895	20203736	Ring finger protein, putative	-	0	0	0	0.01	0	NA
MDP0000149510	chr2	20222594	20225937	Ring finger protein, putative	Wall-associated receptor kinase galacturonan-binding domain	7.99	6.98	5.05	4.29	4.32	3.67e-14
MDP0000153499	chr2	20252835	20256510	Putative e3 ubiquitin-protein ligase ubr7	Zinc finger, N-recognin, metazoa	15.37	12.35	9.45	10.55	9.13	1.8e-07
MDP0000677008	chr2	20262073	20262414	Unknown protein	Protein of unknown function DUF4228	27.54	6.5	2.01	0.89	0.25	4.27e-143
MDP0000263172	chr2	20299881	20302739	Pleckstrin homology (PH) domain-containing protein	Pleckstrin homology-like domain	37.55	30.12	27.54	28.84	27.04	0.00249232
MDP0000169163	chr2	20321922	20326042	Nucleoside diphosphate kinase, putative	Nucleoside diphosphate kinase, active site	13.63	9.82	3.12	2.11	5.99	1.71e-153
MDP0000842286	chr2	20368524	20371669	UDP-glucose 4-epimerase	UDP-glucose 4-epimerase C-terminal domain	5.32	5.32	4.48	4.42	5.56	0.0488804
MDP0000217952	chr2	20390170	20391965	Triacylglycerol lipase 3	Lipase, class 3	14.65	18.22	19.51	18.75	18.14	1.13e-10
MDP0000842296	chr2	20399546	20401767	Phosphatidylinositol kinase family-like protein	Ubiquitin supergroup	17.09	15.61	13.72	14.83	12.1	0.0286127
MDP0000437417	chr2	20402940	20405156	Armadillo/beta-catenin-like repeat-containing protein	-	0	0.05	0.05	0.06	0.08	0.30972
MDP0000869389	chr2	20407829	20409111	Unknown protein	-	0	0.02	0	0	0	NA
MDP0000263313	chr2	20419122	20429505	Calcineurin B, putative	EF-HAND 2	0.74	0.14	0.19	0.13	0.11	1.08e-06
MDP0000869396	chr2	20424088	20425124	GDSL esterase/lipase	Lipase, GDSL	0.1	0	0.01	0	0.02	0.0210621
MDP0000869399	chr2	20429664	20435858	PHD and RING finger domain-containing protein	Zinc finger, PHD-finger	2.31	3.69	3.87	4.88	3.53	3.66e-22
MDP0000146874	chr2	20469008	20477243	ATP-dependent zinc metalloprotease FtsH	Sad1/UNC-like, C-terminal	3.15	4.63	5.24	6.89	6.37	9e-78
MDP0000895936	chr2	20482535	20482903	Unknown protein	-	0	0	0	0	0	NA
MDP0000256433	chr2	20483872	20492356	F-box family protein	F-box domain, cyclin-like	6.98	6.67	5.81	5.33	5.96	0.0549548
MDP0000777771	chr2	20496008	20497239	RNA polymerase II transcriptional coactivator, putative	RNA polymerase II transcriptional coactivator KELP	98.06	80.51	112.75	110.22	85.15	5.21e-16
MDP0000277718	chr2	20497937	20499935	Unknown protein	Protein of unknown function DUF4228	7.3	0.47	0.05	0.03	0.07	1.19e-70
MDP0000250127	chr2	20528543	20532256	3-oxoacyl-[acyl-carrier-protein] synthase, putative	Polyketide synthase, beta-ketoacyl synthase domain	5.76	5.76	5.07	4.47	4.24	0.110544
MDP0000139073	chr2	20575635	20579379	Auxin response factor	DNA-binding pseudobarrel domain	4.74	3.63	3.67	5.52	3.18	7.84e-09
MDP0000256979	chr2	20748120	20749041	Nucleoporin seh1	WD40-repeat-containing domain	1.42	1.02	0.99	1.07	0.69	0.225736
MDP0000788505	chr2	20754276	20758131	Putative nodule inception protein	Plant regulator RWP-RK	0.07	0.03	0.01	0.03	0.03	0.298468
MDP0000404653	chr2	20759611	20767207	Bidirectional sugar transporter N3	RAG1-activating protein-1-related	1.2	0.92	0.81	0.81	0.03	5.54e-14
MDP0000272613	chr2	22955281	22958019	Hexokinase, putative	Hexokinase, C-terminal	0	0	0	0.01	0.01	0.239238
MDP0000216726	chr2	22976463	22979585	Mitochondrial carrier	Mitochondrial carrier domain	0.19	1.15	2.2	2.7	1.55	2.37e-30
MDP0000299920	chr2	29130983	29132212	Unknown protein	-	0	0	0	0	0	NA
MDP0000299922	chr2	29147639	29148816	Chromatin-remodeling protein 11	WPP domain	0.42	0.28	0.37	0.77	0.57	0.0641442
MDP0000261748	chr2	30814560	30830229	Helicase, putative	Proteasome assembly chaperone 2	7.71	8.67	8.11	9.29	8.17	6.01e-06
MDP0000173284	chr2	31198865	31201513	Pectinesterase-2, putative	Pectin lyase fold	49.63	26.99	23.09	24.76	17.37	8.1e-59
MDP0000843767	chr2	31206999	31207475	HVA22-like protein c	TB2/DP1/HVA22-related protein	0	0	0	0	0	NA
MDP0000262952	chr2	31209006	31219481	Protein SCAI	Protein of unknown function DUF3550/UPF0682	10.69	18.74	21.9	26.74	20.4	4.45e-86
MDP0000500159	chr2	31273108	31275155	Polyphenol oxidase V	Polyphenol oxidase, C-terminal	1.93	0.24	0.12	0.33	0.4	3.14e-40
MDP0000699473	chr2	37210310	37214909	Heavy-metal-associated domain-containing protein	Heavy metal-associated domain, HMA	7.4	6.28	3.98	3.91	2.21	0.0160759
MDP0000345084	chr2	37224189	37224507	Unknown protein	-	13.76	12.32	9.18	10.88	18.64	2.93e-09
MDP0000254058	chr2	38084073	38088980	Nodulin family protein	Major facilitator superfamily domain, general substrate transporter	4.28	4.05	1.92	1.43	0.64	6.04e-52
MDP0000710281	chr2	38091121	38091616	Unknown protein	-	0.18	0.14	0.3	0.2	0.28	NA
MDP0000246856	chr2	38096681	38101123	Endo-1,4-beta-xylanase A	Glycoside hydrolase, superfamily	0.18	0.02	0.02	0.01	0.01	5.19e-05
MDP0000020317	chr2	38149724	38153681	Auxin transporter-like protein 3	Amino acid transporter, transmembrane	1.51	0.35	0.03	0.06	0.01	4.04e-38
MDP0000578218	chr2	38217276	38219222	Armadillo repeat-containing protein	Armadillo-type fold	0	0	0	0	0	NA
MDP0000578229	chr2	38236928	38237392	Unknown protein	-	0	0	0	0	0	NA
MDP0000488686	chr3	7956679	7961491	Copper transporter	Ctr copper transporter	40.55	10.42	12.12	14.84	8.18	1.01e-138
MDP0000269484	chr3	14499675	14501426	Zinc finger CCCH domain-containing protein	Sec23/Sec24, trunk domain	0.15	0.07	0.17	0.31	0.18	0.094113
MDP0000835036	chr3	14508663	14509948	Calcium dependent protein kinase 12	Protein kinase-like domain	0.8	0.6	0.38	0.67	0.55	0.30702
MDP0000719302	chr3	14512635	14517943	Unknown protein	-	0	0	0	0	0	NA
MDP0000719303	chr3	14517947	14518171	Unknown protein	-	0	0	0	0	0	NA
MDP0000299090	chr3	19902610	19904148	Transferase family protein	Chloramphenicol acetyltransferase-like domain	0.16	0.01	0.01	0	0.03	0.116595
MDP0000765142	chr3	20866100	20866480	Putative receptor kinase	-	0.12	0.08	0	0.03	0	0.10298
MDP0000202473	chr3	20866835	20868136	Auxin response factor, putative	WD40/YVTN repeat-like-containing domain	2.25	2.06	1.54	1.48	1.94	0.191021
MDP0000292579	chr3	20907016	20918121	Plastid division protein PDV2	-	15.67	9.47	8.51	7.61	7.27	1.19e-32
MDP0000279213	chr3	21049463	21050954	RING finger protein 126	Zinc finger, RING/FYVE/PHD-type	0	0	0	0	0	NA
MDP0000377152	chr3	21060479	21067758	Cytochrome c biogenesis protein CcsB	Cytochrome c biogenesis protein Ccs1/CcsB	4.76	4.81	4.47	6.05	6.52	3.76e-10
MDP0000310249	chr3	21344693	21351459	Putative ubiquitin-conjugating enzyme family	Ubiquitin-conjugating enzyme/RWD-like	12.91	12	12.51	13.55	12.9	0.0496951
MDP0000310250	chr3	21353402	21360318	Aprataxin, putative	CYTH-like domain	3.53	3.31	2.86	3.55	3.62	0.00417621
MDP0000310251	chr3	21361409	21372466	Verticillium resistance protein	-	0	0	0	0	0	NA
MDP0000800945	chr3	21378161	21380707	Pyruvate decarboxylase	Pyruvate decarboxylase/indolepyruvate decarboxylase	26.34	24.61	17.97	26.58	28.16	2.14e-24
MDP0000436829	chr3	21706131	21715225	Transcription elongation factor SPT6	Tex-like domain	8.63	12.09	14.45	17.26	15.47	9.94e-55
MDP0000363098	chr3	22539327	22539441	Photosystem II reaction center protein H	-	1.79	0.47	0.95	0.5	0.28	0.267623
MDP0000354801	chr3	22540123	22542840	Photosystem II CP47 chlorophyll apoprotein	Photosystem antenna protein-like	1.91	1.31	1.5	0.38	0.42	1.61e-05
MDP0000316559	chr3	22597797	22601054	Disease resistance protein	Powdery mildew resistance protein, RPW8 domain	5.4	7.25	3.78	2.58	0.64	8.99e-116
MDP0000303694	chr3	22748766	22753650	Disease resistance protein	NB-ARC	0.14	0.15	0.21	0.15	0.09	0.104441
MDP0000195458	chr3	22770309	22771021	Acyl-CoA N-acyltransferase with RING/FYVE/PHD-type zinc finger protein	-	0	0	0	0	0	NA
MDP0000815521	chr3	22771154	22773503	DNA excision repair protein ERCC-8	WD40-repeat-containing domain	0.05	0.03	0.07	0.05	0.08	NA
MDP0000151002	chr3	22806596	22808834	Disease resistance protein	NB-ARC	0.02	0.02	0.01	0.02	0.01	NA
MDP0000196372	chr3	31748440	31753151	Nucleolar GTP-binding protein	Nucleolar GTP-binding protein 2	31.54	46.72	73.22	59.51	38.69	7.16e-106
MDP0000196373	chr3	31761203	31767125	MLO-like protein	Mlo-related protein	0.51	0.41	0.3	0.21	0.83	4.78e-10
MDP0000477552	chr3	31768518	31768706	Unknown protein	-	0.05	0.04	0.03	0	0	NA
MDP0000368495	chr3	31769615	31770971	HrpN-interacting protein from Malus	-	26.3	16.23	15.63	14.43	16.65	6.36e-07
MDP0000291654	chr3	33675937	33680692	Phosphoenolpyruvate carboxylase	Phosphoenolpyruvate carboxylase, bacterial/plant-type	21.2	44	21.75	25.34	33.15	4.95e-63
MDP0000179078	chr3	33690753	33691367	Epidermis-specific secreted glycoprotein EP1-like protein	-	0	0	0	0	0	NA
MDP0000817733	chr3	33702373	33703695	G-type lectin S-receptor-like serine/threonine-protein kinase	Bulb-type lectin domain	12.17	0.54	0.08	0.05	0.25	1.25e-265
MDP0000817734	chr3	33704922	33706295	G-type lectin S-receptor-like serine/threonine-protein kinase	Bulb-type lectin domain	8.01	1.38	0.4	0.42	0.86	2.83e-115
MDP0000179081	chr3	33706785	33708664	Protein Fam206a	Single hybrid motif	3.08	3.04	3.16	3.45	3.72	0.0633925
MDP0000228304	chr4	3527055	3530427	WRKY transcription factor, putative	DNA-binding WRKY	4.31	0.6	0.16	0.14	0.05	3.79e-95
MDP0000228303	chr4	3532810	3535213	Rhodanese domain protein	Uncharacterised protein family UPF0176	2.85	1.84	1.92	2.03	1.61	0.0410712
MDP0000277912	chr4	3544688	3548973	Transcription elongation factor s-II, putative	Transcription factor IIS, N-terminal	38.16	29.65	28.34	26.77	34.12	4.49e-08
MDP0000484244	chr4	3550167	3550616	AT5g05220/K18I23_2	-	2.73	0.3	0.07	0.16	0.52	3.67e-05
MDP0000818363	chr4	3558704	3561671	Ubiquinone biosynthesis protein ubiB	Protein kinase-like domain	17.2	15.04	12.28	18.03	21.07	6.06e-10
MDP0000601325	chr4	4051301	4058080	Auxin-induced protein-like protein	Auxin responsive SAUR protein	4.31	3.67	6.14	10.25	6.11	2.91e-19
MDP0000747420	chr4	4064446	4065384	Putative kinase	Tyrosine-protein kinase, catalytic domain	0.01	0.19	0.1	0.12	0	0.00107655
MDP0000148411	chr4	4097069	4097654	Unknown protein	-	0	0	0	0.03	0	NA
MDP0000463757	chr4	9495075	9496119	Protein kinase family protein, putative, expressed	Protein kinase-like domain	5.94	5.87	7.19	8.62	8.42	0.00708136
MDP0000823559	chr4	9496955	9497128	40S ribosomal protein S18, putative	Ribosomal protein S13-like, H2TH	0.22	0.05	0.06	0.16	0	0.234239
MDP0000463739	chr4	9512839	9513060	Ubiquitin-like protein 5	Ubiquitin supergroup	282.16	251.68	221.78	147.66	149.18	2.33e-20
MDP0000463719	chr4	9536504	9538229	Unknown protein	Protein of unknown function DUF2935	7.78	9.88	15.22	15.59	16.62	2.19e-20
MDP0000230383	chr4	10308428	10310292	Histone-lysine N-methyltransferase setd3	-	0.17	0.23	0.26	0.24	0.23	NA
MDP0000509428	chr4	10313177	10315255	Iron-sulfur cluster insertion protein ErpA	FeS cluster insertion, C-terminal, conserved site	16.22	15.11	17.87	15.54	14.71	0.0745131
MDP0000509426	chr4	10317315	10320106	Cell division protein ftsZ, putative	Cell division protein FtsZ, C-terminal	32.83	39.9	32.97	35.47	36.15	1.98e-09
MDP0000230379	chr4	10320362	10321523	Pentatricopeptide repeat-containing protein	-	0.23	0.05	0.01	0.03	0.05	0.0531532
MDP0000319179	chr4	10325950	10326423	AT3g52740/F3C22_140	-	2.79	0.72	0.34	1.07	0.5	0.000130817
MDP0000230377	chr4	10328306	10333555	Putative cytosolic iron-sulfur protein assembly protein CIAO1	G-protein beta WD-40 repeat	34.22	30.36	34.15	31.94	31.56	0.00492938
MDP0000187495	chr4	16969322	16970637	Unknown protein	-	0	0	0	0	0	NA
MDP0000312812	chr4	23142276	23147347	Disease resistance protein	NB-ARC	0.06	0.05	0.06	0.04	0.03	0.254458
MDP0000304270	chr5	21762409	21779732	Brca1-associated protein, putative	Ankyrin repeat-containing domain	1.62	1.86	1.62	2.13	1.53	0.0203288
MDP0000210336	chr5	21789903	21797085	3-isopropylmalate dehydrogenase	Isopropylmalate dehydrogenase-like domain	45.13	38.56	27.73	28.76	99.2	3.99e-295
MDP0000333140	chr5	21794490	21794601	Unknown protein	-	0	0	0	0	0	NA
MDP0000300543	chr5	21915131	21921799	WD-repeat protein, putative	CTLH, C-terminal LisH motif	8.18	10.44	8.08	8.96	6.33	3.66e-08
MDP0000303782	chr5	21995924	22000533	Cobalamin synthesis protein P47K	Cobalamin (vitamin B12) biosynthesis CobW-like, C-terminal	33.51	27.96	32.72	32.41	50.86	4.89e-65
MDP0000209674	chr5	22001016	22005441	Phosphoglycolate phosphatase	-	0.47	0.41	0.25	0.14	0.08	7.39e-05
MDP0000276215	chr5	23740942	23743826	Zinc finger CCCH domain-containing protein	Zinc finger, CCCH-type	2.4	1.28	0.62	0.63	0.6	7.18e-15
MDP0000173054	chr5	23748349	23751025	Unknown protein	-	17.02	20.91	14.45	15.88	11.79	2.42e-11
MDP0000639185	chr5	23756959	23764002	Auxin-induced protein 6B	Auxin responsive SAUR protein	0.98	6.89	16.71	27.53	3.03	0
MDP0000250849	chr5	23775134	23786769	Endoglucanase	Six-hairpin glycosidase	17.1	15.95	16.26	16.31	17.02	0.00209806
MDP0000139345	chr5	23787384	23790238	Zinc finger (Ran-binding) family protein	Zinc finger, RanBP2-type	12.5	6.19	8.49	7.08	7.28	8.15e-17
MDP0000349147	chr5	23789990	23790149	Unknown protein	-	0	0	0	0	0	NA
MDP0000702081	chr5	23790794	23791339	WGS project CAID00000000 data, contig chromosome 18	-	14.76	7.17	4.13	3.33	2.02	2.94e-36
MDP0000702078	chr5	23797247	23797546	Vesicle transport v-SNARE	t-SNARE	0	0.03	0.02	0.03	0	NA
MDP0000323864	chr5	23800745	23800871	Unknown protein	-	2.79	1.05	0	0.21	0.13	6.34e-06
MDP0000191334	chr5	23835248	23839355	Cellulose synthase, putative	Cellulose synthase	0.09	0.06	0.03	0.04	0.06	0.475475
MDP0000545006	chr5	28956922	28962766	U4/U6 small nuclear ribonucleoprotein Prp4, putative	G-protein beta WD-40 repeat	12.95	13.07	11.92	10.96	8.7	5.73e-07
MDP0000292654	chr5	31479379	31484095	ADP-ribosylation factor	Small GTPase superfamily, ARF type	50.37	19.9	12.21	8.97	5.02	3.23e-57
MDP0000194984	chr5	31484602	31485513	Putative reverse transcriptase	-	0.02	0	0.03	0	0	0.335953
MDP0000695937	chr5	31491055	31491288	Unknown protein	-	0	0	0	0	0	NA
MDP0000167358	chr5	31523286	31524533	Putative leucine-rich repeat receptor-like protein kinase family protein	Leucine-rich repeat, typical subtype	27.83	44.54	47.37	42.47	16.95	2.31e-104
MDP0000222512	chr5	31557775	31560667	Cyclase family protein	Putative cyclase	107.5	95.92	143.19	168.4	225.13	3.34e-121
MDP0000222514	chr5	31572660	31573913	Subtilisin-like serine protease	-	0	0	0	0	0	NA
MDP0000135392	chr5	31829791	31831475	Cyclin d, putative	Cyclin A/B/D/E	27.26	28.7	53.37	68.49	38.23	2.86e-139
MDP0000707133	chr5	31855911	31856234	Unknown protein	-	0	0	0	0	0	NA
MDP0000611602	chr5	31877246	31880338	DNA-directed RNA polymerase II subunit, putative	DNA-directed RNA polymerase, RpoA/D/Rpb3-type	23.27	27.48	32.54	29.96	40.57	3.68e-34
MDP0000264754	chr5	31881610	31883646	Similarity to late embryogenesis abundant protein	Root cap	0	0	0	0.01	0	0.22211
MDP0000731739	chr5	32209198	32212437	Unknown protein	-	0	0	0	0	0	NA
MDP0000118988	chr5	32235824	32240752	Protein FAM91A1	Domain of unknown function DUF4371	3.98	6.3	8.17	9.65	9.44	3.23e-87
MDP0000153018	chr5	32248802	32253122	Protein FAM91A1	-	1.68	1.86	2.74	3.48	2.56	1.2e-08
MDP0000261073	chr5	32254208	32280281	Queuine tRNA-ribosyltransferase	DNA/RNA-binding protein Alba-like	3.61	5.48	4.27	7.4	15.9	1.13e-137
MDP0000253905	chr5	32285132	32291594	Queuine tRNA-ribosyltransferase	Queuine/other tRNA-ribosyltransferase	1.5	1.17	1.17	0.88	1.47	0.0631556
MDP0000211947	chr5	32342412	32350669	Armadillo/beta-catenin-like repeat-containing protein	Armadillo-type fold	3.57	5.19	6.61	8.29	13.59	6.38e-218
MDP0000305478	chr5	32351256	32365777	Adenylosuccinate synthetase	Diaminopimelate aminotransferase, DapL, plant/Chlamydia-type	21.6	23.65	22.89	24.46	26.66	4.29e-15
MDP0000355769	chr5	32368162	32368947	AT4g33690/T16L1_180	-	18.59	11.79	13.57	12.23	11.7	2.63e-05
MDP0000121566	chr5	32369657	32373403	CBS domain-containing protein	Domain of unknown function DUF21	12.38	10.35	10.2	9.21	8.66	0.030892
MDP0000260603	chr6	4198869	4205261	Pyruvate kinase	Pyruvate kinase, active site	9.35	4.47	2.69	2.81	2.37	6.89e-36
MDP0000260604	chr6	4205892	4214831	Putative peptide/nitrate transporter	Major facilitator superfamily domain, general substrate transporter	1.76	1.66	1.04	1.43	0.77	0.0331223
MDP0000152397	chr6	4230817	4232503	Unknown protein	-	0	0	0	0	0	NA
MDP0000152093	chr6	4291859	4292479	Unknown protein	-	0	0	0	0	0	NA
MDP0000273397	chr6	9485209	9487357	Small nuclear ribonucleoprotein sm d2, putative	Like-Sm ribonucleoprotein (LSM)-related domain	24.14	16.32	20.41	16.23	13.83	6.01e-06
MDP0000169375	chr6	9488144	9492500	Glycogenin-2	Glycosyl transferase, family 8	11.18	6.6	1.8	1.26	1.26	4.61e-195
MDP0000268590	chr6	10302183	10310013	HAT dimerization domain-containing protein	Ribonuclease H-like domain	3.53	2.84	3.35	3.79	2.73	0.000737681
MDP0000374000	chr6	10309360	10309990	Calcium calmodulin-dependent protein kinase	EF-HAND 2	0	0.03	0.03	0.3	1.41	2.09e-13
MDP0000268589	chr6	10311184	10321672	Calcium-dependent protein kinase, putative	Protein kinase-like domain	0.02	0.01	0.02	0.04	0.14	0.000622971
MDP0000073873	chr6	14483726	14512773	Serine carboxypeptidase-like protein	Peptidase S10, serine carboxypeptidase, active site	15.1	10.04	10.9	11.91	8.07	5.05e-08
MDP0000269358	chr6	14522379	14530081	Germacrene-D synthase	Terpenoid synthase	0.65	0.26	0.64	0.25	0.22	2.31e-06
MDP0000175827	chr6	14978333	14980626	Signal peptidase complex catalytic subunit sec11	Peptidase S24/S26A/S26B	37.91	28.1	25.9	21.87	20.28	6.03e-11
MDP0000788371	chr6	14982551	14982745	Exocyst complex component sec3A	-	0	0	0	0	0	NA
MDP0000399716	chr6	15009829	15020552	TIR-NBS-LRR disease resistance protein	Leucine-rich repeat 3	0.67	0.91	0.88	0.9	0.72	0.00127001
MDP0000512850	chr6	15157250	15158131	Putative polygalacturonase	Pectin lyase fold	0	0	0	0	0	NA
MDP0000939625	chr6	15161291	15162264	Putative polygalacturonase	Pectin lyase fold	0	0.05	0	0.02	0.11	0.0974928
MDP0000873268	chr6	15168606	15169896	Polygalacturonase, putative	Pectin lyase fold	0	0	0	0	0	NA
MDP0000186402	chr6	15174099	15180978	ATP-dependent RNA helicase	RNA helicase, DEAD-box type, Q motif	19.73	16.01	14.21	14.49	13	2.58e-07
MDP0000186401	chr6	15182394	15183161	Embryo-specific protein	Embryo-specific 3	23.98	8.75	2.45	1.33	0.39	1.66e-142
MDP0000186399	chr6	15190115	15190999	Endoribonuclease Dicer homolog 2	-	0	0.07	0	0	0	0.0558488
MDP0000186398	chr6	15192333	15194546	Longin-like	Longin-like	56.03	70.87	69.59	56.14	60.51	6.13e-13
MDP0000873258	chr6	15202185	15203356	Ethylene-responsive transcription factor 1A	DNA-binding, integrase-type	0	0	0.05	0.11	0.23	0.000215746
MDP0000300217	chr6	15230959	15234786	Phospholipase D	Phospholipase D, C-terminal	123.4	182.08	179.3	204.8	177.6	4.73e-37
MDP0000260995	chr6	15237305	15240793	Unknown protein	-	10.81	7.73	12.12	9.45	7.29	4.65e-05
MDP0000779067	chr6	15248838	15249394	Unknown protein	-	2.76	0.53	0.61	0.69	0.3	4.45e-10
MDP0000810488	chr6	15300373	15302430	TPR domain protein	Tetratricopeptide repeat-containing domain	277.36	322.65	398.32	341.51	126.21	3.81e-101
MDP0000332859	chr6	15305787	15305910	Unknown protein	-	0.47	0.27	0.1	0.07	0.29	NA
MDP0000810486	chr6	15305891	15308341	Serine/threonine-protein kinase	Tyrosine-protein kinase, catalytic domain	25.27	18.28	21.05	18.8	13.58	4.21e-22
MDP0000136078	chr6	15335419	15336755	DUF21 domain-containing protein	-	0.01	0.01	0	0	0	NA
MDP0000866270	chr6	15373444	15374278	Blue copper protein, putative	Cupredoxin	4.99	0.12	0.06	0.01	1.11	2.98e-94
MDP0000479478	chr6	15423836	15424996	Blue copper protein, putative	Cupredoxin	0.64	0.39	0.18	0.29	0.38	0.0646139
MDP0000135502	chr6	15448598	15449327	Unknown protein	-	0	0	0	0	0	NA
MDP0000356405	chr6	15639614	15639767	Unknown protein	-	57.47	58.53	95.08	51.77	71.41	1.52e-30
MDP0000767980	chr6	15648502	15648756	Phosphorylase	-	3.29	3.3	2.38	2.49	4.52	0.0592602
MDP0000251755	chr6	15661373	15673483	Meiotic recombination protein spo11, putative	Spo11/DNA topoisomerase VI, subunit A	0.48	0.26	0.38	0.3	0.22	0.327251
MDP0000240315	chr6	15688068	15698222	Fatty acid desaturase family protein	Fatty acid desaturase, type 1, core	2.62	1.06	0.91	0.95	0.35	2.37e-09
MDP0000353785	chr6	15693862	15693970	Unknown protein	-	0	0	0	0	0	NA
MDP0000334395	chr6	15698736	15702012	Post-illumination chlorophyll fluorescence increase protein	-	112.68	41.49	46.61	35.21	31.19	1.35e-14
MDP0000240313	chr6	15705472	15711372	5'-AMP-activated protein kinase subunit gamma-3	Cystathionine beta-synthase, core	11.83	10.37	9.23	9.27	7.45	0.000315609
MDP0000557414	chr6	15717646	15717981	Unknown protein	-	0	0	0	0	0	NA
MDP0000295938	chr6	15766068	15768705	Glucan endo-1,3-beta-glucosidase, putative	Glycoside hydrolase, superfamily	8.94	12.64	6.75	7.84	1.91	7.39e-118
MDP0000215279	chr6	15787238	15797491	Pre-mRNA-processing-splicing factor	PRP8 domain IV core	9.54	15.26	15.13	21.38	16.6	7.44e-88
MDP0000215280	chr6	15798236	15802923	Putative receptor-like kinase	Tyrosine-protein kinase, catalytic domain	0.01	0.02	0.04	0.04	0.03	0.360035
MDP0000926859	chr6	17735735	17736724	Unknown protein	EF-hand-like domain	0	0	0	0.01	0	NA
MDP0000280185	chr6	17798048	17798209	Unknown protein	-	0	0	0	0	0	NA
MDP0000255344	chr6	18195858	18198219	F-box/LRR-repeat protein	F-box domain, cyclin-like	0	0	0	0	0.01	NA
MDP0000216638	chr6	18229753	18231375	(+)-neomenthol dehydrogenase	NAD(P)-binding domain	2.11	2.9	5.15	6.18	8.99	8.52e-26
MDP0000141308	chr7	13038654	13042694	Unknown protein	-	0	0	0	0	0	NA
MDP0000212233	chr7	13073531	13073739	Inositol oxygenase	-	39.75	45.66	23.73	13.95	7.58	1.95e-36
MDP0000659962	chr7	13217983	13222789	Nucleolar protein 58	DNA-binding HORMA	5.94	5.57	6.8	7.42	7.55	0.00189247
MDP0000928830	chr7	13255294	13257462	GDSL esterase/lipase	Lipase, GDSL	35.35	24.26	20.01	22.93	22.93	7.98e-19
MDP0000928829	chr7	13257871	13260998	Polyadenylate-binding protein, putative	Nucleotide-binding, alpha-beta plait	0.14	0.1	0.07	0.1	0.08	NA
MDP0000928826	chr7	13266604	13268860	DNA repair protein radA-like protein	DNA repair protein RadA	4.74	6.47	6.12	8.11	4.69	6.19e-14
MDP0000483449	chr7	13281654	13284283	DNA repair protein radA-like protein	DNA repair protein RadA	1.17	2.11	2.47	2.92	1.95	2.25e-11
MDP0000265899	chr7	13330376	13334682	Phosphofructokinase, putative	Phosphofructokinase	46.45	87.72	60	73.09	41.07	2.02e-52
MDP0000272525	chr7	13422549	13422946	Carnitine racemase, putative	-	0	0	0	0	0	NA
MDP0000168232	chr7	13440964	13444479	Importin beta-3, putative	Armadillo-type fold	0.07	0.02	0	0.02	0.01	0.0917197
MDP0000250658	chr7	13472912	13481388	Emb|CAB83157.1	-	1.36	0.81	0.95	0.7	1.72	3.63e-05
MDP0000172356	chr7	13488122	13490567	Unknown protein	-	5.42	1.25	0.15	0.08	0.01	3.47e-226
MDP0000275675	chr7	13496656	13497978	30S ribosomal protein S13	Ribosomal protein S13-like, H2TH	0.65	0.42	0.5	0.31	0.28	0.121728
MDP0000137593	chr7	14562406	14563869	Lysophosphatidylcholine acyltransferase 2	Phospholipid/glycerol acyltransferase	8.95	7.95	9.43	10.13	8.73	0.000612874
MDP0000313705	chr7	15697294	15700601	Putative receptor protein kinase	Tyrosine-protein kinase, catalytic domain	0	0	0	0	0	NA
MDP0000313704	chr7	15702116	15714858	Coatomer subunit gamma	G-protein beta WD-40 repeat	39.63	58.36	65.71	67.12	60.31	2.38e-44
MDP0000279515	chr7	16515177	16524487	Presequence protease	Peptidase M16C associated	4.22	3.56	3.21	3.59	2.38	0.000203945
MDP0000625344	chr7	19496768	19501621	Protein trichome birefringence-like 25	-	13.77	23.05	16.78	15.99	4.94	1.42e-146
MDP0000140530	chr7	19507461	19507628	Histone H4	Histone H4, conserved site	0	0.05	0	0	0	NA
MDP0000875654	chr7	19517768	19519186	UDP-glycosyltransferase 1	UDP-glucuronosyl/UDP-glucosyltransferase	12.74	3.28	1.33	2.13	5.98	9.5e-43
MDP0000865059	chr7	20153718	20156104	Gamma-irradiation and mitomycin c induced 1	-	22.39	16.8	13.68	12.02	5.64	2.47e-79
MDP0000865060	chr7	20160074	20161077	Cyclic pyranopterin monophosphate synthase accessory protein	Molybdenum cofactor biosynthesis C	4.78	3.26	3.32	3.21	3.99	0.0146907
MDP0000238087	chr7	20168815	20177593	Unknown protein	Peptidase aspartic	0.04	0.02	0.03	0.02	0	0.39937
MDP0000796629	chr7	20181754	20184074	UV-stimulated scaffold protein A homolog	Protein of unknown function DUF2043	3.86	3.24	3.64	3.57	3.22	0.491832
MDP0000280971	chr7	20186850	20197498	E3 ubiquitin ligase	Seven-in-absentia protein, TRAF-like domain	8.2	7.78	6.02	6.52	5.47	5.75e-10
MDP0000280970	chr7	20198017	20198454	Unknown protein	-	0	0	0.02	0	0	NA
MDP0000179353	chr7	20199410	20202010	Phosphatidylinositol kinase family-like protein	Ubiquitin subgroup	13.39	13.18	12.16	13.86	12.68	0.0523943
MDP0000280968	chr7	20209020	20211180	Importin beta-3, putative	-	0.21	0.2	0.35	0.76	0.34	0.00221507
MDP0000205823	chr8	2676725	2677204	BZIP transcription factor	bZIP transcription factor, bZIP-1	46.02	37.06	54.69	49.7	38.03	9.65e-16
MDP0000196909	chr8	3079249	3087178	Disease resistance-like protein	AAA+ ATPase domain	0.18	0.18	0.14	0.21	0.13	0.376038
MDP0000294132	chr8	3105161	3108742	Gag-pol polyprotein	-	0	0	0	0	0	NA
MDP0000254022	chr8	3198740	3205519	Isoflavone reductase related protein	NAD(P)-binding domain	10.86	11.27	9.56	8.72	9.44	0.010579
MDP0000143600	chr8	3206750	3208166	Unknown protein	-	0	0.05	0.04	0.06	0	0.257598
MDP0000254024	chr8	3212323	3219133	Nicotiana lesion-inducing like	HR-like lesion-inducer	0.12	0.17	0.11	0.09	0.11	NA
MDP0000179200	chr8	3234010	3237566	Isoflavone reductase related protein	NAD(P)-binding domain	8	6.83	6.83	7.03	8.08	0.0662759
MDP0000280855	chr8	3249073	3255271	Transcription factor, putative	-	25.18	21.59	27.5	23.85	18.79	1.7e-07
MDP0000296089	chr8	3587237	3588757	3-ketoacyl-CoA synthase	Thiolase-like	4.31	1.55	3.48	2.58	3.27	6.91e-27
MDP0000359079	chr8	3589589	3589688	Unknown protein	-	0	0	0	0	0	NA
MDP0000260339	chr8	3684014	3687266	Putative glycine-rich RNA-binding protein 1	Nucleotide-binding, alpha-beta plait	310.86	186.43	416.71	339.99	583.52	3.3e-143
MDP0000875838	chr8	3785592	3786220	AP2-like ethylene-responsive transcription factor ANT	DNA-binding, integrase-type	0	0	0	0.02	0	NA
MDP0000888078	chr8	3798159	3798801	50S ribosomal protein L27	Ribosomal protein L27, conserved site	31.49	29.04	31.72	24.95	26.6	0.00938321
MDP0000239036	chr8	3816536	3821521	NADH-quinone oxidoreductase subunit I	4Fe-4S ferredoxin, iron-sulphur binding, conserved site	34.43	24.18	21.29	19.17	21.75	1.1e-18
MDP0000146862	chr8	3855868	3860439	Adenylyl cyclase-associated protein	CAP, conserved site	10.06	20.19	27.71	36.91	41.89	1.16e-195
MDP0000259542	chr8	3881677	3893402	Protein phosphatase 2c, putative	Nucleotide-diphospho-sugar transferase	8.87	8.59	8.29	9.07	9.61	9.1e-07
MDP0000210032	chr8	6986708	6993968	Zinc finger protein	Zinc finger, C2H2-like	0.83	1.23	0.98	0.99	0.78	0.000361422
MDP0000210031	chr8	7010880	7011119	Unknown protein	-	0	0	0	0	0	NA
MDP0000787163	chr8	7028848	7029105	Glutathione S-transferase	Thioredoxin-like fold	0	0	0	0	0	NA
MDP0000301789	chr8	7039776	7043016	Adenosine kinase, putative	Carbohydrate/purine kinase	49.02	167.65	156.59	163.51	170.14	3.37e-179
MDP0000787168	chr8	7049252	7052463	Phenylalanine ammonia-lyase	L-Aspartase-like, N-terminal	1.21	9.38	24.42	50.84	163.85	0
MDP0000787172	chr8	7069230	7072969	Synaptotagmin-1	C2 domain	0	0.04	0.49	0.73	0.15	3.19e-33
MDP0000255591	chr8	7506773	7508062	Unknown protein	-	0	0	0	0	0	NA
MDP0000789853	chr8	7516937	7517158	Zinc finger protein, putative	-	0.08	0.03	0.07	0.21	0.11	NA
MDP0000253285	chr8	7581676	7583118	Auxin-responsive protein	Aux/IAA-ARF-dimerisation	1.74	1.43	0.82	0.99	1.24	0.0542887
MDP0000142597	chr8	7584148	7587318	D-glycerate 3-kinase	-	28.82	27.46	25.47	21.61	19.37	4.24e-06
MDP0000802780	chr8	7599668	7600238	Cyclin A, putative	Cyclin-like	3.31	0.97	0	0.12	0	1.27e-15
MDP0000183299	chr8	7623078	7628303	Aspartate aminotransferase, putative	Pyridoxal phosphate-dependent transferase, major domain	14.74	15.51	8.59	7.47	6.28	4.73e-60
MDP0000283910	chr8	7632105	7641375	Katanin p60 ATPase-containing subunit, putative	Vps4 oligomerisation, C-terminal	10.47	12.02	12.52	11.9	11.44	1.44e-06
MDP0000283911	chr8	7650696	7651815	Unknown protein	-	0	0	0	0	0	NA
MDP0000371493	chr8	7656001	7661583	Chloroplast MPBQ/MSBQ methyltransferase	-	9.5	3.8	1.58	1.94	0.68	1.9e-28
MDP0000381531	chr8	7670087	7679314	Gibberellin 3-beta hydroxylase	Oxoglutarate/iron-dependent oxygenase	0.02	0	0.01	0.01	0.05	0.0963966
MDP0000156973	chr8	7768956	7770291	2-oxoglutarate-dependent dioxygenase	Oxoglutarate/iron-dependent oxygenase	0	0	0	0	0.02	0.201748
MDP0000252616	chr8	7793656	7795429	2-oxoglutarate-dependent dioxygenase	Oxoglutarate/iron-dependent oxygenase	0	0	0	0	0	NA
MDP0000159259	chr8	7820664	7822061	2-oxoglutarate-dependent dioxygenase	Oxoglutarate/iron-dependent oxygenase	0	0.01	0	0.04	0	0.254518
MDP0000316441	chr8	7839370	7855089	Unknown protein	Protein kinase-like domain	0.08	0.01	0.05	0.09	0.04	0.369108
MDP0000230573	chr8	7878514	7880130	Unknown protein	-	0	0	0	0	0	NA
MDP0000862750	chr8	7881352	7882675	2-oxoglutarate-dependent dioxygenase	Oxoglutarate/iron-dependent oxygenase	0	0	0	0	0	NA
MDP0000286582	chr8	7912100	7917311	Self-incompatibility RNase	Ribonuclease T2	0	0	0	0	0	NA
MDP0000286578	chr8	7947480	7964646	Small subunit processome component-like protein	Armadillo-type fold	1.09	1.93	2.76	2.99	2.32	2.31e-92
MDP0000846861	chr8	7983956	7986824	Myosin-9	-	6.84	1.94	0.26	0.08	0.03	4.43e-266
MDP0000846860	chr8	7987910	7990534	Pentatricopeptide repeat-containing protein	Tetratricopeptide-like helical	0.77	0.96	1	1.17	1.25	6.55e-06
MDP0000175481	chr8	7999147	8002667	BTB/POZ domain-containing protein	NPH3	12.05	7.79	3.31	2.4	1.03	4.62e-123
MDP0000278046	chr8	8005013	8008014	Putative transposase	Ribonuclease H-like domain	0.12	0.09	0.16	0.26	0.1	0.0729938
MDP0000296890	chr8	8020671	8025351	Unknown protein	-	15.03	15.55	14.73	14.09	12.44	0.333831
MDP0000948690	chr8	8028428	8031479	ADP/ATP carrier protein	Major facilitator superfamily domain, general substrate transporter	84.61	63.94	62.03	72.39	85.47	4.84e-13
MDP0000292987	chr8	8046448	8048953	Unknown protein	-	0.01	0.03	0.02	0.03	0.05	NA
MDP0000171453	chr8	8106549	8111371	Alpha/beta-hydrolase-like protein	Epoxide hydrolase-like	2.96	3.29	3.48	4.41	6.19	2.09e-24
MDP0000292545	chr8	8166732	8176108	Chaperone protein DNAj, putative	Chaperone DnaJ	15.95	14.44	20.03	20.27	24.83	1.08e-56
MDP0000194831	chr8	8171967	8173188	Unknown protein	-	0	0	0	0	0	NA
MDP0000292544	chr8	8177879	8197491	Isocitrate dehydrogenase [NADP]	Isopropylmalate dehydrogenase-like domain	0.04	0.06	0.04	0.02	0	0.0156551
MDP0000630874	chr8	8211209	8215612	Putative uncharacterized protein P0046B10.2-1	Galactose-binding domain-like	0.09	0.04	0.07	0.05	0.04	NA
MDP0000174367	chr8	8286094	8290701	Cryptochrome 1	Rossmann-like alpha/beta/alpha sandwich fold	4.21	2.3	1.73	2.76	5.05	5.79e-08
MDP0000174368	chr8	8292571	8297409	Cytochrome c oxidase subunit Vb	Cytochrome c oxidase, subunit Vb	89.53	76.94	70.08	59.76	75.17	1.16e-10
MDP0000174369	chr8	8300377	8302307	Membrane-associated 30 kDa protein, chloroplastic	-	0.4	0.36	0.21	0.17	0.18	0.0264868
MDP0000899297	chr8	8309837	8312569	Acyl-protein thioesterase, putative	Phospholipase/carboxylesterase/thioesterase	0.85	0.12	0.14	0.33	0.26	5.62e-05
MDP0000899294	chr8	8318421	8324842	Periodic tryptophan protein 2	G-protein beta WD-40 repeat	4.96	5.42	5.88	6.96	8.5	1.86e-28
MDP0000249527	chr8	8326482	8334911	Glutaredoxin	Protein of unknown function DUF1644	25.62	31.98	26.16	27.18	30.51	4.53e-14
MDP0000137574	chr8	8337926	8340935	Unknown protein	-	0.12	0.05	0.01	0.03	0.02	0.285874
MDP0000609323	chr8	8349117	8349440	Pentatricopeptide repeat-containing protein	Pentatricopeptide repeat	5.43	8.86	6.82	5.97	1.1	6.88e-23
MDP0000573478	chr8	8354575	8355575	Late embryogenesis abundant protein	-	0	0	0.55	0.18	0.07	8.54e-13
MDP0000179437	chr8	8358420	8359396	Origin recognition complex subunit	-	0	0	0.01	0	0	NA
MDP0000909535	chr8	8362196	8363171	Late embryogenesis abundant protein	-	0	0	0	0	0	NA
MDP0000805673	chr8	8381523	8381717	Unknown protein	Sodium/sulphate symporter	0	0	0	0	0	NA
MDP0000805675	chr8	8386296	8387049	Unknown protein	-	3.42	3.15	1.22	0.56	0.44	1.15e-23
MDP0000230038	chr8	8646353	8654748	Pentatricopeptide repeat protein 78	GINS complex	6.1	4.77	4.53	4.5	4.57	0.00618713
MDP0000321881	chr8	8663388	8670585	BTB/POZ domain-containing protein	BTB/POZ	5.07	2.61	1.61	0.91	0.52	1.03e-88
MDP0000318205	chr8	9417041	9421640	Disease resistance protein	NB-ARC	1.48	1.61	1.82	1.94	1.4	0.00642042
MDP0000635564	chr8	9427250	9438491	Disease resistance protein	Leucine-rich repeat	2.42	2.89	3.54	3.3	3.09	0.000124234
MDP0000250685	chr8	9546903	9563987	Transportin-like protein	Heat shock protein DnaJ, conserved site	9.37	13.7	17.92	20.78	20.71	6.11e-114
MDP0000139126	chr8	9567365	9568507	Unknown protein	-	0.06	0	0	0	0.04	0.12044
MDP0000273555	chr8	9576836	9582612	Unknown protein	-	0.11	0.09	0.13	0.12	0.12	NA
MDP0000169578	chr8	9593450	9596413	mRNA, clone: RTFL01-13-M05	Protein of unknown function DUF616	15.7	17.06	15.92	17.39	17.41	1.93e-06
MDP0000367944	chr8	9598663	9599164	V-type ATP synthase beta chain	ATPase, F1/V1/A1 complex, alpha/beta subunit, C-terminal	62.07	113.56	132.17	154.59	131.86	1.07e-96
MDP0000130369	chr8	9606820	9609069	Zeta-carotene desaturase-like protein	-	8.9	8.84	8.78	9.18	11.65	1.47e-08
MDP0000139452	chr8	9628669	9632254	Protein phosphatase 2c, putative	Protein phosphatase 2C	36.4	30.71	27.06	23.69	16.05	4.37e-40
MDP0000173468	chr8	11309229	11313976	Nucleolar complex protein, putative	CCAAT-binding factor	2.09	1.82	2.67	2.63	2.47	0.000142822
MDP0000463384	chr8	11315664	11316653	cDNA, clone: J065213I19, full insert sequence	Chromatin SPT2	0	0	0.01	0.01	0.01	NA
MDP0000173465	chr8	11317987	11322365	Alpha-1,3-mannosyl-glycoprotein beta-1,2-N-acetylglucosaminyltransferase	Glycosyl transferase, family 13	6.23	6.12	7.19	8.02	9.29	9.46e-15
MDP0000178155	chr8	18920083	18920743	Putative uncharacterized protein At2g04515/T1O3.30	-	0.06	0	0	0	0	0.194922
MDP0000945075	chr8	18933821	18934279	Unknown protein	-	0	0	0	0	0	NA
MDP0000836119	chr8	24638150	24639339	Ferredoxin	Beta-grasp domain	15.49	17.67	19.92	30.88	85.16	0
MDP0000698970	chr8	29287995	29288324	Unknown protein	-	0	0	0	0	0	NA
MDP0000257563	chr8	29300434	29300766	Unknown protein	-	0.49	0.28	0.11	0.12	0	0.00144766
MDP0000248915	chr8	29981882	29984145	Protein phosphatase 2c, putative	Protein phosphatase 2C	0	0	0	0	0	NA
MDP0000248914	chr8	29995299	30001860	Protein phosphatase 2c, putative	Protein phosphatase 2C	0.45	0.41	0.36	0.33	0.23	0.322321
MDP0000154992	chr9	8373019	8378296	Cytochrome P450	Cytochrome P450, conserved site	0	0	0	0	0	NA
MDP0000226826	chr9	8392116	8394714	Adaptor complexes medium subunit family protein	-	0.63	0.61	0.84	1.12	0.71	0.030224
MDP0000582320	chr9	8395683	8395925	Unknown protein	-	0	0	0	0	0	NA
MDP0000226828	chr9	8412491	8414672	Vacuolar protein sorting protein, putative	EAP30	0.05	0.05	0.1	0.19	0.1	0.0668702
MDP0000316653	chr9	8415001	8422688	Unknown protein	-	0.19	0.57	0.72	0.6	0.17	0.000300147
MDP0000158995	chr9	13063304	13067738	Putative 2,3-bisphosphoglycerate-independent phosphoglycerate mutase	Alkaline-phosphatase-like, core domain	156.33	255.83	225.22	210.72	206.88	2.25e-32
MDP0000265516	chr9	13068939	13080966	Serine/threonine-protein phosphatase	Tyrosine-protein kinase, catalytic domain	12.09	3.63	0.89	0.46	0.18	0
MDP0000328326	chr9	14266121	14266883	Putative integral membrane protein	Uncharacterised protein family Ycf19	35.84	28.49	27.71	33.16	56.57	1.16e-78
MDP0000269822	chr9	14268965	14270103	Unknown protein	-	0	0	0	0	0	NA
MDP0000246418	chr9	14722753	14723497	Unknown protein	-	0	0	0	0	0	NA
MDP0000211936	chr9	14748650	14750632	Eugenol synthase	-	1.85	1.34	1.6	1.47	2.58	0.000313913
MDP0000241736	chr9	14804731	14809462	Cycloartenol synthase, putative	Squalene cyclase	0.66	1.97	1.43	2.83	3.29	5.97e-47
MDP0000263853	chr9	15890843	15905207	Pentatricopeptide repeat-containing protein, putative	Tetratricopeptide-like helical	4.81	5.2	5.57	5.89	4.82	1.64e-06
MDP0000156770	chr9	15905708	15906366	Resistance protein	NB-ARC	0.81	1.16	0.86	0.88	0.63	0.310052
MDP0000185735	chr9	15927297	15929300	Pentatricopeptide repeat-containing protein, putative	Tetratricopeptide-like helical	1.8	2.11	1.87	1.7	1.49	0.273568
MDP0000354087	chr9	15930685	15930829	Unknown protein	-	0	0	0.24	0.13	0.07	0.148563
MDP0000185737	chr9	15930775	15931528	Tir-nbs-lrr resistance protein	Toll/interleukin-1 receptor homology (TIR) domain	0.03	0.1	0.14	0.15	0.12	0.28608
MDP0000285697	chr9	15937717	15939273	Pentatricopeptide repeat-containing protein, putative	Tetratricopeptide-like helical	1.38	1.96	2.01	2.2	2.28	1.2e-06
MDP0000160416	chr9	16060641	16062305	Cytochrome P450, putative	Cytochrome P450, conserved site	0.67	0.03	0.01	0.07	0.13	9.46e-06
MDP0000156015	chr9	16069847	16071364	Pentatricopeptide repeat-containing protein	Tetratricopeptide-like helical	3.27	4.03	4.79	5.03	4.77	3.21e-07
MDP0000156016	chr9	16073468	16076430	Pre-mRNA-splicing factor cwc25	Pre-mRNA splicing factor	11.11	11.26	10.85	11.2	10.07	0.446449
MDP0000263282	chr9	16076879	16084241	RING finger protein, putative	Zinc finger, RING-type, conserved site	4.09	1.54	0.69	0.51	0.49	2.89e-55
MDP0000263283	chr9	16091614	16108233	Pentatricopeptide repeat-containing protein, putative	Zinc finger, C3HC4 RING-type	15.3	11.9	10.78	10.17	9.89	1.43e-08
MDP0000235760	chr9	16116880	16119629	Methyltransferase-like protein	Methyltransferase type 11	0.03	0.01	0.57	0.44	0.03	9.89e-20
MDP0000783676	chr9	16129537	16134612	Sucrose-phosphate synthase B	Sucrose phosphate synthase, plant	0.15	0.36	5.73	13.24	16.1	0
MDP0000940317	chr9	16176528	16177846	AT5G28150-like protein	Protein of unknown function DUF868, plant	3.45	9.41	9.27	14.51	20.1	1.47e-159
MDP0000291397	chr9	16179240	16191038	Elongation factor Tu	Tyrosine-protein kinase, catalytic domain	36.18	23.95	19.97	19.95	20.95	0.00791498
MDP0000291398	chr9	16191768	16194585	Dehydration-induced 19-like protein	Drought induced 19/ RING finger protein 114	30.91	15.1	8.8	6.25	10.36	3.85e-91
MDP0000291399	chr9	16206071	16207975	Pentatricopeptide repeat-containing protein, putative	Tetratricopeptide-like helical	1.61	1.7	2.59	2.43	3.15	4.36e-19
MDP0000193256	chr9	16208284	16211184	ATPase protein, putative	ATPase, AAA-type, conserved site	2.88	1.18	0.97	0.81	1.06	9.13e-20
MDP0000394374	chr9	16214352	16216243	9-cis-epoxycarotenoid dioxygenase	Domain of unknown function DUF1785	2.12	1.94	1.45	1.87	1.33	0.0570023
MDP0000166305	chr9	16217890	16224247	GRAM domain-containing protein 1B	C2 membrane targeting protein	0.64	0.41	0.48	0.48	0.58	0.0217906
MDP0000166304	chr9	16227346	16229301	Unknown protein	-	60.27	39.74	35.58	28.11	25.85	1.16e-39
MDP0000166302	chr9	16234775	16236170	Octicosapeptide/Phox/Bem1p domain-containing protein kinase	Phox/Bem1p	54.36	21.65	16.61	12.69	9.35	7.92e-208
MDP0000170706	chr9	17128575	17130875	Putative helicase	DNA helicase PIF1, ATP-dependent	0	0	0	0	0	NA
MDP0000219438	chr9	17609215	17610966	Protein ROOT HAIR DEFECTIVE 3 homolog 2	Root hair defective 3 GTP-binding	5.32	6.08	6.5	7.79	6.55	0.000370704
MDP0000293935	chr9	20070052	20088460	Cycloartenol synthase, putative, expressed	Terpenoid cylases/protein prenyltransferase alpha-alpha toroid	1.78	2.5	2.56	2.7	2.26	2.11e-05
MDP0000303356	chr9	20097791	20102135	ADP,ATP carrier protein, putative	Mitochondrial carrier domain	0.53	0.46	0.24	0.27	0.16	0.00663229
MDP0000750529	chr9	25367646	25371261	Unknown protein	-	0	0	0	0	0	NA
MDP0000643934	chr9	25434486	25435055	Cytochrome c biogenesis ATP-binding export protein ccmA-like	ABC transporter, haem export, CcmA	0.19	0.08	0.26	0.35	0.29	0.0711179
MDP0000643943	chr9	25446155	25452357	Unknown protein	-	0.03	0.02	0.02	0	0	0.357922
MDP0000229222	chr9	25508910	25514694	Heat shock protein-relatedlike protein	Double Clp-N motif	1.23	1.18	1.01	0.97	0.99	NA
MDP0000229574	chr9	25582058	25585340	Unknown protein	-	0	0	0	0	0	NA
MDP0000318610	chr9	25622188	25634472	Unknown protein	-	0.59	0.82	1.03	1.01	0.98	0.156802
MDP0000051962	chr9	25709148	25712610	Sphinganine hydroxylase Sur2, putative	Fatty acid hydroxylase	0.48	0.11	0.16	0.11	0.06	0.0188712
MDP0000302534	chr9	25713772	25716215	Pentatricopeptide repeat protein	-	0	0.01	0.01	0	0.01	NA
MDP0000302533	chr9	25718795	25720104	Prostaglandin E synthase 3	CS domain	41.7	50.2	31.58	33.53	32.12	1.56e-15
MDP0000837884	chr9	25748802	25751291	F-actin capping protein beta subunit, putative	F-actin capping protein, beta subunit, conserved site	27.41	19.17	12.73	16.47	11.61	1.4e-23
MDP0000207982	chr9	25754155	25765668	tRNA pseudouridine synthase	Pseudouridine synthase, catalytic domain	2.25	2.05	2.37	2.25	2.08	0.297477
MDP0000823718	chr9	25795231	25795692	Unknown protein	-	0	0	0	0	0	NA
MDP0000168899	chr9	26015019	26015336	Unknown protein	-	0	0	0	0	0	NA
MDP0000159527	chr9	28316328	28316651	Unknown protein	-	0	0	0	0	0	NA
