# Supplementary material for: Genome re-sequencing reveals the history of apple and supports a two-stage model for fruit enlargement
Source: Nat Commun. 2017 Aug 15;8:249. doi: 10.1038/s41467-017-00336-7 (PMC5557836; doi:10.1038/s41467-017-00336-7)
Supplement: Supplementary file 8 — Supplementary Data 7 [file 41467_2017_336_MOESM8_ESM.xlsx]

## Sheet: DataS7
Supplementary Data 7 Putative genomic regions of selective sweep in M. domestica from M. sylvestris.
Chr	Start	End	Region length	XP_CLR score	No. of genes
chr1	1410001	1490000	80000	5.56604	7
chr1	2530001	2560000	30000	7.34528	1
chr1	3940001	4200000	260000	6.56196	3
chr1	4320001	4400000	80000	11.4106	1
chr1	4410001	4460000	50000	11.4106	2
chr1	4720001	4790000	70000	12.6041	3
chr1	4870001	4910000	40000	8.01752	3
chr1	5200001	5280000	80000	5.89124	5
chr1	5830001	5870000	40000	7.57953	3
chr1	5980001	6020000	40000	4.46054	4
chr1	7310001	7380000	70000	6.13424	2
chr1	7470001	7560000	90000	14.0258	4
chr1	7690001	7730000	40000	4.47163	3
chr1	8620001	8670000	50000	7.6106	3
chr10	7880001	7890000	10000	5.13353	1
chr10	8580001	8590000	10000	18.0225	1
chr10	8600001	8610000	10000	18.0225	0
chr10	8850001	8890000	40000	5.20473	5
chr10	9120001	9130000	10000	4.77306	0
chr10	11830001	11860000	30000	5.03717	1
chr10	15360001	15390000	30000	4.52151	2
chr10	17700001	17740000	40000	5.94347	1
chr10	23510001	23590000	80000	4.8434	8
chr10	23620001	23650000	30000	7.13761	2
chr10	23840001	24000000	160000	4.47075	18
chr10	24070001	24260000	190000	7.08781	16
chr10	24290001	24370000	80000	4.6476	6
chr10	24380001	24400000	20000	4.6476	1
chr10	26570001	26600000	30000	4.80043	7
chr11	810001	840000	30000	4.44577	1
chr11	14580001	14610000	30000	4.99279	2
chr11	16690001	16700000	10000	5.24377	0
chr11	16730001	16750000	20000	5.24377	1
chr11	16900001	16910000	10000	4.86997	0
chr11	16920001	16930000	10000	4.86997	1
chr11	17520001	17740000	220000	4.83532	0
chr11	17860001	17870000	10000	5.89016	2
chr11	17890001	17900000	10000	5.89016	0
chr11	17980001	18010000	30000	5.93191	0
chr11	18410001	18420000	10000	6.19731	1
chr11	18430001	18440000	10000	6.19731	0
chr11	18480001	18490000	10000	6.19731	0
chr11	18590001	18610000	20000	6.54119	1
chr11	18650001	18660000	10000	6.54119	0
chr11	18680001	18700000	20000	6.54119	0
chr11	18730001	18750000	20000	16.6958	0
chr11	19030001	19050000	20000	4.61586	0
chr11	19360001	19380000	20000	9.27511	1
chr11	19810001	19820000	10000	4.97883	0
chr11	20020001	20120000	100000	12.961	8
chr11	20330001	20480000	150000	14.8456	7
chr11	20500001	20510000	10000	9.02427	0
chr11	20570001	20610000	40000	17.802	5
chr11	20630001	20690000	60000	17.802	1
chr11	20700001	20800000	100000	8.59862	1
chr11	22720001	22750000	30000	4.58772	0
chr11	23390001	23400000	10000	11.0433	1
chr11	23580001	23590000	10000	8.22696	1
chr11	23600001	23610000	10000	6.20213	0
chr11	23620001	23640000	20000	6.20213	4
chr11	23740001	23750000	10000	5.11159	1
chr11	23760001	23770000	10000	5.11159	1
chr11	24290001	24330000	40000	7.67304	3
chr11	24370001	24480000	110000	11.0192	5
chr11	28010001	28050000	40000	12.3978	2
chr12	3460001	3490000	30000	7.7471	1
chr12	6630001	6650000	20000	5.08032	0
chr12	12170001	12220000	50000	5.05706	2
chr12	12230001	12240000	10000	5.05706	0
chr12	12440001	12450000	10000	12.7159	0
chr12	12680001	12730000	50000	10.1333	0
chr12	13220001	13260000	40000	5.14981	3
chr12	13380001	13420000	40000	4.51129	1
chr12	14310001	14340000	30000	6.0008	0
chr12	15910001	15950000	40000	4.53581	1
chr12	18360001	18430000	70000	5.73402	3
chr12	24680001	24720000	40000	6.05507	2
chr12	25010001	25090000	80000	5.30639	19
chr12	25970001	25980000	10000	4.65424	1
chr12	26000001	26140000	140000	4.65424	22
chr13	13990001	14080000	90000	6.00977	6
chr13	14090001	14130000	40000	6.00977	12
chr13	14150001	14220000	70000	7.2797	5
chr13	14230001	14240000	10000	7.14404	0
chr13	14250001	14400000	150000	7.14404	18
chr13	15960001	16030000	70000	9.1883	3
chr13	16040001	16070000	30000	11.0816	4
chr13	17510001	17570000	60000	7.88279	4
chr13	17590001	17650000	60000	4.848	5
chr13	18230001	18300000	70000	10.5803	4
chr13	19590001	19750000	160000	6.23889	6
chr13	20200001	20250000	50000	6.05038	5
chr13	21880001	21920000	40000	6.38929	0
chr13	21930001	21940000	10000	6.38929	1
chr13	22500001	22510000	10000	5.69815	4
chr13	22530001	22580000	50000	5.69815	1
chr13	22770001	22790000	20000	10.0107	0
chr13	22800001	22850000	50000	10.0107	3
chr13	22870001	22920000	50000	8.07531	3
chr13	22930001	22940000	10000	8.07531	1
chr13	22950001	22970000	20000	8.07531	0
chr13	22980001	23040000	60000	8.07531	3
chr13	23130001	23150000	20000	5.45672	0
chr13	23700001	23820000	120000	15.4449	5
chr13	23840001	23910000	70000	13.3393	3
chr13	25310001	25340000	30000	15.909	3
chr13	26050001	26150000	100000	4.74802	6
chr13	26280001	26350000	70000	7.31003	3
chr13	26410001	26470000	60000	9.51402	2
chr13	26650001	26690000	40000	4.54906	2
chr13	26760001	26870000	110000	6.12912	2
chr13	29480001	29510000	30000	4.75247	0
chr13	32160001	32200000	40000	4.60903	1
chr13	32290001	32340000	50000	15.3636	3
chr13	32910001	32950000	40000	5.88693	1
chr13	33020001	33080000	60000	6.14023	4
chr13	33200001	33240000	40000	5.1122	3
chr13	33270001	33350000	80000	5.45365	10
chr13	33370001	33450000	80000	6.61927	2
chr13	33620001	33700000	80000	10.9041	6
chr13	33730001	33740000	10000	10.9041	1
chr13	33750001	33790000	40000	10.9041	2
chr13	33980001	34030000	50000	5.33787	3
chr13	34040001	34120000	80000	5.52109	6
chr13	34330001	34580000	250000	13.1665	17
chr13	34620001	34640000	20000	4.82879	3
chr13	34660001	34690000	30000	6.0121	2
chr13	38780001	38810000	30000	5.30536	0
chr14	1380001	1390000	10000	5.88847	1
chr14	1890001	1910000	20000	5.15609	1
chr14	1920001	1940000	20000	5.15609	2
chr14	2860001	2870000	10000	9.11399	0
chr14	2880001	2890000	10000	9.11399	1
chr14	2900001	2910000	10000	9.11399	0
chr14	3030001	3060000	30000	5.82243	0
chr14	3120001	3220000	100000	6.42106	9
chr14	4370001	4400000	30000	4.92143	2
chr14	5470001	5480000	10000	6.15658	1
chr14	5900001	5930000	30000	5.57595	1
chr15	17420001	17490000	70000	4.75921	8
chr15	17500001	17560000	60000	5.28179	4
chr15	18320001	18360000	40000	5.20516	7
chr15	20470001	20500000	30000	6.15447	2
chr15	20510001	20540000	30000	6.31837	2
chr15	20560001	20590000	30000	4.55386	6
chr15	21350001	21490000	140000	7.74607	13
chr15	28260001	28330000	70000	4.62746	1
chr15	34300001	34340000	40000	5.19693	2
chr15	37740001	37760000	20000	5.02563	1
chr15	37790001	37800000	10000	5.02563	1
chr15	38180001	38210000	30000	7.2036	2
chr15	38220001	38240000	20000	7.2036	1
chr15	38360001	38370000	10000	5.58306	0
chr15	38480001	38520000	40000	9.84404	3
chr15	38990001	39000000	10000	7.01277	1
chr15	44680001	44730000	50000	5.10801	3
chr15	46010001	46050000	40000	5.05446	4
chr16	9140001	9150000	10000	6.92766	2
chr16	9160001	9190000	30000	6.92766	3
chr16	17570001	17610000	40000	4.85251	3
chr16	17660001	17710000	50000	4.64421	4
chr16	18440001	18500000	60000	5.55126	3
chr16	19510001	19540000	30000	6.56265	2
chr17	3260001	3310000	50000	7.46105	5
chr17	11250001	11300000	50000	4.92176	2
chr17	15370001	15400000	30000	7.18826	1
chr17	15410001	15420000	10000	7.18826	1
chr17	15650001	15660000	10000	7.94667	0
chr17	15670001	15680000	10000	7.94667	0
chr17	19220001	19260000	40000	7.13027	4
chr17	20040001	20050000	10000	5.6836	1
chr2	7690001	7740000	50000	5.8278	4
chr2	7780001	7830000	50000	8.14501	3
chr2	7840001	7860000	20000	8.14501	3
chr2	7870001	8090000	220000	6.77955	4
chr2	9030001	9080000	50000	6.15076	6
chr2	9580001	9620000	40000	5.31046	2
chr2	9820001	9840000	20000	5.2408	2
chr2	9850001	9890000	40000	5.2408	4
chr2	9900001	9940000	40000	5.78208	0
chr2	9950001	9980000	30000	12.7351	3
chr2	17040001	17080000	40000	6.45842	2
chr2	17210001	17220000	10000	5.7219	2
chr2	17230001	17240000	10000	5.7219	1
chr2	17350001	17360000	10000	8.70679	1
chr2	19410001	19420000	10000	6.81301	3
chr2	19430001	19440000	10000	6.81301	2
chr2	19480001	19510000	30000	6.81301	1
chr2	19520001	19530000	10000	6.81301	0
chr2	19630001	19640000	10000	5.05886	0
chr2	19650001	19660000	10000	5.05886	0
chr2	19670001	19680000	10000	5.05886	0
chr2	20980001	21030000	50000	5.85115	2
chr2	21040001	21060000	20000	5.54463	2
chr2	21080001	21100000	20000	5.54463	2
chr2	21120001	21130000	10000	5.54463	0
chr2	21940001	21970000	30000	5.74414	1
chr2	22070001	22110000	40000	5.28305	2
chr2	22200001	22230000	30000	6.70622	2
chr2	22240001	22250000	10000	6.70622	0
chr2	22710001	22750000	40000	5.82427	2
chr2	22760001	22780000	20000	6.42381	2
chr2	22880001	23100000	220000	24.9274	7
chr2	23110001	23120000	10000	16.8278	0
chr2	23130001	23140000	10000	16.8278	0
chr2	23200001	23220000	20000	7.86187	1
chr2	23240001	23260000	20000	7.86187	1
chr2	23290001	23300000	10000	5.59567	2
chr2	29150001	29160000	10000	5.25328	0
chr2	29170001	29180000	10000	5.25328	0
chr2	29320001	29350000	30000	6.66091	2
chr2	29360001	29380000	20000	6.66091	0
chr2	29390001	29420000	30000	5.57048	1
chr2	29430001	29440000	10000	5.57048	1
chr2	30010001	30030000	20000	5.58411	1
chr2	30420001	30450000	30000	6.75237	2
chr2	30850001	30900000	50000	5.80865	6
chr2	31100001	31110000	10000	4.93269	0
chr2	31120001	31130000	10000	4.93269	1
chr3	13630001	13660000	30000	6.51267	0
chr3	14660001	14700000	40000	10.6682	1
chr3	14780001	14810000	30000	5.20484	2
chr3	14820001	14850000	30000	6.34907	0
chr3	15320001	15400000	80000	6.46647	4
chr3	15830001	15860000	30000	4.8443	2
chr3	17140001	17200000	60000	6.1489	3
chr3	20870001	20930000	60000	7.55543	2
chr3	21350001	21390000	40000	5.57154	5
chr3	21500001	21530000	30000	6.43769	5
chr3	21550001	21560000	10000	6.43769	0
chr3	22380001	22390000	10000	9.5405	0
chr3	22510001	22540000	30000	9.7717	1
chr3	22690001	22720000	30000	8.76211	3
chr3	22740001	22780000	40000	7.77565	3
chr3	22820001	22860000	40000	8.38991	4
chr4	3430001	3480000	50000	5.55721	7
chr4	7620001	7640000	20000	8.98017	5
chr4	7680001	7690000	10000	10.5026	1
chr4	7700001	7720000	20000	10.5026	4
chr4	7740001	7760000	20000	10.5026	1
chr4	7910001	7950000	40000	4.52739	6
chr4	7960001	7970000	10000	4.52739	2
chr4	9220001	9260000	40000	5.30587	1
chr4	9270001	9320000	50000	4.76091	1
chr4	9460001	9470000	10000	5.27182	0
chr4	9480001	9550000	70000	6.27677	5
chr4	9620001	9640000	20000	4.87903	1
chr4	9650001	9660000	10000	4.87903	0
chr4	10230001	10240000	10000	6.20073	1
chr4	10280001	10320000	40000	6.20073	6
chr4	10330001	10340000	10000	6.20073	2
chr4	10580001	10620000	40000	5.41096	5
chr4	11390001	11430000	40000	6.4695	1
chr4	14740001	14760000	20000	6.08035	0
chr4	14880001	14930000	50000	5.88488	2
chr4	14960001	15100000	140000	5.41632	13
chr4	16030001	16110000	80000	4.69933	5
chr4	16120001	16130000	10000	4.69933	1
chr4	16170001	16180000	10000	7.73666	1
chr4	16190001	16280000	90000	7.73666	7
chr5	1570001	1620000	50000	8.2057	6
chr5	1630001	1640000	10000	8.2057	2
chr5	1810001	1840000	30000	9.10971	1
chr5	3930001	3960000	30000	5.97697	3
chr5	4050001	4130000	80000	5.99638	4
chr5	6990001	7030000	40000	6.57556	2
chr5	7110001	7180000	70000	4.62659	9
chr5	7330001	7350000	20000	6.16058	0
chr5	7620001	7640000	20000	11.2466	3
chr5	7650001	7660000	10000	11.2466	2
chr5	7690001	7750000	60000	22.8443	7
chr5	7780001	7820000	40000	6.07723	3
chr5	13420001	13470000	50000	4.70891	2
chr5	14180001	14210000	30000	4.70773	0
chr5	14600001	14620000	20000	4.51992	2
chr5	14630001	14650000	20000	4.51992	2
chr5	14660001	14690000	30000	4.51992	3
chr5	22740001	22790000	50000	8.43377	4
chr5	23040001	23090000	50000	6.48113	1
chr5	23100001	23110000	10000	6.48113	1
chr5	23730001	23840000	110000	6.76429	10
chr6	9360001	9390000	30000	4.60231	2
chr6	9950001	9960000	10000	6.80429	1
chr6	9980001	9990000	10000	6.80429	0
chr6	10000001	10030000	30000	6.80429	1
chr6	10660001	10690000	30000	14.7788	0
chr6	10870001	10900000	30000	6.14062	1
chr6	10910001	10980000	70000	6.60703	2
chr6	11070001	11110000	40000	6.90643	2
chr6	13970001	14020000	50000	5.93385	0
chr6	28980001	29060000	80000	6.67344	7
chr6	29940001	29980000	40000	5.77368	5
chr7	13000001	13080000	80000	7.47091	2
chr7	13420001	13450000	30000	4.88702	2
chr7	13470001	13500000	30000	5.17144	3
chr7	13520001	13530000	10000	5.17144	0
chr7	14810001	14840000	30000	5.32884	0
chr7	16630001	16700000	70000	9.59767	4
chr7	16770001	16920000	150000	10.1894	12
chr7	17000001	17080000	80000	6.12213	3
chr7	17190001	17230000	40000	4.81667	3
chr7	19500001	19770000	270000	13.7112	7
chr7	19980001	20010000	30000	8.96945	2
chr7	20100001	20210000	110000	12.2793	9
chr7	20220001	20290000	70000	12.2793	6
chr7	20300001	20400000	100000	13.4717	8
chr7	20460001	20510000	50000	5.10444	2
chr7	20530001	20580000	50000	7.56004	7
chr7	21300001	21370000	70000	5.34706	8
chr7	21380001	21420000	40000	6.14223	5
chr7	21430001	21520000	90000	8.00272	5
chr7	21680001	21750000	70000	7.14588	3
chr7	22090001	22120000	30000	4.57684	2
chr7	22140001	22190000	50000	8.02937	1
chr7	22320001	22350000	30000	4.95352	1
chr7	23850001	23900000	50000	4.70651	1
chr7	24060001	24100000	40000	6.48166	1
chr8	2440001	2450000	10000	4.521	1
chr8	2460001	2470000	10000	4.521	1
chr8	3480001	3530000	50000	4.94498	5
chr8	3850001	3960000	110000	5.53397	11
chr8	4010001	4040000	30000	7.1527	2
chr8	4080001	4110000	30000	5.6062	4
chr8	4140001	4220000	80000	6.67731	8
chr8	6480001	6510000	30000	5.21959	0
chr8	8170001	8210000	40000	6.34698	3
chr8	11320001	11350000	30000	6.74129	1
chr8	21130001	21170000	40000	4.92178	4
chr8	21180001	21200000	20000	4.92178	1
chr8	23790001	23810000	20000	10.283	3
chr8	23820001	23880000	60000	10.283	7
chr8	24610001	24680000	70000	9.74703	1
chr8	25340001	25360000	20000	4.83263	1
chr8	25410001	25420000	10000	4.83263	1
chr8	25440001	25450000	10000	4.83263	2
chr8	29620001	29630000	10000	4.65212	1
chr9	6830001	6840000	10000	4.85071	3
chr9	6850001	6870000	20000	4.85071	4
chr9	10060001	10070000	10000	5.26663	2
chr9	10080001	10110000	30000	5.26663	5
chr9	11020001	11070000	50000	7.3701	1
chr9	11510001	11520000	10000	5.2605	2
chr9	11530001	11550000	20000	5.2605	3
chr9	12960001	13020000	60000	5.30621	8
chr9	13040001	13060000	20000	5.30621	2
chr9	13070001	13110000	40000	5.30621	1
chr9	13240001	13280000	40000	5.89596	2
chr9	13290001	13320000	30000	5.89596	4
chr9	14220001	14280000	60000	9.72427	6
chr9	14400001	14480000	80000	11.6604	5
chr9	14600001	14730000	130000	17.2599	11
chr9	14760001	14830000	70000	14.2019	3
chr9	14860001	14900000	40000	7.96828	1
chr9	16170001	16210000	40000	22.0123	5
chr9	16300001	16340000	40000	4.81075	5
chr9	17060001	17070000	10000	6.37822	1
chr9	17100001	17120000	20000	6.37822	1
chr9	17250001	17270000	20000	8.31688	1
chr9	17880001	17930000	50000	5.25219	2
chr9	20810001	20840000	30000	4.69311	1
chr9	20880001	20980000	100000	5.19738	5
chr9	21220001	21250000	30000	4.59583	4
chr9	21370001	21380000	10000	4.63232	0
chr9	21550001	21610000	60000	4.67597	6
chr9	21620001	21650000	30000	7.28523	1
chr9	22370001	22480000	110000	5.873	10
chr9	22520001	22590000	70000	4.51043	1
chr9	24240001	24400000	160000	27.5939	3
chr9	25960001	26050000	90000	19.0156	5
chr9	26080001	26090000	10000	5.67924	0
chr9	26100001	26140000	40000	5.67924	1
chr9	26150001	26160000	10000	5.67924	0
chr9	26240001	26250000	10000	13.6879	0
chr9	26260001	26310000	50000	13.6879	3
chr9	26390001	26420000	30000	11.2194	1
chr9	26430001	26450000	20000	11.2194	0
chr9	26990001	27050000	60000	7.64928	4
chr9	27260001	27330000	70000	5.34717	3
chr9	27420001	27500000	80000	6.36517	5
chr9	27510001	27570000	60000	10.8782	2
chr9	27630001	27700000	70000	18.2418	3
chr9	27800001	27810000	10000	4.77053	1
chr9	27820001	27850000	30000	4.77053	3
chr9	28270001	28290000	20000	8.5654	0
chr9	28300001	28320000	20000	8.5654	1
chr9	28330001	28340000	10000	12.7731	0
chr9	28350001	28380000	30000	12.7731	2
chr9	28390001	28410000	20000	12.7731	0
chr9	28490001	28500000	10000	4.87955	0
chr9	28590001	28600000	10000	4.96066	0
chr9	28660001	28680000	20000	5.74858	0
chr9	28720001	28740000	20000	4.77635	0
chr9	28940001	28950000	10000	5.01755	0
chr9	28980001	29040000	60000	5.01755	2
chr9	29050001	29060000	10000	17.2476	1
chr9	29080001	29090000	10000	17.2476	0
chr9	29100001	29130000	30000	17.2476	2
chr9	29140001	29150000	10000	7.22408	0
chr9	29340001	29370000	30000	5.19619	2
chr9	29550001	29640000	90000	7.52095	4
chr9	34600001	34620000	20000	6.03704	0
