# Supplementary material for: Genome re-sequencing reveals the history of apple and supports a two-stage model for fruit enlargement
Source: Nat Commun. 2017 Aug 15;8:249. doi: 10.1038/s41467-017-00336-7 (PMC5557836; doi:10.1038/s41467-017-00336-7)
Supplement: Supplementary file 9 — Supplementary Data 8 [file 41467_2017_336_MOESM9_ESM.xlsx]

## Sheet: DataS8
Supplementary Data 8 List of genes within putative regions of selective sweeps from M. sylvestris. Differentially expressed genes during fruit development are highlighted.
Gene ID	Chromosome	Start	End	Annotation	Protein domain	Expression (RPKM)
						18 DAB	37 DAB	67 DAB	90 DAB	132 DAB	adjusted p
MDP0000478153	chr1	1423140	1423919	Pyruvate decarboxylase	-	0	0	0	0	0	NA
MDP0000249932	chr1	1424196	1424979	Unknown protein	-	12.7	12.8	10.48	15.12	6.75	6.56e-11
MDP0000761958	chr1	1445970	1446416	Disease resistance response protein	Plant disease resistance response protein	0	0	0	0	0	NA
MDP0000661961	chr1	1457231	1463214	Unknown protein	-	0	0	0	0	0	NA
MDP0000154715	chr1	1460770	1461716	Unknown protein	-	0	0	0	0.02	0	NA
MDP0000830772	chr1	1468831	1469388	Dirigent-like protein	Plant disease resistance response protein	3.16	6.42	1.81	2.43	2.3	1.94e-21
MDP0000262335	chr1	1478795	1490755	Disease resistance protein	NB-ARC	0	0	0	0	0	NA
MDP0000785391	chr1	2533546	2534046	Transcription factor, putative	-	4.23	2.12	5.02	5.92	5.36	1.61e-12
MDP0000896401	chr1	3944621	3944959	Unknown protein	-	0	0	0	0	0	NA
MDP0000243138	chr1	3966219	3967248	At2g44670/F16B22.16	Protein of unknown function DUF581	15.07	10.8	10.91	9.13	6.81	5.99e-12
MDP0000226637	chr1	4197579	4197881	50S ribosomal protein L15	Ribosomal protein L18e/L15P	0	0	0	0	0	NA
MDP0000295790	chr1	4381162	4383733	Tetratricopeptide repeat protein, putative	Tetratricopeptide repeat	0	0	0	0	0	NA
MDP0000311330	chr1	4422524	4423431	Pro-apoptotic serine protease nma111-like protein	DNA glycosylase	0.75	0.32	0.07	0.04	0.07	7.34e-07
MDP0000358565	chr1	4448185	4448365	Unknown protein	-	0	0	0	0	0	NA
MDP0000495801	chr1	4718987	4724319	Disease resistance-like protein	NB-ARC	2.93	2.35	1.09	0.94	0.74	9.3e-46
MDP0000741562	chr1	4742496	4743014	50S ribosomal protein L23	Ribosomal protein L25/L23	61.44	55.27	63.92	56.49	68.66	5.16e-13
MDP0000261482	chr1	4760520	4761830	Protein binding protein	-	0	0.06	0.07	0.1	0.08	0.00933315
MDP0000848640	chr1	4871686	4874813	Calmodulin-binding transcription activator 3	Ankyrin repeat-containing domain	5.26	5.53	4.78	4.94	3.55	0.00103692
MDP0000258057	chr1	4884130	4890551	Ubiquitin carboxyl-terminal hydrolase	Peptidase C19, ubiquitin carboxyl-terminal hydrolase 2, conserved site	13.42	15.2	16.71	15.88	16.16	1.74e-07
MDP0000255743	chr1	4903149	4903698	Transcription factor, putative	-	0	0.01	0	0.04	0	NA
MDP0000258110	chr1	5214845	5215915	Polyadenylate-binding protein family protein	-	21.71	12.07	15.02	10.86	13.78	5.91e-11
MDP0000259316	chr1	5232559	5235115	Phospho-2-dehydro-3-deoxyheptonate aldolase 1	DAHP synthetase, class II	23.62	30.74	6.96	4.12	2.06	0
MDP0000153933	chr1	5244781	5247539	Unknown protein	-	0.2	0.16	0.19	0.2	0.33	0.455953
MDP0000176613	chr1	5255551	5263339	Putative uncharacterized protein F18D22_90	-	3.62	3.03	2.17	2.07	1.43	2.13e-10
MDP0000218957	chr1	5272302	5276029	F-box protein-like	-	40.12	30.46	29.01	21.68	17.14	2.18e-49
MDP0000311299	chr1	5839310	5847371	Cysteine protease	Peptidase C1A, papain C-terminal	0	0	0	0	0.02	NA
MDP0000935969	chr1	5848709	5849023	Unknown protein	-	0	0	0	0	0	NA
MDP0000149711	chr1	5978733	5982908	Polyadenylate-binding protein	Nucleotide-binding, alpha-beta plait	63.71	53.66	53.72	47.78	32.4	7.4e-20
MDP0000535975	chr1	5985858	5989701	Jasmonate-induced protein	-	0	0	0	0	0	NA
MDP0000180070	chr1	5993108	5993947	Jasmonate-induced protein	-	0	0	0	0	0	NA
MDP0000190247	chr1	6012793	6015241	Kelch repeat-containing protein-like protein	-	32.71	33.79	29.44	29.54	28.8	0.184836
MDP0000130479	chr1	7356046	7361506	Protein SCAI	Protein of unknown function DUF3550/UPF0682	8.03	9.17	7.77	8.61	5.97	4.07e-06
MDP0000277693	chr1	7368984	7383515	Serine/threonine-protein kinase rio2, putative	RIO-like kinase	6.43	7.27	7.06	7.69	7.94	8.51e-09
MDP0000280208	chr1	7472567	7482547	Unknown protein	-	0.42	0.08	0.03	0.07	0	3.42e-06
MDP0000681168	chr1	7490993	7491493	Unknown protein	-	0	0	0	0	0	NA
MDP0000178350	chr1	7502257	7505594	Unknown protein	-	0.01	0.03	0	0.01	0	0.309847
MDP0000237183	chr1	7546901	7547230	Putative fizzy-like protein	WD40-repeat-containing domain	0.25	0.33	0.45	0.66	0.23	0.283952
MDP0000160609	chr1	7675867	7690088	SpoU rRNA Methylase family	-	0.87	1.3	1.74	1.95	1.12	1.49e-21
MDP0000815270	chr1	7720364	7725376	ATP-dependent zinc metalloprotease FtsH	ATPase, AAA-type, conserved site	1.1	0.87	3.87	12.93	53.41	0
MDP0000545750	chr1	8622637	8622930	Ribosomal protein-like	Putative harbinger transposase-derived nuclease	0	0	0	0	0	NA
MDP0000359259	chr1	8634800	8634923	Unknown protein	-	0	0	0	0	0	NA
MDP0000154414	chr1	8642653	8644098	UDP-glucose 6-dehydrogenase	Cytochrome c1, transmembrane anchor, C-terminal	0	0.03	0.01	0	0	0.063199
MDP0000244514	chr10	7887599	7894244	RING/FYVE/PHD zinc finger-containing protein	Zinc finger, PHD-finger	3.8	4.9	3.57	3.02	2.25	1.96e-22
MDP0000614282	chr10	8589135	8593466	UV radiation resistance-associated gene protein	-	6.86	6.18	4.95	4.04	4.2	1.16e-05
MDP0000141727	chr10	8847509	8850045	Strictosidine synthase, putative	Strictosidine synthase, conserved region	166.26	73.23	39.97	31.84	24.89	4.30E-313
MDP0000252638	chr10	8851409	8857588	Unknown protein	-	1.16	0.47	0.2	0.16	0.17	1.98e-12
MDP0000252637	chr10	8862658	8865488	Putative Rickettsia surface antigen family protein	-	61.14	44.05	36	35.59	45.36	5.34e-25
MDP0000359292	chr10	8867242	8867392	Unknown protein	-	0	0	0	0	0	NA
MDP0000322090	chr10	8873884	8877018	Ubiquitin carboxyl-terminal hydrolase	Peptidase C19, ubiquitin carboxyl-terminal hydrolase 2, conserved site	2.08	2.05	1.46	1.4	0.96	0.000251602
MDP0000158717	chr10	11835252	11838315	Ternary complex factor MIP1-like	Domain of unknown function DUF547	13	5.3	2.96	1.97	1.61	4.98e-149
MDP0000161978	chr10	15373507	15374856	Fatty acid desaturase, putative	Fatty acid/sphingolipid desaturase	5.71	2.2	0.79	0.35	0.23	1.41e-97
MDP0000189123	chr10	15377384	15378219	Acidic endochitinase	Glycoside hydrolase, superfamily	0	0	0	0	0	NA
MDP0000305080	chr10	17727174	17736999	Cytochrome P450, putative	Cytochrome P450, conserved site	0	0	0	0	0	NA
MDP0000620797	chr10	23511974	23513245	PH01B019A14.22 protein	-	15.34	16.98	18.97	17.65	19.52	1.49e-11
MDP0000352234	chr10	23513167	23513291	Unknown protein	-	0	0	0	0	0	NA
MDP0000202208	chr10	23532318	23533616	Unknown protein	-	79	65.61	53.88	33.56	30.2	1.15e-62
MDP0000298185	chr10	23535107	23539092	Pentatricopeptide repeat-containing protein	Tetratricopeptide-like helical	4.64	3.26	3.57	3.21	2.82	0.00171888
MDP0000494775	chr10	23546099	23548159	Pentatricopeptide repeat-containing protein, putative	Tetratricopeptide-like helical	0.62	0.53	0.66	0.65	0.62	0.456451
MDP0000847059	chr10	23563374	23564058	CUE domain containing protein, expressed	-	3.01	3.86	3.51	4.79	5.1	1.65e-05
MDP0000325803	chr10	23572120	23573148	Unknown protein	-	48.59	39.48	53.52	40.09	33.12	1.4e-05
MDP0000269595	chr10	23581291	23582676	Anthranilate N-benzoyltransferase protein, putative	Chloramphenicol acetyltransferase-like domain	0.01	0	0	0	0	NA
MDP0000253114	chr10	23617547	23632563	Anthranilate N-benzoyltransferase protein, putative	Chloramphenicol acetyltransferase-like domain	0	0.05	0.03	0.05	0.11	0.000149969
MDP0000253113	chr10	23635597	23636922	Anthranilate N-benzoyltransferase protein, putative	Chloramphenicol acetyltransferase-like domain	2.4	1.63	0.4	0.25	0.07	7.24e-47
MDP0000286011	chr10	23840527	23841648	Glycosyltransferase 6	Galactosyl transferase	0	0	0	0	0	NA
MDP0000186170	chr10	23844095	23846599	Glycosyltransferase 6	Galactosyl transferase	0.57	0.28	0.13	0.1	0.02	4.22e-15
MDP0000335404	chr10	23850254	23850428	Unknown protein	-	0	0	0	0	0	NA
MDP0000186169	chr10	23851430	23857049	AT1G79090-like protein	-	6.83	11.55	11.55	16.16	13.21	3.48e-79
MDP0000352775	chr10	23857370	23857469	Unknown protein	-	0.99	0.91	0.83	0.72	0.63	NA
MDP0000186168	chr10	23858992	23864512	GTP-binding protein (GTPase)	TGS-like domain	6.99	5.32	5.19	5.46	13.08	6.05e-62
MDP0000186167	chr10	23867264	23867668	SAUR33-auxin-responsive SAUR family member	Auxin responsive SAUR protein	0.02	0.08	0.02	0.68	65.71	0
MDP0000286006	chr10	23870535	23880126	F-box family protein	F-box associated interaction domain	7.82	8.04	9.22	10.14	8.64	1.49e-14
MDP0000286005	chr10	23886706	23892787	RNA-binding protein with serine-rich domain-containing protein	Nucleotide-binding, alpha-beta plait	10.76	11.01	14.35	15.42	14.25	1.59e-18
MDP0000849339	chr10	23893133	23894903	IojAP protein-like protein	Oligomerisation domain	37.11	22.22	15.19	15.19	25.22	2.87e-55
MDP0000286003	chr10	23895971	23901788	Serine/threonine-protein kinase	-	2.32	1.9	3.06	3.25	2.6	8.88e-08
MDP0000186156	chr10	23906269	23912127	Serine/threonine-protein kinase	Tyrosine-protein kinase, catalytic domain	0.16	0.12	0.13	0.14	0.12	NA
MDP0000326962	chr10	23908728	23908839	Unknown protein	-	0	0	0	0	0	NA
MDP0000819881	chr10	23926112	23927421	Protein binding protein	Zinc finger, RING-type	12.54	8.3	12.08	14.94	18.74	4.04e-08
MDP0000280485	chr10	23952190	23956174	Mitotic spindle assembly checkpoint protein MAD2B, putative	Plant organelle RNA recognition domain	3.12	3.26	3.63	4.58	3.74	1.24e-07
MDP0000777793	chr10	23957383	23960273	Elongation factor EF-2	Ribosomal protein S5 domain 2-type fold	63.38	111.36	148.54	134.97	107.96	1.46e-97
MDP0000362791	chr10	23957512	23957786	Unknown protein	Elongation factor G/III/V	0.51	0.15	0.06	0.13	0.3	0.365696
MDP0000127605	chr10	23996517	23997805	Squalene synthase	Terpenoid synthase	0.02	0.01	0	0.05	0.06	0.22653
MDP0000827557	chr10	24122123	24122479	Unknown protein	-	0	0	0	0	0	NA
MDP0000268890	chr10	24127479	24132154	LOB domain-containing protein, putative	Lateral organ boundaries, LOB	4.94	3.9	0.62	0.5	0.06	1.15e-49
MDP0000163405	chr10	24146740	24148888	CCT motif-containing protein	CCT domain	0.06	0.01	0.01	0.02	0	0.404748
MDP0000147470	chr10	24163593	24166530	Putative uncharacterized protein B1143G03.16	-	8.72	4.55	4.71	4.8	7.26	6.81e-20
MDP0000824650	chr10	24167626	24168673	Peptidyl-prolyl cis-trans isomerase-like protein	Cyclophilin-like peptidyl-prolyl cis-trans isomerase domain	1.74	1.46	1.41	2.2	1.24	0.481245
MDP0000230065	chr10	24173749	24178041	Peptidyl-prolyl cis-trans isomerase, putative	Nucleotide-binding, alpha-beta plait	6.38	5.72	6.15	7.07	6.01	0.0121232
MDP0000937401	chr10	24178889	24182770	Cyclin-L2, putative	Cyclin C/H/T/L	7.89	8.86	7.42	8.25	6.79	0.0107496
MDP0000135761	chr10	24192599	24197109	Cyclin-L2, putative	Cyclin C/H/T/L	12.97	11.06	9.56	8.81	8.32	1.5e-06
MDP0000248104	chr10	24200532	24202234	Putative mitochondrial import receptor subunit tom34	Tetratricopeptide repeat	9.51	8.16	10.62	12.26	16.92	1.29e-40
MDP0000836141	chr10	24203066	24205252	Acetylornithine aminotransferase, putative	Pyridoxal phosphate-dependent transferase, major domain	9.17	11.6	12.33	11.9	9.09	1.18e-08
MDP0000249888	chr10	24211437	24215924	Probable potassium transport system protein kup	K+ potassium transporter	0.08	0.01	0.03	0.02	0.01	0.0031288
MDP0000138081	chr10	24217368	24220022	Unknown protein	-	0.12	0.04	0.04	0.11	0.03	0.288031
MDP0000947338	chr10	24220200	24220808	Dbj|BAA81760.1	-	11.5	1.77	0.18	0.07	0	7.59e-157
MDP0000408170	chr10	24232747	24233130	Unknown protein	-	1.15	0.18	0.08	0.14	0.8	6.31e-12
MDP0000138076	chr10	24239453	24240826	Unknown protein	Auxin responsive SAUR protein	0.5	0.12	0.43	0.74	0.36	0.000457989
MDP0000138075	chr10	24248161	24250531	Unknown protein	-	2.63	8.4	10.35	14.73	10.52	4.71e-62
MDP0000178649	chr10	24294673	24295976	uncertain	-	4	2.47	1.87	2.16	2.55	0.000845175
MDP0000280442	chr10	24306519	24308159	Polyubiquitin 2	Ubiquitin subgroup	72.5	68.05	76.69	63.28	62.44	0.000207981
MDP0000125831	chr10	24312768	24313635	Probable exosome complex exonuclease 2	BRO1 domain	0	0.06	0.07	0.06	0.15	0.0623143
MDP0000215675	chr10	24324290	24327714	Putative myb-related transcription factor	Myb domain, DNA-binding	0.01	0.01	0	0	0.01	NA
MDP0000215674	chr10	24330362	24332844	Unknown protein	-	1.11	1.23	1.42	0.82	0.57	0.00047986
MDP0000254277	chr10	24361487	24364394	Peroxidase 57, putative	Peroxidase, active site	0.03	0.02	0	0	0	0.0493594
MDP0000754655	chr10	24379200	24382370	Pentatricopeptide repeat-containing protein	Tetratricopeptide-like helical	0.51	0.39	0.44	0.45	0.62	0.00685707
MDP0000171730	chr10	26561697	26574642	Strawberry notch-like protein	Zinc finger, PHD-finger	2.19	3.15	2.86	3.38	2.66	3.23e-11
MDP0000709303	chr10	26575582	26577641	Metacaspase 1	Peptidase C14, caspase catalytic	10.52	23.68	35.83	44.48	62.33	4.85E-310
MDP0000171732	chr10	26578699	26579979	Peroxidase	Peroxidase, active site	0	0	0	0	0	NA
MDP0000171733	chr10	26583623	26584009	17.5 kDa class I heat shock protein	HSP20-like chaperone	0	0	0	0	0	NA
MDP0000275210	chr10	26586514	26587566	N-methyltransferase	SAM dependent carboxyl methyltransferase	34.53	3.26	0.73	1.17	0.18	0
MDP0000827219	chr10	26591041	26593352	DNA-3-methyladenine glycosylase, putative	DNA glycosylase	17.75	25.36	17.41	24.64	24.69	1.49e-35
MDP0000171736	chr10	26596293	26612292	Nucleoprotein TPR, putative	Tetratricopeptide, MLP1/MLP2-like	2.43	5.39	5.1	6.32	5.46	2.13e-95
MDP0000304617	chr11	839167	839679	ADP,ATP carrier protein, putative	-	0.04	0.2	0.03	0	0.05	0.279112
MDP0000486611	chr11	14579146	14584334	Unknown protein	Aminotransferase-like, plant mobile domain	2.12	2.05	1.91	2.22	1.11	0.0170912
MDP0000265793	chr11	14590186	14593873	Unknown protein	-	0	0	0	0.02	0	NA
MDP0000194096	chr11	16799407	16802055	Putative expp1 protein	-	62.01	84.51	111.78	131.41	72.46	2.93e-81
MDP0000177104	chr11	16922226	16929055	Ubiquitin carboxyl-terminal hydrolase	Peptidase C19, ubiquitin carboxyl-terminal hydrolase 2, conserved site	1	0.73	0.73	0.65	0.57	0.315755
MDP0000286791	chr11	17862475	17863062	Serine/threonine-protein kinase RIO1	-	0.35	0.1	0.13	0.16	0.15	0.373924
MDP0000785932	chr11	17864282	17865682	Unknown protein	F-box domain, cyclin-like	0	0	0	0	0	NA
MDP0000324175	chr11	18407418	18412063	Receptor-like protein kinase	Leucine-rich repeat-containing N-terminal, type 2	99.89	89.11	90.55	96.9	92.86	0.0319852
MDP0000412552	chr11	18599129	18602188	Serrate RNA effector molecule	-	5.85	6.12	7.23	7.35	5.98	0.00371925
MDP0000157828	chr11	19378298	19380775	Blue copper protein	Cupredoxin	38.37	89.02	71.33	64.44	30.65	6.46e-134
MDP0000508796	chr11	20024547	20030176	Putative receptor kinase	Tyrosine-protein kinase, catalytic domain	0	0	0	0	0	NA
MDP0000223369	chr11	20037430	20042737	Polyadenylate-binding protein 1-A	Nucleotide-binding, alpha-beta plait	80.93	93.31	158.8	163.14	194.71	2.8e-148
MDP0000357722	chr11	20055335	20055614	Unknown protein	-	14	10.29	8.56	6.12	6.31	3.77e-05
MDP0000850540	chr11	20073003	20074490	Putative decarboxylase protein	Pyridoxal-phosphate binding site	0.21	0.01	0	0	0.01	6.25e-10
MDP0000205490	chr11	20095344	20099251	Exosome complex exonuclease	Ribosomal protein S5 domain 2-type fold	8.48	9.67	10.04	8.51	6.82	5.69e-06
MDP0000205491	chr11	20102560	20105075	Isochorismatase hydrolase	Isochorismatase-like	58.3	59	50.42	46.15	26.53	7.9e-31
MDP0000877281	chr11	20105684	20108899	Myosin-1, putative	KIP1-like	0.09	0.2	0.34	1.02	5.34	0
MDP0000206868	chr11	20119501	20120912	NAC domain protein	No apical meristem (NAM) protein	0	0	0	0	0	NA
MDP0000294941	chr11	20329191	20331096	Transcription factor bHLH131	-	0	0	0	0	0	NA
MDP0000504641	chr11	20357235	20358260	Transmembrane and coiled-coil domain-containing protein	Uncharacterised conserved protein UCP023322, transmembrane eukaryotic	0	0	0	0	0	NA
MDP0000402806	chr11	20368350	20369634	Unknown protein	-	0	0	0	0	0	NA
MDP0000186304	chr11	20390831	20392924	Wall-associated receptor kinase-like protein	Tyrosine-protein kinase, catalytic domain	0.35	0.02	0.01	0.03	0.04	2.03e-05
MDP0000278727	chr11	20447851	20448366	Unknown protein	-	0.68	0.81	1.24	2.31	1.67	5.96e-07
MDP0000229876	chr11	20463944	20468678	Ubiquitin carboxyl-terminal hydrolase	Peptidase C19, ubiquitin carboxyl-terminal hydrolase 2, conserved site	3.71	5.44	3.44	3.67	3.5	3.16e-09
MDP0000278697	chr11	20571284	20572508	Unknown protein	-	0	0	0	0	0	NA
MDP0000278698	chr11	20577112	20580438	Cyclin d, putative	Cyclin-like	3.73	4.89	6.28	6.38	6.44	1.95e-14
MDP0000647604	chr11	20580210	20585052	Unknown protein	-	0	0	0	0	0.02	NA
MDP0000859597	chr11	20593478	20593831	Unknown protein	-	0.81	0.68	0.89	0.48	0.68	NA
MDP0000254412	chr11	20598327	20603744	6-phosphofructokinase	Phosphofructokinase	5.79	8.59	7.62	7.66	4.56	1.21e-14
MDP0000195055	chr11	20628852	20630459	Nucleotide binding protein, putative	-	8.2	3.93	7.16	10.22	7.48	1.13e-23
MDP0000787720	chr11	20708937	20709761	Zinc finger homeodomain protein 1	Homeodomain-like	1.21	0.32	0.17	0.08	0.04	7.8e-16
MDP0000700245	chr11	23390852	23392933	Phytochrome kinase substrate 1-like protein, , putative	-	0.83	0.75	0.06	0	0.02	3.06e-54
MDP0000492089	chr11	23582024	23584501	LEAFY protein	Floricaula/leafy protein	0	0.01	0	0	0	NA
MDP0000316785	chr11	23628797	23633986	Glycosyltransferase 47	Exostosin-like	57.04	36.08	35.09	24.48	19.05	1.16e-95
MDP0000790356	chr11	23634378	23636429	Chromophore lyase CpcT/CpeT	Chromophore lyase CpcT/CpeT	9.86	10.81	10.54	10.27	11.13	0.0135362
MDP0000329773	chr11	23637597	23638462	Transferase, transferring glycosyl groups, putative	-	83.17	47.62	51.92	36.28	28.86	8.16e-60
MDP0000227031	chr11	23639279	23641346	Succinate dehydrogenase assembly factor 2, mitochondrial	Protein of unknown function DUF339	24.83	20.86	27.57	29.76	39.72	4.22e-36
MDP0000348690	chr11	23743560	23743780	Unknown protein	-	6.3	2.96	1.28	1.59	1.64	1.53e-11
MDP0000306471	chr11	23769013	23770838	Magnesium-chelatase subunit	-	0	0	0.03	0	0	0.309424
MDP0000401076	chr11	24302607	24304437	Diacylglycerol kinase	Diacylglycerol kinase, catalytic domain	25.73	35.3	33.17	36.75	25.44	1.53e-15
MDP0000215539	chr11	24306083	24311210	Diacylglycerol kinase 7	Diacylglycerol kinase, accessory domain	33.51	44.85	48.97	49.25	38.88	3.59e-23
MDP0000215540	chr11	24316349	24320641	Small nuclear ribonucleoprotein E	Like-Sm ribonucleoprotein (LSM)-related domain	221.8	146.41	118.34	97.43	77.54	2.22e-79
MDP0000223386	chr11	24397200	24400898	Myosin-11	-	0.06	0.13	0.11	0.17	0.11	0.16626
MDP0000314073	chr11	24402321	24404044	Cysteine synthase	Pyridoxal phosphate-dependent enzyme, beta subunit	1.24	1.27	1.52	1.15	0.74	0.0215098
MDP0000314074	chr11	24404532	24405986	Putative uncharacterized protein LEG196	-	33.42	25.39	28.65	24.24	17.09	8.71e-10
MDP0000248640	chr11	24458000	24460502	Unknown protein	-	0	0	0	0	0	NA
MDP0000246701	chr11	28006891	28010144	Chaperone protein dnaJ, putative	Heat shock protein DnaJ, conserved site	34.46	32.87	24.95	24.02	19.77	2.22e-19
MDP0000591819	chr11	28014908	28015054	LOB domain-containing protein, putative	-	0.08	0	0	0.07	0	0.47211
MDP0000254558	chr12	3464971	3469157	Putative magnesiumtranslocating P-type ATPase	ATPase, P-type, cytoplasmic transduction domain A	6	7.57	6.85	7.57	6.76	7.71e-08
MDP0000211810	chr12	12176835	12182059	Cystathionine beta-lyase, putative	Pyridoxal phosphate-dependent transferase, major domain	10.11	10.85	8.8	9.26	8.48	0.0731488
MDP0000624979	chr12	12189164	12193664	Class III homeobox-leucine zipper protein	START-like domain	0.01	0.01	0	0.03	0	0.391624
MDP0000185917	chr12	13244936	13245136	Unknown protein	-	0	0	0	0	0	NA
MDP0000285828	chr12	13247715	13251171	Unknown protein	-	0	0	0	0	0.03	0.209486
MDP0000413041	chr12	13258839	13259171	Myb-related transcription factor	Myb domain, DNA-binding	0.06	0	0.03	0	0.05	0.279656
MDP0000165740	chr12	13385072	13389857	Putative uncharacterized protein At2g41150/T3K9.8	-	13.7	19.44	21.28	26.57	24.99	1.23e-61
MDP0000406860	chr12	15927436	15933847	Aldehyde dehydrogenase	Aldehyde dehydrogenase, C-terminal	57.16	41.26	32.11	21.31	10.14	2.14e-226
MDP0000332494	chr12	18372261	18372423	Unknown protein	-	3.89	4.69	5.49	4.52	5.58	0.110715
MDP0000690736	chr12	18391678	18392979	Ring finger protein, putative	Zinc finger, RING/FYVE/PHD-type	1.76	1.61	2.45	2.66	5.94	3.34e-47
MDP0000244223	chr12	18409869	18413321	Unknown protein	-	0	0	0	0	0	NA
MDP0000270149	chr12	24709954	24711021	Protein FLUORESCENT IN BLUE LIGHT, chloroplastic	Tetrapyrrole biosynthesis regulator FLU	0.1	0.07	0.05	0.01	0.02	0.332183
MDP0000187670	chr12	24713293	24714289	Zinc finger CCHC domain-containing protein, putative	-	0.44	0.16	0.23	0.18	0.13	0.370092
MDP0000253129	chr12	25012613	25018196	Protein kinase, putative	Tyrosine-protein kinase, catalytic domain	7.84	8.19	4.91	4.09	3.45	2.58e-42
MDP0000740648	chr12	25024059	25024559	Plastocyanin	Cupredoxin	687.6	347.4	225.57	139.03	82.36	2.91e-139
MDP0000361550	chr12	25024587	25024695	Unknown protein	-	1289.6	643.51	462.4	256.28	164.43	1.49e-236
MDP0000847249	chr12	25025335	25029342	Phospholipase D	Phospholipase D, C-terminal	0.15	0.2	1.27	1.82	1.36	3.17e-90
MDP0000142389	chr12	25032602	25037484	Transporter, major facilitator family protein	Major facilitator superfamily domain, general substrate transporter	0.73	1.41	0.37	0.54	0.19	1.73e-14
MDP0000253134	chr12	25041867	25042949	Sterol 24-C methyltransferase 2-1	Sterol methyltransferase C-terminal	316.31	249.74	306.85	302.36	193.93	1.96e-15
MDP0000740655	chr12	25046032	25047120	Thioredoxin	Thioredoxin domain	40.4	16.79	16.85	11.54	9.23	4.21e-16
MDP0000740656	chr12	25049398	25050174	Syringolide-induced protein 14-1-1	-	0.26	0.04	0.07	0.24	2.44	1.58e-49
MDP0000740657	chr12	25051581	25052683	LYR motif-containing protein, putative	Complex 1 LYR protein	6.41	4.23	5.13	2.86	2.6	1.07e-08
MDP0000142394	chr12	25053019	25056041	Pentatricopeptide repeat-containing protein	Tetratricopeptide-like helical	1.86	2.19	2.87	3	2.96	1.58e-08
MDP0000253140	chr12	25059025	25060528	Putative prolyl 4-hydroxylase, alpha subunit	Prolyl 4-hydroxylase, alpha subunit	1.01	0.54	0.63	0.48	0.72	0.0812067
MDP0000142397	chr12	25061102	25063838	Pentatricopeptide repeat-containing protein	Tetratricopeptide-like helical	0.72	0.6	0.61	0.73	0.89	0.0606467
MDP0000142398	chr12	25064710	25067591	Calcium-dependent protein kinase, putative	Calcium/calmodulin-dependent/calcium-dependent protein kinase	4.25	2.86	3.71	2.66	0.84	7.5e-41
MDP0000253143	chr12	25069105	25073577	Nucleoredoxin, putative	Thioredoxin-like fold	20.99	26.13	44.22	55.29	50.84	1.35e-157
MDP0000253144	chr12	25075083	25079095	Unknown protein	Zinc finger, RING/FYVE/PHD-type	0	0	0	0.04	0.07	0.0526777
MDP0000847266	chr12	25078878	25079276	Ring finger protein, putative	Zinc finger, RING/FYVE/PHD-type	0.58	1.34	38.58	47.16	25.49	0
MDP0000847267	chr12	25082053	25083477	DSBA-like thioredoxin domain containing protein	Thioredoxin-like fold	122.2	229.65	370.43	393.79	446.65	1.19e-209
MDP0000142403	chr12	25085008	25087399	Ribonuclease P protein subunit p25	DNA/RNA-binding protein Alba-like	173.18	122.62	130.65	107.35	105.68	5.51e-17
MDP0000142404	chr12	25088466	25088876	26S proteasome non-ATPase regulatory subunit 3	26S proteasome regulatory subunit, C-terminal	0.57	0.44	0.34	0.44	0.67	NA
MDP0000509245	chr12	25979564	25987397	N-methyltransferase	SAM dependent carboxyl methyltransferase	0.58	0.37	0.28	0.19	0.32	0.00160592
MDP0000145506	chr12	26005999	26008740	50S ribosomal protein L31	Ribosomal protein L31	81.81	56.04	56.26	43.89	70.82	5.08e-19
MDP0000252369	chr12	26010910	26013956	Glucose-1-phosphate adenylyltransferase	Glucose-1-phosphate adenylyltransferase	61.6	97.56	84.87	86.68	112.61	4.23e-42
MDP0000832632	chr12	26014360	26017151	endo-beta-1,4-mannase	Glycoside hydrolase, superfamily	33.72	15.72	3.26	2.72	2.13	0
MDP0000494976	chr12	26022235	26026061	Dihydroflavonol-4-reductase protein	NAD(P)-binding domain	763.54	530.45	161.55	95.47	19.65	0
MDP0000832627	chr12	26031189	26034215	Auxilin-like protein	Heat shock protein DnaJ, N-terminal	4.83	9.65	8.29	8.52	4.45	1.53e-58
MDP0000141365	chr12	26041593	26044926	Proteasome subunit alpha type	Proteasome A-type subunit	59.52	90.72	66.08	72.16	67.38	3.43e-23
MDP0000252362	chr12	26045811	26052708	2,3,4,5-tetrahydropyridine-2,6-dicarboxylate N-acetyltransferase	Carbohydrate/purine kinase	27.94	18.69	15.6	13.35	15.05	1.52e-41
MDP0000252361	chr12	26053926	26056310	Rer1 protein, putative	Retrieval of early ER protein Rer1	22.83	21.38	17.15	14.54	12.72	4.91e-13
MDP0000278119	chr12	26063236	26064851	Pectinesterase-3, putative	Pectinesterase, active site	0	0.02	0	0	0.02	0.209047
MDP0000278118	chr12	26065823	26067709	Pectinesterase-3, putative	Pectinesterase, active site	0.09	0.05	0.08	0.01	0.05	0.0719337
MDP0000295796	chr12	26078996	26080006	Oxidoreductase, putative	-	3.39	1.07	0.98	0.49	0.04	7.86e-50
MDP0000199098	chr12	26082596	26083229	Cbs domain protein	Aldolase-type TIM barrel	0	0	0	0	0	NA
MDP0000746772	chr12	26084440	26087231	Unknown protein	-	0	0.02	0	0	0	NA
MDP0000788644	chr12	26087385	26087678	Transcription factor RADIALIS	Myb-like domain	42.64	22.44	3.57	1.47	0.11	8.74e-230
MDP0000295799	chr12	26090966	26095583	Unknown protein	-	0.28	0.53	0.3	0.15	0.04	0.00226341
MDP0000614531	chr12	26103667	26104719	Zinc finger-homeodomain protein 2	Homeodomain-like	0.65	0.09	0.01	0	0	3.38e-19
MDP0000614535	chr12	26111523	26113466	Acyl-CoA synthetase/AMP-acid ligase II	AMP-dependent synthetase/ligase	0	0	0	0	0	NA
MDP0000304632	chr12	26117595	26118722	DNA-3-methyladenine glycosylase, putative	Helix-turn-helix, base-excision DNA repair, C-terminal	45.26	44.84	36.94	41.86	39.27	0.0953942
MDP0000335132	chr12	26118471	26118729	Unknown protein	-	0	0.16	0	0	0	0.00985737
MDP0000341008	chr12	26125288	26128993	Solute carrier family 2, facilitated glucose transporter member 8	Major facilitator superfamily domain	22.72	34.97	36.72	47.18	40.69	7.5e-69
MDP0000834854	chr12	26131375	26132925	3-ketoacyl-CoA synthase	Thiolase-like	9.87	9.02	7.33	7.99	12.81	4.77e-23
MDP0000351717	chr12	26135262	26138105	Maf-like protein	Maf-like protein	15.68	8.92	9.18	8.16	7.08	4.56e-13
MDP0000318119	chr13	14004866	14010460	Lipid A export ATP-binding/permease protein MsbA	ABC transporter, integral membrane type 1	0.03	0.02	0.02	0.01	0	0.0805269
MDP0000228890	chr13	14016652	14017377	Lipid A export ATP-binding/permease protein MsbA	-	0	0	0	0	0	NA
MDP0000302716	chr13	14029943	14035811	Lipid A export ATP-binding/permease protein MsbA	ABC transporter, integral membrane type 1	0.33	1.27	0.65	1.02	0.67	1.42e-26
MDP0000208223	chr13	14040691	14047687	Similarity to 5'-nucleotidase	HAD-like domain	6.69	4.19	2.95	3.61	6.22	7.18e-51
MDP0000236181	chr13	14049887	14056869	tRNA pseudouridine synthase	Pseudouridine synthase, catalytic domain	0.79	1.08	1.04	0.73	0.35	1.68e-05
MDP0000314872	chr13	14079887	14084958	CBL-interacting protein kinase 1	Tyrosine-protein kinase, catalytic domain	18.6	16.83	11.61	9.64	6.9	2.23e-51
MDP0000823145	chr13	14088340	14090862	50S ribosomal protein l3	Ribosomal protein L3, bacterial/organelle-type	12.31	11.63	12.62	9.48	10.53	0.0105607
MDP0000343274	chr13	14090909	14091107	Unknown protein	-	24.65	21.8	24.88	20.2	21.66	0.155644
MDP0000823144	chr13	14091649	14092368	DNA binding protein, putative	-	10.85	9.52	7.04	6.35	5.91	1.13e-08
MDP0000823143	chr13	14094419	14096237	Pectinesterase	Pectinesterase, active site	0	0	0	0	0	NA
MDP0000823142	chr13	14097417	14099300	Pentatricopeptide repeat-containing protein	Tetratricopeptide-like helical	1.37	0.79	0.8	0.67	0.62	6.12e-05
MDP0000314867	chr13	14101658	14104893	HAT dimerization domain-containing protein	Ribonuclease H-like domain	2.25	2.65	2.54	2.76	1.75	2.69e-05
MDP0000314866	chr13	14105621	14107149	rRNA-processing protein FCF2	Fcf2 pre-rRNA processing	13.29	12.55	16.17	13.41	14.99	4.9e-06
MDP0000703824	chr13	14107769	14109216	Pyruvate dehydrogenase kinase	Signal transduction histidine kinase, core	60.33	75.75	35.45	41.98	16.01	3.19e-117
MDP0000336882	chr13	14108432	14108586	Unknown protein	ATPase-like, ATP-binding domain	0.64	0	0	0.06	0	0.0420904
MDP0000224441	chr13	14121798	14125500	Novel plant snare, putative	Target SNARE coiled-coil domain	30.11	36.71	50.64	53.09	41.87	2.19e-44
MDP0000328366	chr13	14124341	14124491	Unknown protein	-	0	0	0	0	0	NA
MDP0000224440	chr13	14126134	14129627	Phosphate translocator-like protein	Domain of unknown function DUF250	6.26	6.85	4.47	5.27	6.5	5.05e-05
MDP0000180409	chr13	14179891	14185705	Squamosa promoter-binding protein, putative	Ankyrin repeat-containing domain	15.49	13.95	10.19	12.13	10.66	2.75e-09
MDP0000180408	chr13	14187996	14193781	Squamosa promoter binding protein 5	Ankyrin repeat-containing domain	6.59	10.43	10.01	11.95	12.74	5.02e-65
MDP0000613300	chr13	14194858	14196899	Pentatricopeptide repeat-containing protein, putative	Pentatricopeptide repeat	3.16	2.78	2.3	2.74	3.14	0.00183941
MDP0000180405	chr13	14209031	14216103	ABC transporter G family member	Plant PDR ABC transporter associated	0.49	0.26	0.25	0.23	0.28	0.00075788
MDP0000281749	chr13	14219452	14222210	Bifunctional protein folD	Tetrahydrofolate dehydrogenase/cyclohydrolase, NAD(P)-binding domain	7.31	6.81	6.25	5.65	6.17	NA
MDP0000258387	chr13	14249219	14250400	S-adenosylmethionine synthase	S-adenosylmethionine synthetase superfamily	330.2	403.35	224.36	160.34	235.93	1.46e-64
MDP0000339918	chr13	14255485	14257300	Autophagy-related protein	Autophagy protein Atg8 ubiquitin-like	83.83	71.59	34.32	26.73	39.14	5.82e-83
MDP0000258386	chr13	14256604	14266623	Ubiquitin carboxyl-terminal hydrolase	TRAF-type	0.05	0	0.01	0.01	0	0.023289
MDP0000915075	chr13	14266329	14266643	Autophagy-related protein	Autophagy protein Atg8 ubiquitin-like	0.49	0.16	0.11	0.04	0	0.0163465
MDP0000149457	chr13	14267235	14269166	Ubiquitin carboxyl-terminal hydrolase	TRAF-type	3.51	1.04	1.31	0.48	0.15	1.87e-40
MDP0000187774	chr13	14286441	14288068	Ubiquitin carboxyl-terminal hydrolase	TRAF-type	0.52	0.26	0.26	0.35	0.55	0.039475
MDP0000168246	chr13	14320137	14320998	ATP-citrate synthase	Succinyl-CoA synthetase-like	67.92	82.4	107.37	111.51	106.53	3.12e-42
MDP0000863648	chr13	14324160	14324659	ATP-citrate synthase	ATP-grasp fold, subdomain 2	31.88	34.09	44.15	53.24	50.73	9.42e-24
MDP0000232325	chr13	14334387	14335144	ATP-citrate synthase	ATP-grasp fold, subdomain 2	50.67	66.09	79.82	82.55	70.9	5.81e-36
MDP0000232326	chr13	14337776	14338996	Signal recognition particle 19 kDa protein	Signal recognition particle, SRP19 subunit	62.58	49.81	45.62	31.59	31.93	3.72e-27
MDP0000546169	chr13	14339736	14340587	Mediator of RNA polymerase II transcription subunit 21	Mediator complex, subunit Med21	35.23	33.24	30.77	24.88	20.3	1.38e-10
MDP0000232328	chr13	14341715	14343326	Methyltransferase-like protein	Methyltransferase type 11	18.05	10.02	8.47	6.61	6.6	4.43e-29
MDP0000320656	chr13	14354901	14362553	Calmodulin-binding transcription activator	Ankyrin repeat-containing domain	1.05	1.24	1.14	1.07	0.66	0.00109845
MDP0000232330	chr13	14363526	14374930	Kinesin, putative	Kinesin, motor region, conserved site	1.33	0.85	0.32	0.3	0.12	1.65e-86
MDP0000849489	chr13	14378018	14378974	Gb|AAD32889.1	Wall-associated receptor kinase galacturonan-binding domain	19.09	3.12	0.45	0.61	0.15	1.85e-286
MDP0000232332	chr13	14381545	14383319	Peroxiredoxin, putative	Peroxiredoxin, C-terminal	0	0	0	0	0	NA
MDP0000849495	chr13	14396246	14398197	Adenylosuccinate synthetase	Adenylosuccinate synthase, active site	7.28	7.11	5.24	5.8	6.08	0.0103035
MDP0000881966	chr13	15964609	15966666	Probable multidrug resistance ABC transporter ATP-binding/permease protein YheH	ABC transporter, conserved site	6.98	3.47	7.24	8.64	7.44	0.00549415
MDP0000221383	chr13	15989668	15991975	Polygalacturonase	Pectin lyase fold	0.01	0	0	0	0.01	0.466634
MDP0000309260	chr13	16014818	16019530	Unknown protein	-	5.8	0.91	0.84	0.37	0.52	3.52e-26
MDP0000859573	chr13	16041892	16042773	Sucrose synthase	Sucrose synthase, plant/cyanobacteria	0.07	0.02	0.01	0.09	0.1	0.19722
MDP0000796592	chr13	16045628	16046139	Sucrose synthase	Sucrose synthase, plant/cyanobacteria	0	0	0.03	0	0	NA
MDP0000796594	chr13	16051305	16051544	Unknown protein	-	2.02	0.17	0.21	0.15	0.11	2.95e-05
MDP0000796596	chr13	16059182	16059517	Unknown protein	-	0.9	0.1	0	0.03	0.02	0.000575314
MDP0000191916	chr13	17514168	17514799	Ubiquinol-cytochrome c reductase complex protein	Ubiquinol-cytochrome C reductase, UQCRX/QCR9-like	0.11	0.05	0.05	0.13	0.09	0.490475
MDP0000191921	chr13	17540743	17544919	Hydroxyproline-rich glycoprotein family protein	BAR domain	5	6.21	5.02	7.13	6.47	1.41e-07
MDP0000315733	chr13	17545277	17546227	Unknown protein	-	2.63	0.27	0.12	0.37	0.23	1.54e-15
MDP0000352815	chr13	17554911	17555028	Unknown protein	-	0	0	0	0	0	NA
MDP0000199962	chr13	17593336	17595512	Unknown protein	-	0.09	0	0.05	0	0.02	0.0915636
MDP0000278449	chr13	17599280	17601289	Protein TIME FOR COFFEE	-	3.26	1.65	1.91	1.61	1.24	8.67e-06
MDP0000278448	chr13	17601985	17609609	Unknown protein	-	0.02	0.01	0.06	0.17	0.03	0.0608198
MDP0000278447	chr13	17611758	17614594	Ubiquitin carboxyl-terminal hydrolase	TRAF-type	0.02	0.01	0	0	0.01	0.339901
MDP0000176034	chr13	17621768	17626421	Pentatricopeptide repeat-containing protein	Tetratricopeptide-like helical	3.56	5.03	5.77	5.37	4.28	5.96e-12
MDP0000760535	chr13	18232665	18234695	Anaphase promoting complex subunit, putative	Tetratricopeptide repeat	3.56	4.66	3.9	4.55	3.81	0.015068
MDP0000472203	chr13	18280668	18289082	Glutaredoxin family protein	Glutaredoxin subgroup	0.86	0.17	0.06	0.2	0.12	0.00388838
MDP0000317056	chr13	18291306	18291614	Glutaredoxin	Thioredoxin-like fold	1.94	1.71	0.48	0.35	1.47	1.65e-09
MDP0000358014	chr13	18296754	18296889	Unknown protein	-	0	0	0	0	0	NA
MDP0000753418	chr13	19599942	19605885	Mediator of RNA polymerase II transcription subunit 33A	-	0.85	1.14	1.17	1.32	1.49	1.07e-06
MDP0000168200	chr13	19606708	19613146	Mediator of RNA polymerase II transcription subunit 33A	-	0	0	0	0	0	0.342494
MDP0000272502	chr13	19613339	19618687	Pentatricopeptide repeat-containing protein, putative	Tetratricopeptide-like helical	2.51	2.58	2.55	3.5	3.01	5.37e-06
MDP0000844180	chr13	19668090	19671484	DUF21 domain-containing protein	Domain of unknown function DUF21	20.42	27.93	27.53	32.83	16.97	7.82e-33
MDP0000155129	chr13	19696468	19698841	Ribosome biogenesis protein NEP1	Ribosomal biogenesis, methyltransferase, EMG1/NEP1	0.62	0.49	0.79	0.65	0.53	0.308348
MDP0000220668	chr13	19721648	19722658	tRNA dimethylallyltransferase	tRNA isopentenyltransferase	0.1	0.02	0	0.05	0	0.0708735
MDP0000312246	chr13	20198575	20200623	Unknown protein	-	0.04	0.03	0.15	0.1	0.26	0.03922
MDP0000849027	chr13	20215689	20216690	Carboxylesterase 1	Alpha/beta hydrolase fold-3	0	0	0.01	0.02	0	NA
MDP0000237772	chr13	20226287	20230099	At3g48690-like protein	-	1.38	0.65	0.46	0.7	0.48	0.00187384
MDP0000122189	chr13	20239520	20240531	Spermidine synthase	Cold acclimation WCOR413	2.54	4.06	3.96	7.16	4.17	3.29e-21
MDP0000594621	chr13	20248035	20249018	Carboxylesterase 1	Alpha/beta hydrolase fold-3	0	0.03	0.05	0.07	0.03	0.175083
MDP0000319910	chr13	21936088	21945076	1,2-dihydroxy-3-keto-5-methylthiopentene dioxygenase 3	RmlC-like jelly roll fold	139.91	109.18	170.7	148.64	315.32	1.88e-193
MDP0000218678	chr13	22491562	22500016	Myosin-1, putative	KIP1-like	9.79	22.03	14.13	14.79	17.19	2.34e-62
MDP0000450792	chr13	22500799	22502744	40S ribosomal protein S3a	Ribosomal protein S3Ae, conserved site	284.04	192.41	193.01	148.08	134.8	7.77e-33
MDP0000450791	chr13	22504225	22505316	Putative leucine-rich repeat receptor-like serine/threonine-protein kinase	Leucine-rich repeat	0	0	0.01	0.05	0.02	0.184097
MDP0000218675	chr13	22507087	22511592	Stress-induced protein sti1, putative	Tetratricopeptide repeat	8.1	6.75	7.88	7.67	6.59	0.231716
MDP0000143460	chr13	22548041	22549923	Calmodulin binding protein, putative	Domain of unknown function DUF4005	1.11	0.54	1.96	3.21	1.49	1.23e-05
MDP0000195409	chr13	22806404	22807759	Serine/threonine-protein kinase 24	Tyrosine-protein kinase, catalytic domain	0.19	0.29	0.52	0.6	0.92	5.1e-11
MDP0000292980	chr13	22808325	22809377	Early light-induced protein, putative	Chlorophyll a/b binding protein domain	0.34	0.01	0	0	0	0.00302472
MDP0000255682	chr13	22839014	22841961	Transmembrane emp24 domain-containing protein	GOLD	144.12	93.89	90.62	81.3	75.65	1.1e-24
MDP0000170872	chr13	22887089	22889259	Stem-specific protein TSJT1, putative	Domain of unknown function DUF3700	161.84	187.68	156.89	129.49	139.59	2.72e-10
MDP0000274554	chr13	22895941	22898261	Homeobox-leucine zipper family protein	Homeodomain-like	5.17	3.96	4.61	4.45	3.97	0.356474
MDP0000262273	chr13	22901409	22909211	Serine/threonine-protein kinase	Tyrosine-protein kinase, catalytic domain	10.89	10.61	9.8	9.67	7.52	0.000352336
MDP0000191579	chr13	22937339	22943706	Putative argonaute family protein	Domain of unknown function DUF1785	1.4	0.82	1.19	1.44	0.89	7.45e-06
MDP0000202957	chr13	22980116	22981501	GRAM-containing/ABA-responsive protein	GRAM	0.56	0.67	0.4	0.5	0.41	0.3519
MDP0000149205	chr13	22988515	22988885	Protoporphyrinogen oxidase	-	0	0	0	0	0	NA
MDP0000185214	chr13	23038718	23039599	Syntaxin, putative	-	17.05	14.18	25.69	22.97	22.17	9.01e-11
MDP0000494502	chr13	23715115	23715414	Unknown protein	-	0.2	0	0.07	0	0	0.058121
MDP0000332315	chr13	23751627	23751828	Unknown protein	-	6.26	2.36	2.49	2.41	0.57	3.66e-11
MDP0000822948	chr13	23778451	23781469	Rop guanine nucleotide exchange factor	Plant specific Rop nucleotide exchanger, PRONE	5.44	3.47	3.82	2.56	0.41	4.66e-72
MDP0000822956	chr13	23794307	23794897	Putative uncharacterized protein At2g39855/T5I7.3	-	0.06	0	0	0	0	0.216044
MDP0000239720	chr13	23806910	23817284	Guanylyl cyclase	Guanylyl cyclase	9.01	6.07	7.07	5.63	6.04	6.41e-05
MDP0000139221	chr13	23863546	23866246	IMP dehydrogenase/GMP reductase, putative	-	15.15	8.68	5.79	10.39	9.35	1.78e-42
MDP0000139219	chr13	23872857	23874362	Unknown protein	XYPPX repeat	61.63	33.72	27.42	34.37	42.88	1.31e-52
MDP0000096923	chr13	23892047	23898489	UDP-glycosyltransferase 1	UDP-glucuronosyl/UDP-glucosyltransferase	21.23	12.47	8.03	7.19	2.61	4.6e-127
MDP0000129321	chr13	25312907	25315983	Serine/arginine rich splicing factor, putative	Nucleotide-binding, alpha-beta plait	58.73	39.83	36.23	31.02	28.31	2.7e-35
MDP0000129324	chr13	25328772	25329671	Unknown protein	-	0	0.01	0.01	0	0	NA
MDP0000485799	chr13	25332243	25337292	Sugar transport protein 5	-	6.97	2.59	0.06	0.06	0	1.17e-81
MDP0000896319	chr13	26057603	26059294	Hydrolase, alpha/beta fold family protein, putative, expressed	-	0.33	0.69	0.84	1.18	0.86	3.79e-07
MDP0000213191	chr13	26073232	26077022	SGT1-like protein	SGT1	5.16	7.42	8.58	10.28	9.07	3.96e-37
MDP0000306424	chr13	26085800	26092797	Unknown protein	-	0	0	0	0	0	NA
MDP0000213188	chr13	26094620	26102460	AT4g29790/F27B13_30	-	2.8	3.2	3.74	4.2	3.58	4.86e-15
MDP0000354332	chr13	26107879	26108080	Unknown protein	Reverse transcriptase, RNA-dependent DNA polymerase	0	0	0	0	0	NA
MDP0000220640	chr13	26144199	26144781	Vacuolar processing enzyme	-	0.15	0.41	0.8	1.04	1.25	0.00181672
MDP0000285050	chr13	26288969	26289896	Auxin-responsive family protein	Auxin responsive SAUR protein	0.07	0.02	0.01	0.02	0.01	NA
MDP0000225335	chr13	26309454	26310194	Ferredoxin	Beta-grasp domain	11.95	7.25	18.94	26.53	60.89	1.87e-59
MDP0000147201	chr13	26333225	26335548	Glucan endo-1,3-beta-glucosidase, putative	Glycoside hydrolase, superfamily	8.4	3.88	3.27	6.52	16.81	4.75e-26
MDP0000922482	chr13	26437176	26438779	Protein transport protein Sec24-like protein	Sec23/Sec24, trunk domain	0.03	0.14	0.22	0.2	0.14	0.0285974
MDP0000814711	chr13	26444874	26446835	Putative transposase tnp2	-	0.36	0.25	0.25	0.27	0.15	NA
MDP0000267047	chr13	26679484	26686629	Unknown protein	-	0.01	0	0	0.03	0.05	0.0403194
MDP0000760870	chr13	26688140	26688490	T12C24.7	-	0.07	0.1	0.02	0	0	0.165324
MDP0000307402	chr13	26785812	26788660	rRNA biogenesis protein rrp36	Protein of unknown function DUF947	1.02	1.32	1.41	0.82	0.48	0.000235161
MDP0000242313	chr13	26830014	26833985	Ankyrin repeat-containing protein, putative	Ankyrin repeat-containing domain	15.33	10.99	4.1	3.02	1.97	1.69e-183
MDP0000163811	chr13	32195332	32199250	Receptor-like protein kinase	Malectin-like carbohydrate-binding domain	0.09	0.01	0.01	0.02	0	3.92e-07
MDP0000228819	chr13	32311580	32315175	Peptidyl-prolyl cis-trans isomerase	ATPase, P-type, transmembrane domain	0.01	0.02	0	0	0	0.115631
MDP0000154458	chr13	32334876	32335798	Myrosinase-binding protein-like protein	Mannose-binding lectin	1.15	0.86	0.7	0.56	0.66	0.243864
MDP0000262149	chr13	32337276	32337887	Charged multivesicular body protein 1b	Snf7	197.35	165.99	168.4	165.56	180.19	0.00622848
MDP0000257799	chr13	32933176	32937169	Mini-ribonuclease 3	Ribonuclease III domain	32.48	19.11	21.4	18.31	23.13	1.96e-28
MDP0000833178	chr13	33022454	33028085	Histone-binding protein	Histone-binding protein RBBP4	3.42	2.34	1.47	1.63	1.45	9.82e-12
MDP0000132598	chr13	33042153	33044295	RNA binding protein-like	Nucleotide-binding, alpha-beta plait	0.08	0.03	0.04	0.04	0.03	NA
MDP0000245757	chr13	33047452	33061320	Protein SEY1, putative	Root hair defective 3 GTP-binding	24.49	42.89	51.08	62.76	58.04	8.06e-92
MDP0000854142	chr13	33074754	33076118	Unknown protein	-	0.25	0.33	0.42	0.29	0.07	0.00121181
MDP0000265127	chr13	33206191	33211714	Unknown protein	-	3.46	1.37	1.09	0.92	1.8	5.03e-12
MDP0000265128	chr13	33215789	33227218	Harpin-induced 1	EF-Hand 1, calcium-binding site	14.79	14.08	5.7	4.52	5.25	1.67e-133
MDP0000354227	chr13	33234199	33234511	Unknown protein	-	0	0	0	0	0	NA
MDP0000561738	chr13	33267212	33273280	Beta-fructofuranosidase	Glycosyl hydrolase family 43, five-bladed beta-propellor domain	0.19	0.04	0.03	0.04	0.22	6.95e-08
MDP0000423825	chr13	33283164	33284151	Transmembrane protease serine 13	-	0	0	0	0	0	NA
MDP0000628052	chr13	33312664	33315521	Nucleosome assembly protein	Nucleosome assembly protein (NAP)	6	4.04	6.69	5.89	7.88	8.09e-15
MDP0000158245	chr13	33317352	33321339	Putative oxidoreductase GLYR1	NAD(P)-binding domain	23.33	15.56	13.25	11.84	11.61	1.98e-17
MDP0000158246	chr13	33323149	33325664	RNA binding protein, putative	Nucleotide-binding, alpha-beta plait	6.45	5.37	4.79	5.15	3.72	0.00608342
MDP0000264955	chr13	33327210	33328825	SMAD/FHA	SMAD/FHA domain	2.51	1.94	2.39	1.84	1.61	0.0312296
MDP0000158248	chr13	33331520	33331720	Unknown protein	-	0	0	0	0	0	NA
MDP0000158250	chr13	33335228	33344632	Serine/threonine-protein phosphatase	Serine/threonine-specific protein phosphatase/bis(5-nucleosyl)-tetraphosphatase	1.62	1.97	1.79	2.26	1.71	0.000890836
MDP0000264959	chr13	33346973	33351019	5'-nucleotidase surE	Survival protein SurE-like phosphatase/nucleotidase	24.2	23.19	22.74	24.17	21.09	NA
MDP0000257655	chr13	33367188	33373413	Auxin-responsive protein-like protein	Auxin responsive SAUR protein	0.1	0.07	0.18	0.25	0.14	0.237794
MDP0000148500	chr13	33388010	33388994	Unknown protein	-	0	0	0	0	0	NA
MDP0000338473	chr13	33628282	33630175	50S ribosomal protein L34	Ribosomal protein L34, conserved site	34.66	27.84	22.8	23.21	17.91	1.15e-09
MDP0000153773	chr13	33632918	33634020	MYB transcription factor	Myb domain, DNA-binding	0.01	0.01	0	0	0	NA
MDP0000263094	chr13	33648040	33654205	Calmodulin binding protein, putative	IQ motif, EF-hand binding site	1.25	0.23	0.16	0.14	0.07	2.27e-43
MDP0000160542	chr13	33665019	33669251	Calmodulin-binding protein	-	0.41	0.26	0.21	0.3	0.24	0.474806
MDP0000343762	chr13	33672236	33672905	Unknown protein	-	73.83	57.38	40.63	44.28	31.22	3.89e-20
MDP0000906354	chr13	33684408	33686684	Coatomer subunit zeta-3	AP complex, mu/sigma subunit	29.81	31.16	24.56	21.94	24.1	1.91e-05
MDP0000274900	chr13	33731473	33744180	Casein kinase, putative	Tyrosine-protein kinase, catalytic domain	33.92	47.71	54.09	59.19	45.16	9.44e-41
MDP0000274901	chr13	33744745	33753730	Protein ROOT HAIR DEFECTIVE 3	Root hair defective 3 GTP-binding	0.19	0.31	0.2	0.22	0.24	0.376101
MDP0000274902	chr13	33756878	33764197	Chromosome chr9 scaffold_7, whole genome shotgun sequence	Protein of unknown function DUF3511	32.61	21.15	23.13	17.5	18.22	8.25e-21
MDP0000229736	chr13	33979889	33980698	Nematode resistance-like protein	Leucine-rich repeat	2.04	2.88	1.88	1.75	1.44	0.011565
MDP0000534073	chr13	33999102	34002869	Putative polyol transporter protein 4	Major facilitator superfamily domain	0.67	0.84	0.5	0.87	1.37	0.00315506
MDP0000534076	chr13	34006551	34013019	60S ribosomal protein L12	Ribosomal protein L11, conserved site	8.9	6.85	8.42	5.74	6.25	1.82e-05
MDP0000221769	chr13	34044486	34048990	PHD finger protein ALFIN-LIKE 4	Protein of unknown function DUF3594	53.91	34.87	32.86	28.69	26.64	8.6e-33
MDP0000134662	chr13	34087254	34090535	Protein Brevis radix-like 2	Brevis radix-like domain	4.91	5.62	12.65	15.21	17.23	1.08e-119
MDP0000771002	chr13	34092609	34093469	Unknown protein	-	0.06	0.03	0.06	0.05	0.05	NA
MDP0000155548	chr13	34095156	34103244	Putative DUF1296 domain containing family protein	Protein of unknown function DUF1296	9.52	13.95	13	17.81	14.09	3.16e-48
MDP0000771007	chr13	34112449	34113084	Unknown protein	Small GTPase superfamily	0	0	0	0	0	NA
MDP0000536318	chr13	34112956	34113102	Ras-related protein Rab-6A	-	0.08	0.11	0.15	0.13	0.13	NA
MDP0000437717	chr13	34348817	34354244	MYB transcription factor	Myb domain, DNA-binding	144.97	64.25	15.25	9.06	8.18	0
MDP0000124555	chr13	34357527	34358566	Putative MYB transcription factor	Myb domain, DNA-binding	25.96	16.11	6.85	3.38	2.19	5.15e-180
MDP0000824178	chr13	34372195	34375334	AP2-like ethylene-responsive transcription factor	DNA-binding, integrase-type	0.12	0.05	0.02	0.03	0.01	0.0274788
MDP0000412303	chr13	34391229	34399838	60S acidic ribosomal protein	Ribosomal protein 60S	119.47	111.23	131.02	96.96	87.82	2.21e-10
MDP0000914328	chr13	34412035	34413544	Unknown protein	-	12.46	13.88	18.76	23.87	21.43	2.05e-23
MDP0000243533	chr13	34415975	34418017	Growth-regulating factor 5	Glutamine-Leucine-Glutamine, QLQ	0.24	0.1	0	0	0	6.43e-09
MDP0000759873	chr13	34452320	34452678	Unknown protein	-	0	0	0	0	0	NA
MDP0000521048	chr13	34456176	34456817	Germin-like protein 6	Germin, manganese binding site	2.61	0.56	0.2	0.36	0.22	0.000184526
MDP0000521047	chr13	34457561	34462291	Programmed cell death protein 5	Protein of unknown function DUF594	6.62	6.6	6.05	5.71	5.35	NA
MDP0000308434	chr13	34466259	34467917	Nodulation signaling pathway 1 protein, putative	Transcription factor GRAS	0.68	1.51	1.36	1.58	0.94	2.76e-09
MDP0000308433	chr13	34469940	34474006	Ubiquitin-protein ligase, putative	E3 Ubiquitin ligase	6.07	6.5	6.57	6.39	5.7	0.297785
MDP0000215866	chr13	34474907	34477396	E3 ubiquitin-protein ligase IAP-3	E3 Ubiquitin ligase	9.49	8.35	9.63	8.7	8.23	0.136583
MDP0000215865	chr13	34477859	34480563	Ubiquitin-protein ligase, putative	E3 Ubiquitin ligase	11.63	14.84	17.43	17.24	21.95	2.08e-35
MDP0000759860	chr13	34496581	34498040	Hydrolase	Alpha/beta hydrolase fold-1	0.28	0.29	0.42	0.47	2.21	2.58e-34
MDP0000158057	chr13	34542115	34542651	Arabidopsis thaliana genomic DNA, chromosome 5, P1 clone:MOK16	Senescence regulator	0.19	0.03	0.04	0.03	0.05	0.09933
MDP0000128682	chr13	34564050	34570784	Exportin-T, putative	Armadillo-type fold	2.24	3.46	3.66	4.54	4.51	1.7e-33
MDP0000122263	chr13	34577059	34578899	Putative serine decarboxylase	-	2.85	2.71	2.13	2.33	1.58	0.110293
MDP0000755511	chr13	34624379	34628606	Lipoxygenase	Lipoxygenase, conserved site	12.75	0.87	0.76	1.46	6.27	1.12e-244
MDP0000755512	chr13	34629916	34632532	Unknown protein	-	0.04	0.03	0.01	0.05	0.05	NA
MDP0000776715	chr13	34639727	34640189	Unknown protein	-	0.03	0	0	0	0	NA
MDP0000154928	chr13	34662501	34662866	Lipoxygenase	-	0.28	0.27	0.02	0.07	0.04	0.0186692
MDP0000154932	chr13	34684478	34686155	UDP-glycosyltransferase	UDP-glucuronosyl/UDP-glucosyltransferase	0	0.08	0.07	0	0	1.87e-05
MDP0000167888	chr14	1386742	1386885	Unknown protein	-	0	0	0	0	0	NA
MDP0000297007	chr14	1893371	1899043	At2g36220/F2H17.17	-	3.38	1.47	1	0.95	1.42	2.04e-15
MDP0000282687	chr14	1914329	1920718	Glutaredoxin family protein	Thioredoxin-like fold	9.95	7.22	6.58	5.48	4.67	9.97e-18
MDP0000181657	chr14	1921415	1925302	RNA-binding protein	Nucleotide-binding, alpha-beta plait	11.56	9.38	8.42	11.07	11.04	1.57e-07
MDP0000252746	chr14	2879330	2881985	NAC domain protein,	Mitochondrial carrier domain	0.02	0.03	0.01	0.01	0	0.454951
MDP0000358572	chr14	3129237	3129384	Unknown protein	-	0	0	0	0	0	NA
MDP0000354605	chr14	3164499	3164604	Unknown protein	-	0	0	0	0	0	NA
MDP0000558493	chr14	3171855	3174842	NAC domain protein,	No apical meristem (NAM) protein	0.01	0	0	0	0	NA
MDP0000310442	chr14	3178142	3178486	Unknown protein	-	0	0	0	0	0	NA
MDP0000218577	chr14	3180127	3181320	Unknown protein	-	0	0	0	0	0	NA
MDP0000218579	chr14	3192983	3193454	Putative gda-1	-	0.07	0	0	0	0	0.088307
MDP0000341930	chr14	3203149	3211391	Guanine nucleotide exchange factor Vps9	Vacuolar sorting protein 9, subgroup	23.12	20.99	19.57	21.37	22.99	0.00119032
MDP0000819660	chr14	3214406	3214669	PHD finger family protein	-	0	0	0.04	0	0	NA
MDP0000212486	chr14	3215029	3216089	Aluminum-activated malate transporter 9	-	0	0	0	0.02	0.01	0.443054
MDP0000689664	chr14	4373224	4374917	GDSL esterase/lipase	-	1.13	1.01	1.86	3.96	7.7	2.61e-39
MDP0000159070	chr14	4391931	4395787	GDSL esterase/lipase	-	1.19	0.96	1.76	3.85	7.04	1.7e-97
MDP0000303216	chr14	5473036	5475514	WD-repeat protein, putative	WD40 repeat, conserved site	41.15	10.72	1.16	0.58	0.18	0
MDP0000636166	chr14	5849631	5850005	Serine/threonine-protein kinase	Bulb-type lectin domain	0	0	0	0	0	NA
MDP0000278177	chr14	5920291	5926047	Esterase/lipase domain-containing protein	Protein of unknown function DUF2305	13.79	10.68	12.97	11.03	12.22	0.00154709
MDP0000790166	chr15	17420954	17424476	Aldehyde dehydrogenase 7b	Aldehyde dehydrogenase, C-terminal	38.88	75.37	77.93	105.72	149.22	9.98e-190
MDP0000950876	chr15	17436175	17437825	Sodium/calcium exchanger protein	Sodium/calcium exchanger membrane region	3.69	5.56	6.05	7.84	7.43	3.94e-29
MDP0000126873	chr15	17438892	17439777	Protein LURP-one-related 6	Tubby C-terminal-like domain	1.87	0.12	0.19	0.15	0.84	5.08e-22
MDP0000241347	chr15	17445578	17448107	homologous to rice GS3 (Seed length and weight protein long form for short seed)	G-protein gamma-like domain	3.95	1.04	0.13	0.06	0.02	3.96e-53
MDP0000950870	chr15	17448745	17451130	Subtilisin-like protease	Peptidase S8, subtilisin-related	3.68	1.02	0.26	0.21	0.1	4.1e-115
MDP0000135598	chr15	17467251	17468239	Monogalactosyldiacylglycerol synthase 2, chloroplastic	Diacylglycerol glucosyltransferase, N-terminal	0.24	0.1	0.14	0.2	0.16	0.379878
MDP0000824381	chr15	17476995	17477550	Unknown protein	-	0	0	0	0	0	NA
MDP0000138824	chr15	17486304	17486741	Unknown protein	-	0	0	0	0	0.03	NA
MDP0000275193	chr15	17512953	17517006	Unknown protein	-	0	0.01	0.14	0.28	0.51	5.55e-28
MDP0000275191	chr15	17529012	17535893	Cytochrome P450	Cytochrome P450, conserved site	0.01	0.01	0	0.01	0	0.441607
MDP0000292228	chr15	17553245	17557509	Cytochrome P450	Cytochrome P450	0.03	0.01	0.12	0.04	0.02	0.00832131
MDP0000292227	chr15	17559335	17564834	Cytochrome P450	Cytochrome P450, conserved site	0.02	0	0	0	0	NA
MDP0000607529	chr15	18322438	18323528	High mobility group family	High mobility group, superfamily	98.43	36.03	17.35	13.83	12.85	1.16e-216
MDP0000264158	chr15	18325038	18326815	Unknown protein	-	13.82	13.13	12.93	14.25	13.27	NA
MDP0000157183	chr15	18327290	18329616	Ankyrin repeat-containing protein, putative	Ankyrin repeat-containing domain	0.23	0.04	0.11	0.13	0.04	0.00729421
MDP0000264160	chr15	18331476	18336038	Ankyrin repeat-containing protein, putative	Ankyrin repeat-containing domain	1.48	0.81	0.17	0.15	0.08	3.37e-43
MDP0000157186	chr15	18347439	18349609	Unknown protein	-	9.72	9.7	11.26	11.06	10.47	0.0677413
MDP0000157187	chr15	18350855	18354179	Ankyrin repeat-containing protein, putative	Ankyrin repeat-containing domain	6.62	2.36	0.73	0.69	0.14	1.18e-157
MDP0000264164	chr15	18355273	18358936	Unknown protein	Phosphotyrosyl phosphatase activator, PTPA	0.14	0.01	0.06	0.07	0.03	0.42642
MDP0000407039	chr15	20468826	20471631	Proteasome subunit beta type	Proteasome B-type subunit	18.27	12.56	12.19	8.58	7.17	1.64e-24
MDP0000922823	chr15	20474887	20476026	Unknown protein	-	0	0	0.01	0	0.03	0.245587
MDP0000151011	chr15	20512906	20513501	Acyl-ACP carrier protein synthase III-1	Thiolase-like	3.36	2.17	2.55	2.62	3.66	0.0513206
MDP0000126598	chr15	20529279	20531065	Unknown protein	-	0	0	0	0	0	NA
MDP0000312095	chr15	20556637	20560179	Peroxidase 72, putative	Peroxidase, active site	2.71	3.14	0.72	0.61	0.24	1.5e-55
MDP0000220754	chr15	20562318	20566770	Putative uncharacterized protein P0469E09.26-1	-	13	13.04	10.08	9.87	7.7	2.02e-05
MDP0000312093	chr15	20568241	20571869	Glycosyl transferase group 1	Glycosyl transferase, family 1	11.93	16.83	13.16	12.31	9.97	3.81e-14
MDP0000220752	chr15	20572444	20576419	Protein FAR1-RELATED SEQUENCE 5	MULE transposase domain	3.22	2.57	2.81	2.54	2.31	0.118602
MDP0000312091	chr15	20578285	20580693	Pentatricopeptide repeat-containing protein	Tetratricopeptide-like helical	1.9	1.81	1.97	1.95	2.23	0.0207675
MDP0000312090	chr15	20581990	20583216	Unknown protein	-	0	0	0	0	0	NA
MDP0000302250	chr15	21362021	21371550	TIM-barrel signal transduction protein	Pyridoxal phosphate-dependent transferase, major domain	13.38	19.98	25.65	27.67	31.01	1.48e-87
MDP0000930268	chr15	21385434	21386179	Metal ion binding protein, putative	Heavy metal-associated domain, HMA	0	0	0.02	0	0	NA
MDP0000478769	chr15	21393973	21402639	N-methyltransferase	SAM dependent carboxyl methyltransferase	0.26	0.05	0.06	0.06	0	1.13e-05
MDP0000249550	chr15	21408167	21409525	Geranylgeranyl reductase	-	1.3	0.83	0.78	1.05	0.66	0.170897
MDP0000287680	chr15	21411768	21412457	Pentatricopeptide repeat-containing protein At5g09450, mitochondrial	Magnesium-dependent phosphatase-1, eukaryotic type	0.52	0.44	0.34	0.37	0.3	NA
MDP0000217509	chr15	21436094	21437014	ABC transporter G family member	-	0.05	0.07	0.03	0	0	0.11087
MDP0000732456	chr15	21437083	21440033	Unknown protein	-	0.14	0.1	0.16	0.41	0.1	0.470999
MDP0000217510	chr15	21441966	21444031	Myb transcription factor-like protein	Myb domain, DNA-binding	0.86	1.45	1.4	1.36	0.95	0.00940547
MDP0000217512	chr15	21456460	21456953	Pentatricopeptide repeat-containing protein	Tetratricopeptide-like helical	0	0	0	0	0	NA
MDP0000217514	chr15	21462472	21465367	Pentatricopeptide repeat-containing protein, putative	Pentatricopeptide repeat	0	0	0	0	0	NA
MDP0000309661	chr15	21468011	21470258	Mannan endo-1,4-beta-mannosidase	Glycoside hydrolase, superfamily	0.05	0.07	0.01	0.03	0.04	0.228918
MDP0000217516	chr15	21472810	21475756	GTPase Era	K homology domain-like, alpha/beta	9.15	6.7	9.29	11.17	16.15	4.39e-54
MDP0000217517	chr15	21477090	21481975	mRNA, clone: RTFL01-19-N09	-	2.13	1.14	1.38	1.73	4.21	1.19e-23
MDP0000133760	chr15	28326933	28332586	MLO-like protein	Mlo-related protein	0.11	0.05	0.07	0.14	0.2	0.00650518
MDP0000186135	chr15	34329585	34332056	Putative aluminum-activated malate transporter	Malate transporter, aliminium toerance	2.16	0.13	0.33	1.14	6.77	4.39e-189
MDP0000493758	chr15	37759051	37762547	Gb|AAD25600.1	-	1.73	0.57	0.24	0.19	0.06	1.08e-33
MDP0000146053	chr15	37789342	37797980	Putative DUF1296 domain containing family protein	Protein of unknown function DUF1296	8.12	10.81	10.21	12.79	11.83	1.03e-28
MDP0000910895	chr15	38188444	38188824	Chromosome chr9 scaffold_7, whole genome shotgun sequence	Protein of unknown function DUF3511	0.15	0.14	0.14	0.05	0.12	NA
MDP0000262367	chr15	38190149	38191375	Mitochondrial transcription termination factor family protein	Mitochodrial transcription termination factor-related	1.4	0.88	0.71	0.65	0.42	0.00129048
MDP0000261476	chr15	38222801	38224947	Casein kinase, putative	Protein kinase, ATP binding site	27.25	30.16	42.7	45.89	36.6	1.38e-35
MDP0000303989	chr15	38482214	38486509	Unknown protein	-	6.82	5.67	6.58	6.1	8	0.0379988
MDP0000406249	chr15	38487516	38488220	Secreted protein	Protein of unknown function DUF1264	0	0	0.31	0.09	0.01	4.73e-10
MDP0000310907	chr15	38503672	38506006	Unknown protein	-	0.28	0.21	0.31	0.38	21.56	2.06e-220
MDP0000179821	chr15	38989648	38993707	Beta-galactosidase	-	1.42	0.59	1.17	1.26	0.7	0.000369827
MDP0000311848	chr15	44676548	44683569	DNA binding protein, putative	Myb domain, DNA-binding	2.75	2.4	2.26	2.4	2.16	NA
MDP0000325800	chr15	44710174	44716321	NADPH--cytochrome P450 reductase	NADPH-cytochrome p450 reductase, FAD-binding, alpha-helical domain-3	24.82	32.35	40.78	42.56	41.18	1.61e-51
MDP0000784015	chr15	44724538	44725026	Unknown protein	Ribosomal protein S17e	0.4	0.27	0.3	0.36	0.36	NA
MDP0000226590	chr15	46017691	46019384	S-adenosylmethionine synthase 1	S-adenosylmethionine synthetase superfamily	2.55	3.95	3	3.29	4.27	9.2e-10
MDP0000351513	chr15	46019019	46019265	Unknown protein	Tetratricopeptide repeat	0.2	0.07	0.07	0.03	0.08	NA
MDP0000368233	chr15	46019347	46019590	Unknown protein	-	0	0	0	0	0	NA
MDP0000626142	chr15	46026438	46028990	Unknown protein	-	0.07	0	0	0	0	NA
MDP0000177661	chr16	9142672	9144653	PAPA-1-like conserved region family protein, expressed	Zinc finger, HIT-type	0.92	0.14	0.07	0.06	0.02	7.14e-19
MDP0000897736	chr16	9146857	9148869	Ubiquitin-conjugating enzyme 31	Ubiquitin-conjugating enzyme/RWD-like	83.92	112.07	130.08	139.13	114.46	7.27e-45
MDP0000631201	chr16	9161233	9161607	Unknown protein	-	0.56	0	0.1	0.1	0.03	2.1e-06
MDP0000264673	chr16	9163030	9165602	Unknown protein	-	4.03	1.11	0.54	0.37	0.2	8.39e-48
MDP0000908074	chr16	9169028	9169156	Unknown protein	-	0	0	0	0	0	NA
MDP0000516003	chr16	17576723	17579210	Methyltransferase type 11	Methyltransferase type 11	62.11	76.04	54.55	35.45	12.44	9.84e-194
MDP0000224393	chr16	17584658	17589607	RNA polymerase II transcription elongation factor DSIF/SUPT5H/SPT5 (ISS)	-	32.34	61.36	29.71	36.36	27.08	2.97e-82
MDP0000210532	chr16	17595336	17597164	Unknown protein	-	0	0	0.01	0	0	NA
MDP0000123347	chr16	17660250	17660801	Unknown protein	-	0	0	0	0	0	NA
MDP0000933677	chr16	17693124	17694602	Plant-specific domain TIGR01615 family protein	Protein of unknown function DUF506, plant	4.86	15.64	11.24	10.4	7.41	3.15e-48
MDP0000318672	chr16	17707902	17712243	Unknown protein	-	0	0.01	0	0	0	0.312059
MDP0000278321	chr16	18442255	18445639	Cation/H(+) antiporter 1	Cation/H+ exchanger	0	0	0	0	0	NA
MDP0000354464	chr16	18489184	18489283	Unknown protein	-	0	0	0	0	0	NA
MDP0000139789	chr16	18498145	18502350	Homeobox-leucine zipper protein ROC3	Lipid-binding START	0.06	0.02	0.05	0.03	0.03	NA
MDP0000160701	chr16	19517866	19518087	Unknown protein	-	0	0	0	0	0	NA
MDP0000181191	chr16	19529869	19533848	Asparagine synthetase	Glutamine amidotransferase, type II	6.52	4.28	3.18	1.8	0.83	1.1e-37
MDP0000737131	chr17	3262755	3265759	Aldose 1-epimerase	Aldose 1-epimerase	14.82	8.56	6.23	5.21	6.31	4.59e-34
MDP0000737130	chr17	3266425	3270181	Probable receptor-like protein kinase	Tyrosine-protein kinase, catalytic domain	1.38	1.09	0.49	0.15	0.02	1.46e-38
MDP0000737128	chr17	3282273	3289007	Homeobox-leucine zipper protein	Homeobox, conserved site	12.21	6.46	7.68	4.99	0.85	1.06e-90
MDP0000799395	chr17	3296616	3297878	Glutaredoxin family protein	Thioredoxin-like fold	0.64	0.41	0.5	0.69	0.76	0.0239851
MDP0000143543	chr17	3301666	3303397	RNA recognition motif containing protein	Nucleotide-binding, alpha-beta plait	8.75	8.26	9.92	9.29	17.68	5.42e-36
MDP0000261538	chr17	11265766	11266971	Histone deacetylase	Histone deacetylase domain	0.2	0.15	0.04	0.14	0.05	0.329644
MDP0000590116	chr17	11277920	11286485	Ccr4-associated factor, putative	Ribonuclease H-like domain	130.06	13.74	8.83	14.44	52.17	0
MDP0000249264	chr17	15374173	15374840	Mitochondrial carrier protein	Mitochondrial carrier domain	0	0	0	0	0	NA
MDP0000206239	chr17	15411791	15413310	Yip1 domain containing protein, expressed	Yip1 domain	64.17	95.52	116.29	131.44	149.73	1.87e-88
MDP0000747922	chr17	19222277	19222654	Cysteine proteinase	Peptidase C1A, papain	0	0	0	0	0	NA
MDP0000747921	chr17	19223557	19224737	Cathepsin B-like cysteine proteinase 4	Proteinase inhibitor I29, cathepsin propeptide	0	0	0	0	0	NA
MDP0000256282	chr17	19234909	19241791	Metal ion binding protein, putative	Heavy metal-associated domain, HMA	20.07	16.02	13.77	15.13	21.63	7.5e-18
MDP0000921766	chr17	19250129	19250777	Cathepsin B-like cysteine proteinase	Proteinase inhibitor I29, cathepsin propeptide	0	0	0	0	0	NA
MDP0000232535	chr17	20039683	20041255	Chloroplast protein	-	1.95	1.75	1.17	1.21	0.67	0.000574801
MDP0000843359	chr2	7695175	7696811	Cytochrome P450, putative	Cytochrome P450, conserved site	0	0	0	0	0	NA
MDP0000293312	chr2	7697242	7710815	Phosphatidylserine decarboxylase proenzyme 2	EF-HAND 2	5.08	6.36	4.97	5.62	8.87	1.7e-14
MDP0000843352	chr2	7721047	7722817	Peroxidase	Peroxidase, active site	0	0.04	0.03	0.04	0.02	0.386751
MDP0000151311	chr2	7738217	7752801	Cation-transporting ATPase	ATPase, cation-transporting, domain N	4.35	7.24	7	9.02	8.32	1.34e-68
MDP0000610737	chr2	7802314	7804236	Loricrin-like protein	-	24.83	31.39	22.71	24.02	17.35	1.22e-15
MDP0000291092	chr2	7822574	7824766	Unknown protein	-	0.03	0.01	0	0	0	NA
MDP0000291093	chr2	7825330	7832529	Receptor-like kinase	Tyrosine-protein kinase, catalytic domain	13.2	13.69	12.02	14.7	13.99	3.66e-06
MDP0000192847	chr2	7845613	7848346	LL-diaminopimelate aminotransferase	Diaminopimelate aminotransferase, DapL, plant/Chlamydia-type	0.01	0.02	0	0	0.01	0.244851
MDP0000580858	chr2	7849302	7850732	Kelch-like protein 21	Galactose oxidase, beta-propeller	7.43	9.64	9.73	10.41	9.44	6.79e-09
MDP0000339327	chr2	7849458	7849560	Unknown protein	-	0	0	0	0	0	NA
MDP0000232805	chr2	7869905	7870561	Lipid transfer protein	Bifunctional inhibitor/plant lipid transfer protein/seed storage helical domain	0.13	0.2	0.17	0.13	0.13	NA
MDP0000232807	chr2	7874941	7880003	Protein phosphatase	Protein phosphatase 2C-like	4.19	5.29	5.41	5.47	5.68	1.42e-08
MDP0000327940	chr2	7881043	7882013	Chlorophyll a-b binding protein, chloroplastic	Chlorophyll a/b binding protein domain	222.66	148.01	122.78	49.46	12.83	0
MDP0000232809	chr2	7883091	7885748	3-hydroxyacyl-[acyl-carrier-protein] dehydratase FabZ	Beta-hydroxyacyl-(acyl-carrier-protein) dehydratase, FabA/FabZ	12.22	13.35	14.14	18.91	45.63	7.51e-126
MDP0000132549	chr2	9042648	9043127	Rapid alkalinization factor	Rapid ALkalinization Factor	23.27	22.14	25.96	24.04	21.5	0.0425847
MDP0000733716	chr2	9052397	9056244	40S ribosomal protein S21	Ribosomal protein S21e, conserved site	387.72	261.13	230.15	178.05	165.15	2.76e-31
MDP0000837613	chr2	9056852	9057664	F-box protein	F-box domain, cyclin-like	0.01	0.01	0	0.02	0.14	0.0135722
MDP0000306631	chr2	9069785	9071157	Extracellular matrix-binding protein ebh	-	0	0	0	0	0.01	NA
MDP0000804580	chr2	9073140	9074075	Zinc finger-homeodomain protein	Homeodomain-like	7.92	4.43	1.96	1.65	0.86	4.43e-63
MDP0000333884	chr2	9074576	9074729	Unknown protein	-	0.38	0.05	0.17	0.36	0	0.0779745
MDP0000307358	chr2	9577371	9592221	Probable ubiquinone biosynthesis protein UbiB	Protein kinase-like domain	22.02	16.36	11.36	10.12	5.98	3.86e-106
MDP0000229219	chr2	9604015	9604872	Coatomer alpha subunit, putative	WD40 repeat, conserved site	6.64	5.88	6.06	8.41	8.07	0.00020109
MDP0000430983	chr2	9799593	9802907	Unknown protein	-	0.69	0.75	0.67	0.53	0.31	0.0469015
MDP0000206118	chr2	9816329	9822891	Ankyrin repeat-containing protein, putative	Ankyrin repeat-containing domain	14.86	14.73	13.7	13.99	13.61	NA
MDP0000130210	chr2	9834776	9835630	4-alpha-glucanotransferase	Glycoside hydrolase, superfamily	0	0	0	0	0	NA
MDP0000303078	chr2	9858303	9861285	Putative shikimate kinase	Shikimate kinase	28.22	27.16	20.73	20.41	36.9	2.78e-38
MDP0000208703	chr2	9871344	9875179	Pentatricopeptide repeat-containing protein	Tetratricopeptide-like helical	0.37	0.21	0.14	0.15	0.2	0.0130959
MDP0000620733	chr2	9878080	9879059	2-isopropylmalate synthase 1	2-isopropylmalate synthase LeuA, allosteric (dimerisation) domain	23.72	24.49	31.07	29.31	28.36	1.4e-10
MDP0000212398	chr2	9883412	9890167	2-isopropylmalate synthase	Aldolase-type TIM barrel	20.31	19.17	22.39	25.96	19.68	4.84e-10
MDP0000298208	chr2	9949375	9950351	Soluble inorganic pyrophosphatase	Spondin, N-terminal	0.19	0.21	0.22	0.35	0.56	0.0166689
MDP0000202242	chr2	9960183	9961572	Sugar transport protein	-	0	0	0	0	0	NA
MDP0000194013	chr2	9971920	9972288	Unknown protein	-	0	0	0	0	0	NA
MDP0000155652	chr2	17037819	17040491	Pentatricopeptide repeat-containing protein, putative	Tetratricopeptide-like helical	0.45	0.39	0.3	0.59	0.42	0.0579417
MDP0000258414	chr2	17078318	17079416	Cyclin-dependent kinase inhibitor 1;1	Cyclin-dependent kinase inhibitor, plant	19.57	18.19	23.37	15.69	10.17	2.14e-15
MDP0000139246	chr2	17217365	17218465	Protein transport protein Sec61 subunit alpha	SecY subunit domain	0.33	0.13	0.28	0.42	0.69	0.0038438
MDP0000139245	chr2	17219158	17220521	Unknown protein	-	0.08	0.31	0.26	0.19	0.04	0.00939052
MDP0000527809	chr2	17231695	17234203	Putative red chlorophyll catabolite reductase	Red chlorophyll catabolite reductase	0	0	0	0	0	NA
MDP0000152120	chr2	17348779	17351049	Putative uncharacterized protein P0013B04.13	-	3.29	1.44	1.01	0.74	0.78	2.6e-30
MDP0000270524	chr2	19407487	19411309	Adenylyl-sulfate kinase	Adenylylsulphate kinase	22.41	24.45	19.65	24.68	31.17	2.25e-21
MDP0000165594	chr2	19412267	19413430	Auxin induced-like protein	Uncharacterised conserved protein UCP037471	0	0	0	0	0	NA
MDP0000165593	chr2	19416056	19416623	Unknown protein	-	1.24	0.54	0.96	1.44	1.42	0.0100728
MDP0000270519	chr2	19428459	19431313	Unknown protein	Aminotransferase-like, plant mobile domain	0	0.02	0.03	0	0.02	NA
MDP0000807553	chr2	19434374	19438525	Peptidyl-prolyl cis-trans isomerase-like protein	Cyclophilin-type peptidyl-prolyl cis-trans isomerase, conserved site	6.07	6.13	5.73	6.26	5.65	NA
MDP0000248963	chr2	19501884	19513246	Glycosyl hydrolase family protein 43	Glycosyl hydrolase family 43, five-bladed beta-propellor domain	6.03	5.2	6.64	6.25	6.49	2.6e-06
MDP0000949534	chr2	21012838	21013368	Unknown protein	-	0.23	0.08	0.05	0.05	0	0.0305157
MDP0000273070	chr2	21027189	21028143	Cc-nbs-lrr resistance protein	-	0.24	0.08	0.03	0.07	0.14	0.0557981
MDP0000215583	chr2	21047917	21051573	Growth-regulating factor 1	Glutamine-Leucine-Glutamine, QLQ	1.71	1.11	0.58	0.4	0.48	2.14e-24
MDP0000355696	chr2	21048726	21049008	Unknown protein	-	0	0	0	0	0	NA
MDP0000465399	chr2	21082498	21083187	At1g47750-like protein	Peroxisomal biogenesis factor 11	0	0.04	0	0.02	0.03	0.203366
MDP0000465400	chr2	21087048	21087893	Short-chain dehydrogenase, putative	NAD(P)-binding domain	0	0	0	0	0	NA
MDP0000181960	chr2	21950516	21950692	Unknown protein	-	0	0	0	0	0	NA
MDP0000256300	chr2	22069177	22075892	Choline dehydrogenase	Glucose-methanol-choline oxidoreductase, C-terminal	0	0	0.01	0	0.02	0.269822
MDP0000146696	chr2	22093760	22095382	Unknown protein	-	0	0	0	0	0	NA
MDP0000189783	chr2	22217387	22219950	Adenosine 3'-phospho 5'-phosphosulfate transporter	UAA transporter	3.59	4.71	10.96	23.81	37.36	0
MDP0000189781	chr2	22225135	22232543	SET domain-containing protein	-	3.51	3.32	5.18	5.12	4.04	8.77e-14
MDP0000137325	chr2	22712340	22714436	Transcription factor MYC2	Transcription factor MYC/MYB N-terminal	17.51	7.37	2.26	1.44	0.22	0
MDP0000183948	chr2	22743683	22745598	Transcription factor MYC2	Transcription factor MYC/MYB N-terminal	1.38	0.51	0.13	0.09	0.01	4.59e-49
MDP0000491954	chr2	22765003	22765296	Allene oxide synthase	-	0.16	0.3	0.12	0.03	0	0.0084059
MDP0000244413	chr2	22768188	22771134	Blue copper protein, putative	Cupredoxin	0	0	0	0	0	NA
MDP0000272613	chr2	22955281	22958019	Hexokinase, putative	Hexokinase, C-terminal	0	0	0	0.01	0.01	0.239238
MDP0000216726	chr2	22976463	22979585	Mitochondrial carrier	Mitochondrial carrier domain	0.19	1.15	2.2	2.7	1.55	2.37e-30
MDP0000752955	chr2	22994417	22996474	Malate dehydrogenase	Lactate dehydrogenase/glycoside hydrolase, family 4, C-terminal	61.09	84.5	97.39	98.22	123.88	1.48e-64
MDP0000191302	chr2	23002122	23004387	Malate dehydrogenase	Lactate/malate dehydrogenase, C-terminal	37.63	46.57	46.38	53.35	57.99	1.13e-26
MDP0000336861	chr2	23090889	23092967	Cytochrome-c oxidase, putative	Cytochrome c oxidase, subunit VIa	628.3	396.68	280.72	260.89	383.47	4.71e-61
MDP0000162220	chr2	23094284	23096705	Clumping factor A	-	11.95	26.07	34.34	49.55	63.7	2.07E-318
MDP0000754445	chr2	23097794	23099164	Cysteine desulfurase	Cysteine desulfurase, NifS	9.37	12.15	17.35	23.47	25.58	1.85e-38
MDP0000121592	chr2	23202285	23202806	Cysteine-rich secretory protein 3	Allergen V5/Tpx-1-related, conserved site	0	0	0	0	0	NA
MDP0000163095	chr2	23254199	23255437	Homeobox-leucine zipper protein 9	Homeobox, conserved site	27.95	10.23	3.55	4.67	6.6	1.66e-140
MDP0000347876	chr2	23291885	23291987	Unknown protein	-	2.18	1.25	1.51	1.43	1.75	NA
MDP0000269483	chr2	23298867	23300279	Xyloglucan endotransglucosylase/hydrolase 4	Xyloglucan endotransglucosylase/hydrolase	98.34	437.96	409.22	478.88	518.25	8.08e-257
MDP0000224357	chr2	29327572	29330529	DNA-directed RNA polymerases i II and III subunit rpabc3	DNA methylase, C-5 cytosine-specific, active site	98.25	74.76	65.24	57.39	43.28	1.16e-48
MDP0000546021	chr2	29348419	29349150	Heterogeneous nuclear ribonucleoprotein, putative	Nucleotide-binding, alpha-beta plait	24.41	18.57	17.23	16.75	14.42	3.21e-07
MDP0000296077	chr2	29416455	29425823	Nuclear transcription factor Y subunit	CCAAT-binding factor, conserved site	11.61	9.82	12.61	10.48	9.85	1.45e-05
MDP0000296078	chr2	29426528	29431713	Translocation protein sec62	Translocation protein Sec62	17.46	24.26	24.24	24.34	24.72	7.14e-21
MDP0000217829	chr2	30020184	30020684	Unknown protein	-	35.58	21.56	25.84	26.85	31.02	5.24e-11
MDP0000320333	chr2	30424608	30428292	Replication factor C subunit, putative	Replication factor C, C-terminal domain	0	0	0	0	0	NA
MDP0000320332	chr2	30428899	30438542	Protein transport protein sec23, putative	Gelsolin domain	9.95	16.74	17.57	24.03	22.92	1.45e-92
MDP0000318707	chr2	30854121	30864400	Nuclear matrix protein	Plant nuclear matrix 1	1.62	1.22	1.2	1.26	1.1	NA
MDP0000229720	chr2	30864535	30866933	Unknown protein	-	0	0	0	0	0	NA
MDP0000931559	chr2	30868434	30868754	Unknown protein	-	0	0	0	0	0	NA
MDP0000357899	chr2	30873950	30874160	Unknown protein	-	0	0	0	0	0	NA
MDP0000390563	chr2	30879777	30879998	Unknown protein	-	0	0	0	0	0	NA
MDP0000229725	chr2	30893776	30897370	Transcription factor MYC2	Transcription factor MYC/MYB N-terminal	10.88	11.43	11.36	12.39	11.48	7.05e-05
MDP0000754356	chr2	31120777	31121717	Unknown protein	-	11.44	9.18	8.43	7.37	6.98	0.032005
MDP0000332786	chr3	14676044	14677629	Metacaspase 2	Peptidase C14, caspase catalytic	2.31	0.36	0.06	0.01	0	3.45e-60
MDP0000255571	chr3	14796858	14797742	Unknown protein	EF-HAND 2	0	0	0	0	0	NA
MDP0000349208	chr3	14805268	14805388	Unknown protein	-	54.89	10.03	3.31	2.02	0.2	3.73e-76
MDP0000316658	chr3	15326731	15331458	F-box family protein	F-box associated interaction domain	0.02	0.01	0.05	0.01	0.01	0.433151
MDP0000863147	chr3	15345120	15345527	Universal stress protein	Rossmann-like alpha/beta/alpha sandwich fold	0.08	0.15	0.02	0.04	0	0.0992056
MDP0000345456	chr3	15369494	15370682	Mitochondrial ribosomal protein L37	Ribosomal protein L37, mitochondrial	60.52	40.12	62.62	49.13	67.1	3.32e-31
MDP0000818090	chr3	15378620	15379051	1-aminocyclopropane-1-carboxylate oxidase, putative	Oxoglutarate/iron-dependent oxygenase	0	0	0	0	0	NA
MDP0000137375	chr3	15831225	15831707	RING finger protein	Zinc finger, RING/FYVE/PHD-type	0	0	0	0	0	NA
MDP0000304431	chr3	15841153	15841746	Unknown protein	-	0	0	0	0	0	NA
MDP0000140959	chr3	17148015	17148622	Unknown protein	-	0	0	0	0	0	NA
MDP0000142478	chr3	17195815	17196666	Putative nucleolar protein	-	0.03	0.01	0.03	0.05	0	0.361067
MDP0000253199	chr3	17198843	17205907	Ubiquitin-conjugating enzyme, putative	Ubiquitin-conjugating enzyme/RWD-like	49.39	39.24	34.09	31.84	31.56	9.5e-12
MDP0000292579	chr3	20907016	20918121	Plastid division protein PDV2	-	15.67	9.47	8.51	7.61	7.27	1.19e-32
MDP0000826808	chr3	20911841	20912331	Bax inhibitor 1	-	0.22	0.21	0.15	0.09	0.09	NA
MDP0000310249	chr3	21344693	21351459	Putative ubiquitin-conjugating enzyme family	Ubiquitin-conjugating enzyme/RWD-like	12.91	12	12.51	13.55	12.9	0.0496951
MDP0000342064	chr3	21351522	21351684	Unknown protein	-	5.09	4.87	3.13	3.36	4.11	0.371112
MDP0000310250	chr3	21353402	21360318	Aprataxin, putative	CYTH-like domain	3.53	3.31	2.86	3.55	3.62	0.00417621
MDP0000310251	chr3	21361409	21372466	Verticillium resistance protein	-	0	0	0	0	0	NA
MDP0000800945	chr3	21378161	21380707	Pyruvate decarboxylase	Pyruvate decarboxylase/indolepyruvate decarboxylase	26.34	24.61	17.97	26.58	28.16	2.14e-24
MDP0000258752	chr3	21502157	21505148	Mitochondrial carrier protein, expressed	Mitochondrial carrier domain	4.95	3.59	3.23	2.82	3.88	1.49e-06
MDP0000269495	chr3	21511951	21514495	Late embryogenesis abundant protein	Stress induced protein	0	0	0.23	0.17	0.15	5.3e-08
MDP0000164210	chr3	21514707	21516316	Late embryogenesis-abundant protein	Small hydrophilic plant seed protein, conserved site	0	0	0.01	0	0	NA
MDP0000269497	chr3	21516547	21519867	Chlorophyll synthase	Chlorophyll synthase, ChlG	75.94	66.99	52.14	50.99	57.17	4.69e-12
MDP0000352924	chr3	21522794	21522926	Unknown protein	-	0	0	0	0	0	NA
MDP0000363098	chr3	22539327	22539441	Photosystem II reaction center protein H	-	1.79	0.47	0.95	0.5	0.28	0.267623
MDP0000259846	chr3	22693295	22696910	DNA excision repair protein ERCC-8	WD40 repeat, conserved site	0.62	0.68	0.61	0.6	0.92	0.111094
MDP0000850531	chr3	22699706	22702955	Disease resistance protein	NB-ARC	0.03	0.06	0.02	0.03	0.02	0.359461
MDP0000740071	chr3	22715012	22717096	Acyl-CoA N-acyltransferase with RING/FYVE/PHD-type zinc finger protein	Zinc finger, PHD-finger	0	0	0	0	0	NA
MDP0000303694	chr3	22748766	22753650	Disease resistance protein	NB-ARC	0.14	0.15	0.21	0.15	0.09	0.104441
MDP0000195458	chr3	22770309	22771021	Acyl-CoA N-acyltransferase with RING/FYVE/PHD-type zinc finger protein	-	0	0	0	0	0	NA
MDP0000815521	chr3	22771154	22773503	DNA excision repair protein ERCC-8	WD40-repeat-containing domain	0.05	0.03	0.07	0.05	0.08	NA
MDP0000915989	chr3	22821693	22822505	C2 domain-containing protein	C2 membrane targeting protein	2.09	0.81	2.04	1.23	3.17	1.27e-14
MDP0000786502	chr3	22834071	22835288	F-box family protein	F-box domain, cyclin-like	8.37	5.95	8.38	9.46	10.47	1.41e-17
MDP0000679161	chr3	22839453	22843172	Phosphatidylinositol-4-phosphate 5-kinase, putative	Phosphatidylinositol-4-phosphate 5-kinase	0.01	0	0	0	0	NA
MDP0000264260	chr3	22847979	22850927	Intracellular protein transport protein USO1-like protein	-	11.88	7.32	2.6	1.81	1.56	1.06e-205
MDP0000134791	chr4	3430194	3433113	Chalcone isomerase	Chalcone isomerase, 3-layer sandwich	602.34	234.91	47.5	34.07	17.56	0
MDP0000247369	chr4	3433291	3446595	Cytochrome P450	Cytochrome P450, conserved site	4.35	0.79	0.42	0.51	3.42	6.17e-110
MDP0000247368	chr4	3448131	3450727	U-box domain-containing protein 62	Zinc finger, RING/FYVE/PHD-type	7.39	6.87	6.77	4.98	3.21	4.7e-22
MDP0000922388	chr4	3455879	3459121	Receptor-like protein kinase	Tyrosine-protein kinase, catalytic domain	4.61	1.82	0.88	0.81	0.3	2.16e-118
MDP0000199919	chr4	3466031	3470231	Probable methionine--tRNA ligase	Nucleic acid-binding, OB-fold-like	20.38	14.47	13.7	12.3	12.16	9.77e-14
MDP0000922391	chr4	3472997	3474023	Response regulator protein	CheY-like superfamily	0	0.02	0.02	0	0	NA
MDP0000199921	chr4	3477851	3481661	Glycerol-3-phosphate dehydrogenase [NAD(P)+]	NAD(P)-binding domain	2.18	1.96	1.1	1.01	0.86	1.47e-12
MDP0000253162	chr4	7616664	7620003	cDNA clone:J013157C11, full insert sequence	Protein of unknown function DUF1350	3.63	6.62	7.65	16.07	8.87	5.81e-21
MDP0000551040	chr4	7620974	7623098	SnRK1-interacting protein 1	-	235.09	193.39	196.14	181.03	241.47	3.17e-12
MDP0000253160	chr4	7627478	7631268	U2 small nuclear ribonucleoprotein A, putative	Leucine-rich repeat	24.57	22.7	19.93	17.5	14.76	5.09e-10
MDP0000362891	chr4	7632964	7633116	Unknown protein	-	17.61	25.97	40.92	49.7	105.59	4.99e-89
MDP0000557551	chr4	7633715	7635022	Eukaryotic peptide chain release factor subunit	Peptide Chain Release Factor eRF1/aRF1, N-terminal	21.3	35.66	39.26	62.72	110.82	9.05e-149
MDP0000358004	chr4	7681903	7682182	Unknown protein	-	0	0	0	0	0	NA
MDP0000770211	chr4	7701881	7703361	SNARE associated Golgi family protein	SNARE associated Golgi protein	18.41	13.69	12.48	13.29	15.81	4.83e-07
MDP0000732635	chr4	7709419	7713995	Putative uncharacterized protein At1g28190/F3H9_13	Protein of unknown function DUF4228	6.3	1.22	0.59	0.77	9.27	6.72e-210
MDP0000155105	chr4	7715594	7717857	Calnexin	Calreticulin/calnexin, conserved site	90.48	99.65	129.63	101.21	65.71	3.51e-34
MDP0000770205	chr4	7719055	7724018	DNA replication licensing factor	Mini-chromosome maintenance, conserved site	2.29	1.58	0.44	0.23	0.01	2.51e-116
MDP0000202546	chr4	7746414	7749132	3-beta-hydroxysteroid-delta-isomerase	Emopamil-binding	52.59	37.31	43.8	33.6	24.86	1.97e-35
MDP0000226868	chr4	7911097	7916139	RING finger protein	Zinc finger, RING/FYVE/PHD-type	32.43	20.69	15.69	14.34	17.09	1.39e-47
MDP0000316682	chr4	7916670	7918903	Probable peptide/nitrate transporter	PTR2 family proton/oligopeptide symporter, conserved site	7.91	7.75	5.19	4.83	1.8	5.52e-51
MDP0000316683	chr4	7923901	7925833	Mediator-associated protein 2	-	21.6	20.06	20.72	22.51	18.02	0.206396
MDP0000678982	chr4	7928479	7930974	Cytochrome P450, putative	Cytochrome P450, conserved site	60.57	41	37.14	32.35	27.85	1.55e-32
MDP0000316685	chr4	7931521	7938521	Transaldolase	Transaldolase, active site	145.36	300.24	230.9	257.22	317.08	8.97e-72
MDP0000226874	chr4	7939944	7942378	Glycosyltransferase 47	Exostosin-like	6.19	10.39	2.78	1.82	0.57	6.01e-176
MDP0000359953	chr4	7963732	7963846	Unknown protein	-	0	0	0	0	0	NA
MDP0000226879	chr4	7966830	7973879	Glycine--tRNA ligase	Rieske [2Fe-2S] iron-sulphur domain	22.9	23.77	23.41	22.48	25.55	1.54e-07
MDP0000261492	chr4	9249169	9252159	Phenylalanine ammonia-lyase	L-Aspartase-like, N-terminal	265.72	138.33	5.1	2.98	2.5	0
MDP0000152033	chr4	9296930	9303347	Divalent metal cation transporter MntH	Ethylene-insensitive 2	5.32	9.01	9.32	11.72	9.94	4.9e-79
MDP0000463757	chr4	9495075	9496119	Protein kinase family protein, putative, expressed	Protein kinase-like domain	5.94	5.87	7.19	8.62	8.42	0.00708136
MDP0000823559	chr4	9496955	9497128	40S ribosomal protein S18, putative	Ribosomal protein S13-like, H2TH	0.22	0.05	0.06	0.16	0	0.234239
MDP0000463739	chr4	9512839	9513060	Ubiquitin-like protein 5	Ubiquitin supergroup	282.16	251.68	221.78	147.66	149.18	2.33e-20
MDP0000463719	chr4	9536504	9538229	Unknown protein	Protein of unknown function DUF2935	7.78	9.88	15.22	15.59	16.62	2.19e-20
MDP0000230656	chr4	9540278	9541157	F-box protein SKIP23	Protein of unknown function DUF295	0	0	0	0	0	NA
MDP0000348166	chr4	9628939	9629098	Unknown protein	-	55.49	28.73	57.28	45.64	21.66	1.31e-32
MDP0000126761	chr4	10238569	10240970	Terminal flower 1	Phosphatidylethanolamine-binding protein PEBP	0.02	0	0	0	0	NA
MDP0000256806	chr4	10280949	10283646	NAC domain-containing protein, putative	No apical meristem (NAM) protein	0	0	0	0	0	NA
MDP0000217946	chr4	10290974	10293219	Myosin-13	-	0.99	0.64	0.08	0.07	0.06	2.23e-32
MDP0000319184	chr4	10303040	10305862	Harpin inducing protein 1-like 9	Late embryogenesis abundant protein, LEA-14	0	0	0	0	0	NA
MDP0000230383	chr4	10308428	10310292	Histone-lysine N-methyltransferase setd3	-	0.17	0.23	0.26	0.24	0.23	NA
MDP0000509428	chr4	10313177	10315255	Iron-sulfur cluster insertion protein ErpA	FeS cluster insertion, C-terminal, conserved site	16.22	15.11	17.87	15.54	14.71	0.0745131
MDP0000509426	chr4	10317315	10320106	Cell division protein ftsZ, putative	Cell division protein FtsZ, C-terminal	32.83	39.9	32.97	35.47	36.15	1.98e-09
MDP0000230377	chr4	10328306	10333555	Putative cytosolic iron-sulfur protein assembly protein CIAO1	G-protein beta WD-40 repeat	34.22	30.36	34.15	31.94	31.56	0.00492938
MDP0000362465	chr4	10337715	10339337	Ubiquinol-cytochrome c reductase complex protein	Ubiquinol-cytochrome C reductase, UQCRX/QCR9-like	163.65	144.88	127.13	102.04	143.41	1.88e-13
MDP0000303101	chr4	10588811	10593975	Peroxidase	Haem peroxidase	0.98	1.31	0.13	0.09	0.21	1.48e-43
MDP0000355247	chr4	10597605	10597695	Unknown protein	-	0	0	0	0	0	NA
MDP0000448799	chr4	10603764	10604852	Fimbrin-1	-	24.81	32.43	28.25	26.4	13.63	3.11e-12
MDP0000208730	chr4	10609137	10613192	MLO-like protein	Protein of unknown function DUF1685	4.05	0.72	1.52	1.66	1.53	4.87e-05
MDP0000303098	chr4	10614366	10615161	Unknown protein	-	0.87	0.82	0.57	0.6	0.87	0.445484
MDP0000239643	chr4	11390993	11396635	MLO-like protein	Mlo-related protein	0	0.01	0.02	0.01	0	0.231341
MDP0000729568	chr4	14883230	14889650	Transferase, transferring glycosyl groups, putative	Protein of unknown function DUF604	0.27	0.25	0.13	0.25	0.48	7.44e-05
MDP0000168957	chr4	14901170	14904023	Transcriptional regulator superman	Zinc finger, C2H2-like	0	0	0	0	0	NA
MDP0000318218	chr4	14967476	14972851	Tropinone reductase, putative	NAD(P)-binding domain	0	0	0	0	0	NA
MDP0000318219	chr4	14973657	14986002	3-hydroxy-3-methylglutaryl coenzyme A reductase	Hydroxymethylglutaryl-CoA reductase, N-terminal	0.64	0.75	0.92	1.36	0.92	6.38e-08
MDP0000169903	chr4	14995974	14998153	Tropinone reductase, putative	Short-chain dehydrogenase/reductase, conserved site	0.46	0.14	0.14	0.09	0.06	2.7e-06
MDP0000180421	chr4	15014891	15018048	Putative glucose-6-phosphate/phosphate translocator	Domain of unknown function DUF250	0.04	0.21	0.11	0.12	0.12	0.0589353
MDP0000237120	chr4	15042079	15043511	Probable receptor-like protein kinase	Tyrosine-protein kinase, catalytic domain	0.64	1.35	2.69	2.06	1.07	7.34e-21
MDP0000357927	chr4	15043393	15043483	Unknown protein	-	11.62	4.97	7.73	6.93	5.71	0.0353178
MDP0000055896	chr4	15044241	15045433	CASP-like protein	Uncharacterised protein family UPF0497, trans-membrane plant	4.36	6.85	3.99	4.76	3.35	8.97e-06
MDP0000909081	chr4	15060488	15064473	Aldose reductase	NADP-dependent oxidoreductase domain	24.58	21.27	12.81	7.29	6.47	9.32e-138
MDP0000289804	chr4	15065889	15068770	Aldose reductase	NADP-dependent oxidoreductase domain	0.71	0.73	1.23	1.09	0.42	0.00210164
MDP0000437055	chr4	15072092	15074696	Mitochondrial glycoprotein family protein	Mitochondrial glycoprotein	0.88	0.89	1.14	0.95	0.97	0.377102
MDP0000909087	chr4	15077417	15077689	Serpin	Serpin domain	0	0	0	0	0	NA
MDP0000909089	chr4	15083478	15083986	Aldose reductase	NADP-dependent oxidoreductase domain	0.22	0.06	0	0	0	0.0335356
MDP0000909091	chr4	15091471	15096690	Gamma-glutamyl phosphate reductase	Gamma-glutamyl phosphate reductase GPR, conserved site	0	0	0	0.01	0	0.454637
MDP0000135149	chr4	16049991	16052574	AT5g02020/T7H20_70	-	106.68	218.48	133.52	170.92	162.38	4.39e-57
MDP0000922741	chr4	16057447	16060588	Rop guanine nucleotide exchange factor, putative	Plant specific Rop nucleotide exchanger, PRONE	2.86	3.14	1.39	1.92	0.94	1.42e-25
MDP0000642594	chr4	16067432	16068779	Glutathione S-transferase protein	Glutathione S-transferase/chloride channel, C-terminal	26.43	13.21	0.63	0.2	0.17	0
MDP0000320982	chr4	16076454	16085510	Glutathione S-transferase protein	Glutathione S-transferase/chloride channel, C-terminal	278.81	115.91	4.41	1.68	0.65	0
MDP0000642609	chr4	16102640	16103700	Universal stress protein family protein	Rossmann-like alpha/beta/alpha sandwich fold	24.14	17.99	18.59	23.98	21.42	0.000251457
MDP0000707191	chr4	16128107	16128514	Abc transporter family protein	-	0	0	0	0	0.02	NA
MDP0000603546	chr4	16174901	16179200	Transcription factor MYC2	Transcription factor MYC/MYB N-terminal	3.4	0.24	0.12	0.15	1.5	1.09e-108
MDP0000630319	chr4	16190533	16193129	UDP-glycosyltransferase 1	UDP-glucuronosyl/UDP-glucosyltransferase	0.46	0.27	0.35	0.22	0.07	0.00136617
MDP0000630323	chr4	16197364	16198278	UDP-glycosyltransferase 1	UDP-glucuronosyl/UDP-glucosyltransferase	0.16	0	0	0	0	0.00277994
MDP0000197571	chr4	16198332	16199792	Unknown protein	-	0	0	0	0	0	NA
MDP0000630328	chr4	16207812	16208494	UDP-glycosyltransferase 1	UDP-glucuronosyl/UDP-glucosyltransferase	0	0	0	0	0	NA
MDP0000288285	chr4	16209364	16218430	UDP-glycosyltransferase 1	-	0.22	0.21	0.17	0.14	0.11	NA
MDP0000840147	chr4	16226281	16226691	Unknown protein	-	0.03	0	0	0	0	NA
MDP0000456277	chr4	16249376	16251161	O-methyltransferase-like protein	O-methyltransferase, COMT, eukaryota	0.26	0.06	0.03	0.06	0.1	0.000512612
MDP0000253316	chr5	1574510	1575995	Vacuolar sorting receptor	bZIP transcription factor, bZIP-1	0.14	0.03	0.07	0.02	0.09	0.230241
MDP0000170802	chr5	1582083	1585094	Glucose-6-phosphate/phosphate translocator 2	Domain of unknown function DUF250	0.56	1.34	2.41	1.94	0.55	2.98e-22
MDP0000274492	chr5	1587610	1589083	Unknown protein	-	0.33	0.43	0.63	0.27	0	1.45e-07
MDP0000170800	chr5	1590967	1596985	Pre-mRNA cleavage complex 2 protein Pcf11	ENTH/VHS	3.74	4.55	4.53	4.95	4.22	1.1e-05
MDP0000046392	chr5	1603178	1606689	Homeobox-leucine zipper protein ROC7	START-like domain	0.84	0.56	0.6	0.62	0.7	0.272176
MDP0000146786	chr5	1613091	1613867	Harpin-induced 1	Late embryogenesis abundant protein, LEA-14	0	0	0	0	0	NA
MDP0000370611	chr5	1624857	1630102	Pectinesterase	Nuclear transport factor 2, Eukaryote	0.59	0.42	0.17	0.16	0	2.26e-23
MDP0000132753	chr5	1636475	1637684	Nuclear transport factor, putative	Nuclear transport factor 2, Eukaryote	0	0	0.02	0	0	NA
MDP0000303096	chr5	1815498	1829706	Putative 8-amino-7-oxononanoate synthase	Pyridoxal phosphate-dependent transferase, major domain	58.27	72.21	112.03	126.73	79.17	8.02e-87
MDP0000837987	chr5	3931923	3932294	Neutral ceramidase	Neutral/alkaline nonlysosomal ceramidase	0.08	0.1	0.13	0.06	0.06	NA
MDP0000288778	chr5	3945101	3948137	AT3g57280/F28O9_130	Uncharacterised protein family UPF0136, Transmembrane	13.33	12.66	17.81	17.41	24.02	1.76e-36
MDP0000278216	chr5	3954402	3957161	CRS2-associated factor 1	RNA-binding, CRM domain	3.56	3.38	3.74	3.23	2.79	0.267278
MDP0000317152	chr5	4053438	4054943	Cytochrome P450, putative	Cytochrome P450, E-class, group I	0.75	0.01	0.01	0	0.15	1.18e-38
MDP0000820579	chr5	4073792	4074034	Unknown protein	-	0	0	0	0	0	NA
MDP0000479235	chr5	4098069	4098494	60S ribosomal protein L10	Ribosomal protein L10e/L16	0	0	0.04	0	0.02	0.335821
MDP0000302267	chr5	4102063	4108401	Multidrug resistance pump, putative	Ribonuclease Zc3h12a-like	7.8	7.71	7.51	7.55	6.88	NA
MDP0000254122	chr5	6989204	6992972	Receptor kinase	Tyrosine-protein kinase, catalytic domain	0.07	0.05	0.02	0.06	0.16	1.27e-05
MDP0000291154	chr5	7011822	7012271	Unknown protein	-	0	0	0	0	0	NA
MDP0000396775	chr5	7108853	7111155	Urease accessory protein ureG	[NiFe]-hydrogenase/urease maturation factor, Ni2-binding GTPase	78.37	47.01	46.01	36.73	35.62	5.56e-39
MDP0000396774	chr5	7112014	7119088	60S ribosomal protein L18a, putative	Ribosomal protein L18a/LX	94.67	74.39	77.47	57.9	51.13	6.26e-23
MDP0000945293	chr5	7123063	7124580	Cytochrome P450, family 710, subfamily A	Cytochrome P450, conserved site	5	1.95	0.39	0.02	0.01	5.86e-174
MDP0000396778	chr5	7140985	7141547	C2 domain-containing protein	C2 calcium/lipid-binding domain, CaLB	0.37	0.08	0.05	0	0	0.00140087
MDP0000163790	chr5	7145508	7147540	30S ribosomal protein S11	Ribosomal S11, conserved site	355.29	284.08	249.5	218	207.96	3.81e-19
MDP0000163791	chr5	7148979	7151667	Phospho-n-acetylmuramoyl-pentapeptide-transferase, putative	Phospho-N-acetylmuramoyl-pentapeptide transferase, conserved site	3.7	3.89	4.35	5.46	8.29	2.69e-34
MDP0000793014	chr5	7156701	7157908	Phospho-n-acetylmuramoyl-pentapeptide-transferase, putative	-	2.96	2.89	3.34	4.76	4.87	8.13e-07
MDP0000162891	chr5	7159101	7163196	RNA-binding protein	Nucleotide-binding, alpha-beta plait	34.18	16.56	10.05	7.17	7.06	3.69e-114
MDP0000268505	chr5	7164691	7169632	Glutamate-gated kainate-type ion channel receptor subunit GluR5	Galactose-binding domain-like	130.86	133.85	33.76	16.9	0.66	0
MDP0000272026	chr5	7616724	7621027	Auxilin-like protein	Heat shock protein DnaJ, N-terminal	16.36	13.02	2.44	1.7	0.77	1.15e-232
MDP0000856184	chr5	7626274	7628805	Pentatricopeptide repeat-containing protein, putative	Tetratricopeptide-like helical	0.97	1.42	1.19	1.34	1.39	0.00013926
MDP0000351322	chr5	7631250	7639214	Metal-dependent hydrolase, beta-lactamase superfamily I	-	21.81	19.54	26.11	24.11	25.12	5.06e-06
MDP0000438046	chr5	7651619	7654468	Remorin-3 protein	Remorin, C-terminal	18.93	15.92	9.92	8.66	4.68	1.71e-56
MDP0000268306	chr5	7658117	7663092	Auxin response factor 4	DNA-binding pseudobarrel domain	21.43	21.45	10.01	14.98	16.71	1.27e-39
MDP0000181036	chr5	7689537	7694261	Plastid transcriptionally active 12	-	8.97	7.69	7.65	7.69	9.7	4.86e-09
MDP0000282228	chr5	7695912	7699994	Beta-1,3-galactosyltransferase-like protein	Concanavalin A-like lectin/glucanase, subgroup	14.32	14.52	12.81	13.08	11.06	0.0349268
MDP0000282229	chr5	7700902	7706406	O-methyltransferase 1	Peptidase S8, subtilisin-related	0.06	0.06	0.12	0.08	0.12	0.267234
MDP0000711309	chr5	7703372	7703895	Putative subtilisin serine protease	Peptidase S8, subtilisin-related	10.24	12.18	5.12	6.15	2.67	8.63e-29
MDP0000893254	chr5	7714888	7718378	Early-responsive to dehydration	Domain of unknown function DUF221	8.73	8.13	6.2	10.04	4.67	7.79e-27
MDP0000282232	chr5	7724713	7725285	Early-responsive to dehydration	Domain of unknown function DUF221	0.32	0.59	0.22	0.29	0.08	0.0124142
MDP0000831346	chr5	7746452	7747472	Putative decarboxylase protein	Pyridoxal-phosphate binding site	0	0.01	0	0	0	NA
MDP0000225264	chr5	7785819	7787199	Mediator of RNA polymerase II transcription subunit 19a	-	16.81	12.47	13.08	11.65	12.11	0.00482559
MDP0000315476	chr5	7791719	7794280	BAG family molecular chaperone regulator 3	Ubiquitin supergroup	57.96	44.67	12.92	5.83	0.9	0
MDP0000282251	chr5	7815323	7823016	Pentatricopeptide repeat-containing protein	BRCT domain	1.14	1.52	1.93	2.13	1.12	1.18e-15
MDP0000174827	chr5	13461157	13464920	Cytochrome c oxidase subunit Vb	Cytochrome c oxidase, subunit Vb	77.59	77.74	82.88	77.89	101.05	6.51e-20
MDP0000944724	chr5	14612568	14615132	Receptor-like kinase	Malectin-like carbohydrate-binding domain	2.19	1.86	1.66	1.97	1.73	0.509854
MDP0000557602	chr5	14617967	14618314	Unknown protein	-	3.74	3.63	3.34	4.28	4.62	0.0566206
MDP0000557597	chr5	14629444	14636815	Chromatin binding protein, putative	-	36.04	33.76	39.75	40.89	35.67	1.98e-05
MDP0000272342	chr5	14644031	14647036	Arf-GAP with GTPase, ANK repeat and PH domain-containing protein 1	Arf GTPase activating protein	1.31	1.58	1.23	1.19	1.09	NA
MDP0000553609	chr5	14669693	14674819	Germin-like protein 5	Germin, manganese binding site	0	0.02	0	0	0	0.138901
MDP0000553610	chr5	14675410	14675679	Transcription elongation factor, putative	Protein of unknown function DUF701, zinc-binding putative	0	0	0	0	0	NA
MDP0000820494	chr5	14683637	14687583	Histidinol dehydrogenase, putative	Aldehyde/histidinol dehydrogenase	11.34	16.4	17.3	17.74	17.43	8.59e-19
MDP0000195491	chr5	22741119	22742202	Unknown protein	-	0	0	0	0	0	NA
MDP0000286895	chr5	22780963	22783921	Unknown protein	-	0	0	0	0.08	0.14	0.0162084
MDP0000286894	chr5	22785619	22787503	Unknown protein	-	0	0	0	0	0	NA
MDP0000364057	chr5	22789044	22794620	Ubiquitin-conjugating enzyme family protein	Ubiquitin-conjugating enzyme/RWD-like	55.54	50.24	58.58	44.34	43.61	9.28e-07
MDP0000257595	chr5	23061629	23062255	At2g47010/F14M4.16	-	0.73	0.93	1.01	1.49	1.3	0.0107483
MDP0000276215	chr5	23740942	23743826	Zinc finger CCCH domain-containing protein	Zinc finger, CCCH-type	2.4	1.28	0.62	0.63	0.6	7.18e-15
MDP0000173054	chr5	23748349	23751025	Unknown protein	-	17.02	20.91	14.45	15.88	11.79	2.42e-11
MDP0000639185	chr5	23756959	23764002	Auxin-induced protein 6B	Auxin responsive SAUR protein	0.98	6.89	16.71	27.53	3.03	0
MDP0000250849	chr5	23775134	23786769	Endoglucanase	Six-hairpin glycosidase	17.1	15.95	16.26	16.31	17.02	0.00209806
MDP0000139345	chr5	23787384	23790238	Zinc finger (Ran-binding) family protein	Zinc finger, RanBP2-type	12.5	6.19	8.49	7.08	7.28	8.15e-17
MDP0000349147	chr5	23789990	23790149	Unknown protein	-	0	0	0	0	0	NA
MDP0000702081	chr5	23790794	23791339	WGS project CAID00000000 data, contig chromosome 18	-	14.76	7.17	4.13	3.33	2.02	2.94e-36
MDP0000702078	chr5	23797247	23797546	Vesicle transport v-SNARE	t-SNARE	0	0.03	0.02	0.03	0	NA
MDP0000323864	chr5	23800745	23800871	Unknown protein	-	2.79	1.05	0	0.21	0.13	6.34e-06
MDP0000191334	chr5	23835248	23839355	Cellulose synthase, putative	Cellulose synthase	0.09	0.06	0.03	0.04	0.06	0.475475
MDP0000282492	chr6	9372140	9376809	Peroxisomal biogenesis factor	Pex19 protein	49.26	47.25	36.01	34.02	31.03	7.33e-16
MDP0000474161	chr6	9378096	9382637	Pectinesterase	Pectinesterase, active site	14.15	1.86	0.07	0.06	0	0
MDP0000288840	chr6	9952006	9956692	Ice binding protein, putative	Pleckstrin-like, plant	13.17	22.9	20.34	14.29	3.92	6e-139
MDP0000133347	chr6	10017287	10022932	Ternary complex factor MIP1, putative, expressed	Domain of unknown function DUF547	0.71	0.35	0.42	0.24	0.04	1.12e-14
MDP0000583574	chr6	10878361	10882828	Unknown protein	DOG1 domain	4.39	2.54	1	1.17	1.05	4.4e-26
MDP0000276609	chr6	10910074	10920342	Transaldolase	Aldolase-type TIM barrel	21.98	38.64	44.27	73.89	140.85	0
MDP0000124776	chr6	10945043	10949816	Acid beta-fructofuranosidase, putative	Glycosyl hydrolase family 43, five-bladed beta-propellor domain	0.23	0.01	0	0	0	1.25e-19
MDP0000120008	chr6	11083821	11087354	Laccase-22	Multicopper oxidase, type 3	13.51	9.92	6.93	4.26	1.82	5.47e-132
MDP0000788844	chr6	11100559	11100681	Unknown protein	-	8.4	3.07	4.27	2.61	4.03	0.000181923
MDP0000280911	chr6	28980208	28991684	NF-X1 finger transcription factor	Zinc finger, PHD-finger	2.73	3.66	4.59	6.58	14.6	4.00E-322
MDP0000179283	chr6	28992447	28998481	Probable potassium transport system protein kup 2	K+ potassium transporter	0	0	0	0.01	0	0.217134
MDP0000242411	chr6	29007047	29010280	Homeobox protein knotted-1, putative	KNOX2	0.04	0.01	0	0	0.03	0.389085
MDP0000128231	chr6	29011048	29014138	Dihydroorotate dehydrogenase, putative	Aldolase-type TIM barrel	4.27	2.68	5.96	9.96	32.69	0
MDP0000932944	chr6	29024966	29025934	Mitogen-activated protein kinase kinase	Tyrosine-protein kinase, catalytic domain	13.57	6.17	5.27	8.61	17.75	2.31e-84
MDP0000198856	chr6	29041109	29041606	Agglutinin	Agglutinin	0.02	0	0.04	0	0	0.337691
MDP0000295606	chr6	29050372	29051340	Hfr-2-like protein	Agglutinin	0	0	0	0	0	NA
MDP0000232022	chr6	29944458	29944763	Metal transporter protein	-	0	0	0	0	0	NA
MDP0000772451	chr6	29948399	29949436	Hfr-2-like protein	Agglutinin	0	0	0	0	0.02	0.217062
MDP0000162593	chr6	29964510	29966120	Erwinia induced protein 2	-	160.71	144.08	127.63	110.79	124.68	3.87e-06
MDP0000162592	chr6	29969486	29970820	U-box domain-containing protein	Armadillo-type fold	0.08	0.05	0.01	0.02	0.03	0.189202
MDP0000268271	chr6	29974239	29982332	Guanine nucleotide-binding protein alpha-2 subunit	G protein alpha subunit, helical insertion	2.38	2.89	1.78	1.92	1.44	2.74e-13
MDP0000141308	chr7	13038654	13042694	Unknown protein	-	0	0	0	0	0	NA
MDP0000212233	chr7	13073531	13073739	Inositol oxygenase	-	39.75	45.66	23.73	13.95	7.58	1.95e-36
MDP0000272525	chr7	13422549	13422946	Carnitine racemase, putative	-	0	0	0	0	0	NA
MDP0000168232	chr7	13440964	13444479	Importin beta-3, putative	Armadillo-type fold	0.07	0.02	0	0.02	0.01	0.0917197
MDP0000250658	chr7	13472912	13481388	Emb|CAB83157.1	-	1.36	0.81	0.95	0.7	1.72	3.63e-05
MDP0000172356	chr7	13488122	13490567	Unknown protein	-	5.42	1.25	0.15	0.08	0.01	3.47e-226
MDP0000275675	chr7	13496656	13497978	30S ribosomal protein S13	Ribosomal protein S13-like, H2TH	0.65	0.42	0.5	0.31	0.28	0.121728
MDP0000233640	chr7	16627448	16638620	Ribosome biogenesis protein BMS1-like protein	AARP2CN	4.85	6.69	6.83	7.79	7.72	6.61e-40
MDP0000440005	chr7	16639604	16643203	Nitric oxide reductase FlRd-NAD(+) reductase	Pyridine nucleotide-disulphide oxidoreductase, FAD/NAD(P)-binding domain	37.62	53.46	57.58	62.95	53.48	1.42e-40
MDP0000345347	chr7	16641751	16641883	Unknown protein	-	0	0	0	0	0	NA
MDP0000893044	chr7	16651687	16652862	Cytosol aminopeptidase	Peptidase M17	21.99	32.08	31.83	47.25	52.38	2.09e-117
MDP0000349138	chr7	16781687	16781912	Unknown protein	-	1.32	2.11	2.2	3.84	2.95	0.000149113
MDP0000248934	chr7	16784301	16789795	5'->3' exoribonuclease, putative	Putative 5-3 exonuclease	1.11	1.05	0.46	0.49	0.2	2.98e-23
MDP0000354570	chr7	16791931	16792057	Unknown protein	-	0	0	0	0	0	NA
MDP0000942663	chr7	16792539	16792994	Thioredoxin-like protein 4B	Thioredoxin-like fold	11.38	12.72	12.15	11.39	12.51	0.0764892
MDP0000172879	chr7	16824425	16830167	Transcription factor E2F	E2F Family	2.47	2.72	2.31	2.74	2.15	0.270136
MDP0000400776	chr7	16830246	16831527	Transmembrane protein C20orf108	Domain of unknown function DUF1279	62.7	17.65	19.74	17.27	19.82	1.39e-07
MDP0000831191	chr7	16839499	16839837	Phytoalexin-deficient 4-2 protein	-	0	0	0	0	0	NA
MDP0000276777	chr7	16854784	16861087	cDNA clone:J033077K20, full insert sequence	Protein Lines	2.06	1.85	1.55	1.67	1.27	0.196598
MDP0000705890	chr7	16861258	16862551	Pentatricopeptide repeat-containing protein, putative	Pentatricopeptide repeat	0.41	0.28	0.34	0.18	0.34	0.111689
MDP0000705889	chr7	16864695	16865354	Ethylene receptor	CheY-like superfamily	1.22	1.31	1.02	1.9	1.87	0.00721846
MDP0000864633	chr7	16867103	16870475	Transcription factor	-	3.04	3.72	2.85	4.43	2.36	0.00010583
MDP0000173809	chr7	16885210	16890229	Endo-1,4-beta-glucanase	Glycoside hydrolase, family 9, active site	0.02	0.03	0.01	0.03	0.02	NA
MDP0000435091	chr7	17006305	17006751	Unknown protein	-	0	0	0	0	0	NA
MDP0000265911	chr7	17013657	17015389	2-C-methyl-D-erythritol 2,4-cyclodiphosphate synthase	IpsF domain	34.73	27.3	22.69	22.46	33.44	3.43e-05
MDP0000856326	chr7	17050034	17050439	Thymidine kinase	Thymidine kinase	0.05	0	0	0	0	NA
MDP0000391811	chr7	17210962	17211594	C-terminal binding protein	NAD(P)-binding domain	8.79	13.5	13.89	14.44	8.81	1.78e-12
MDP0000282906	chr7	17222297	17229455	MYB transcription factor	Myb domain, DNA-binding	7.65	8.11	8.03	9.17	8.35	0.0266788
MDP0000411779	chr7	17227093	17235425	cDNA clone:J023132J12, full insert sequence	-	13.54	24.36	30.89	40.66	35.21	9.27e-165
MDP0000625344	chr7	19496768	19501621	Protein trichome birefringence-like 25	-	13.77	23.05	16.78	15.99	4.94	1.42e-146
MDP0000140530	chr7	19507461	19507628	Histone H4	Histone H4, conserved site	0	0.05	0	0	0	NA
MDP0000875654	chr7	19517768	19519186	UDP-glycosyltransferase 1	UDP-glucuronosyl/UDP-glucosyltransferase	12.74	3.28	1.33	2.13	5.98	9.5e-43
MDP0000191019	chr7	19621359	19626207	Isovaleryl-CoA dehydrogenase 1, mitochondrial	Acyl-CoA dehydrogenase/oxidase	0.04	0.02	0.02	0	0.02	0.279211
MDP0000191017	chr7	19628844	19631062	WRKY transcription factor 6-1	DNA-binding WRKY	11.47	1.48	0.56	1.27	4.07	2.04e-164
MDP0000651991	chr7	19764589	19765154	Methyltransferase	SAM dependent carboxyl methyltransferase	0.07	0.06	0.03	0	0	0.290896
MDP0000266073	chr7	19767386	19772579	Disease resistance protein	NAD(P)-binding domain	6.9	6.46	6.23	5.68	5.06	0.0169452
MDP0000135412	chr7	19979752	19980495	ATP binding protein, putative	-	0.44	0.5	0.53	0.54	0.4	NA
MDP0000258132	chr7	19996711	20000139	F-box/ankyrin repeat protein SKIP35	-	0	0	0.08	0.04	0.01	0.0291522
MDP0000226497	chr7	20127178	20129019	Transcription factor MYC2	Transcription factor MYC/MYB N-terminal	5.08	3.44	2.61	2.54	1.98	2.25e-11
MDP0000865059	chr7	20153718	20156104	Gamma-irradiation and mitomycin c induced 1	-	22.39	16.8	13.68	12.02	5.64	2.47e-79
MDP0000865060	chr7	20160074	20161077	Cyclic pyranopterin monophosphate synthase accessory protein	Molybdenum cofactor biosynthesis C	4.78	3.26	3.32	3.21	3.99	0.0146907
MDP0000238087	chr7	20168815	20177593	Unknown protein	Peptidase aspartic	0.04	0.02	0.03	0.02	0	0.39937
MDP0000796629	chr7	20181754	20184074	UV-stimulated scaffold protein A homolog	Protein of unknown function DUF2043	3.86	3.24	3.64	3.57	3.22	0.491832
MDP0000280971	chr7	20186850	20197498	E3 ubiquitin ligase	Seven-in-absentia protein, TRAF-like domain	8.2	7.78	6.02	6.52	5.47	5.75e-10
MDP0000280970	chr7	20198017	20198454	Unknown protein	-	0	0	0.02	0	0	NA
MDP0000179353	chr7	20199410	20202010	Phosphatidylinositol kinase family-like protein	Ubiquitin subgroup	13.39	13.18	12.16	13.86	12.68	0.0523943
MDP0000280968	chr7	20209020	20211180	Importin beta-3, putative	-	0.21	0.2	0.35	0.76	0.34	0.00221507
MDP0000584537	chr7	20229793	20230011	Ubiquinol-cytochrome c reductase complex protein	Ubiquinol-cytochrome C reductase, UQCRX/QCR9-like	12.17	12.59	10.63	11.15	14.03	0.0939966
MDP0000584536	chr7	20230224	20230883	K(+)-insensitive pyrophosphate-energized proton pump	Pyrophosphate-energised proton pump	0.61	0.82	0.4	0.46	0.44	0.49177
MDP0000184469	chr7	20236163	20240822	Dynamin, putative	Dynamin	0.03	0.13	0.04	0.02	0.02	0.0118496
MDP0000252919	chr7	20257915	20259784	O-methyltransferase family 3	Protein of unknown function DUF1442	0.11	0.08	0.1	0.01	0	0.0265811
MDP0000164415	chr7	20270456	20271573	Dopamine beta-monooxygenase, putative	DOMON domain	0	0.02	0	0	0	0.313994
MDP0000146726	chr7	20287022	20290496	Tetratricopeptide repeat-containing protein	-	6.44	7.39	10.57	24.19	60.02	6.92e-30
MDP0000560623	chr7	20332202	20333017	RING finger protein	Zinc finger, RING/FYVE/PHD-type	0	0	0	0	0.69	2.53e-22
MDP0000200963	chr7	20333315	20335688	Splicing factor 3a, subunit 3	Sde2 N-terminal domain	28.56	29.13	28.61	30.09	29.94	0.000438641
MDP0000560620	chr7	20337485	20339700	Beclin 1 protein	Autophagy-related protein 6	7.12	7.22	6.58	9.39	9	7.57e-10
MDP0000808579	chr7	20343706	20346194	Beclin 1 protein	Autophagy-related protein 6	25.96	27.72	31.34	36.07	40.84	6.44e-44
MDP0000172736	chr7	20347394	20349389	Non-specific lipid-transfer protein	Bifunctional inhibitor/plant lipid transfer protein/seed storage helical domain	0	0	0	0	0	NA
MDP0000808582	chr7	20350331	20353415	Membrane protein insertase YidC	Membrane insertion protein, OxaA/YidC	8.75	8.39	11.08	10.85	13.21	2.01e-20
MDP0000172739	chr7	20362471	20365534	Plant-specific domain TIGR01589 family protein	Conserved hypothetical protein CHP01589, plant	31	30.78	26.46	25.67	14.35	4.15e-39
MDP0000172742	chr7	20390585	20398652	Nucleotidyltransferase	-	2.43	3.18	2.73	3.51	3.17	5.86e-14
MDP0000248399	chr7	20491204	20493392	Abscisic acid receptor PYL8	START-like domain	78.6	135.9	94.8	74.13	50.49	1.43e-84
MDP0000248400	chr7	20493949	20496083	Pentatricopeptide repeat-containing protein	-	0	0	0	0	0	NA
MDP0000318495	chr7	20527655	20531871	Polyubiquitin	Ubiquitin subgroup	3.9	1.38	0.75	0.55	0.27	3.92e-39
MDP0000583065	chr7	20548892	20551087	Unknown protein	-	0	0	0	0	0	NA
MDP0000940296	chr7	20554324	20554659	K(+)-insensitive pyrophosphate-energized proton pump	Pyrophosphate-energised proton pump	2.9	0.68	0.11	0.05	0.27	4.43e-19
MDP0000128177	chr7	20554668	20555288	2-isopropylmalate synthase	Aldolase-type TIM barrel	0	0	0	0	0.04	0.209486
MDP0000583070	chr7	20557848	20567026	Myb family transcription factor	Myb transcription factor	2.94	1.51	0.89	1.51	1.83	0.000247972
MDP0000274723	chr7	20572819	20575740	BZIP transcription factor	DOG1 domain	5.63	7.62	7.82	8.98	4.14	1.32e-18
MDP0000309944	chr7	21301759	21309689	Dof zinc finger protein	Zinc finger, Dof-type	2.44	1.08	0.43	0.5	0.08	1.37e-26
MDP0000576908	chr7	21313081	21315822	ORM1-like protein 2	ORMDL	66.66	102.36	132.14	136.1	122.6	6.87e-70
MDP0000179417	chr7	21323145	21324215	Protein yippee-like	Yippee-like protein	0.07	0.03	0.05	0	0	0.41328
MDP0000617009	chr7	21336480	21336866	Calmodulin-like protein 9	EF-HAND 2	1.86	0.19	0.3	0.57	0.34	3.8e-05
MDP0000179415	chr7	21337599	21340251	Arginine/serine-rich splicing factor, putative	Nucleotide-binding, alpha-beta plait	6.93	4.84	5.12	4.84	4.3	0.00147974
MDP0000764137	chr7	21350631	21354333	Calcium-transporting ATPase, putative	ATPase, cation-transporting, domain N	11.24	5.3	1.57	1	0.29	0
MDP0000179412	chr7	21355082	21359671	U-box domain-containing protein	Armadillo-type fold	2.88	3.21	3.65	4.51	3.72	1.18e-11
MDP0000911731	chr7	21366562	21366931	Putative dihydrolipoamide acetyltransferase component (E2) of pyruvate dehydrogenase complex	Chloramphenicol acetyltransferase-like domain	5	6.02	8.31	7.78	18.9	1.6e-14
MDP0000311130	chr7	21379971	21381500	Regulator of nonsense transcripts-like protein	EF-HAND 2	1.27	1.44	1.14	2.07	1.18	0.00623917
MDP0000134679	chr7	21388123	21390520	Ras-related protein Rab-25	Small GTPase superfamily, Ras type	2.39	3.3	0.84	0.39	0.11	1.28e-23
MDP0000329131	chr7	21397727	21398090	Unknown protein	-	0.24	0.06	0.26	0.07	0.02	0.112577
MDP0000301919	chr7	21397763	21405550	ATP-dependent zinc metalloprotease FtsH	ATPase, AAA-type, core	4.39	7.23	14.64	22.71	10.88	2.42e-149
MDP0000359974	chr7	21399077	21399275	Unknown protein	-	0.64	0.16	0.26	0.61	0.3	0.108887
MDP0000155331	chr7	21435569	21437049	WGS project CAID00000000 data, contig chromosome 01	Protein of unknown function DUF4079	14.93	11.61	5.97	3.11	0.67	6.53e-105
MDP0000155332	chr7	21442567	21444018	Putative extensin	-	1.9	0.58	0.21	0.34	0.88	2.25e-16
MDP0000327220	chr7	21444072	21444177	Unknown protein	-	0	0	0	0	0	NA
MDP0000262789	chr7	21457560	21459884	Unknown protein	-	1.05	0.45	0.14	0.29	0.02	2.32e-15
MDP0000232692	chr7	21485836	21487756	Cytochrome b5	Cytochrome b5, heme-binding site	74.53	73.12	40.34	35.72	28.41	1.89e-77
MDP0000390429	chr7	21703935	21705151	Putative methyltransferase	-	0	0	0.02	0	0.03	0.18663
MDP0000189381	chr7	21723408	21723967	Putative calmodulin-like protein	EF-HAND 2	0.49	0.23	0.37	0.59	0.44	0.153421
MDP0000336563	chr7	21735820	21739577	Synovial sarcoma associated ss18 protein, putative	SSXT	77.68	55	43.26	47.93	45.24	2.39e-24
MDP0000411575	chr7	22093541	22095173	3-ketoacyl-CoA synthase	Thiolase-like	8.43	8.16	8.46	9.9	16.43	2.25e-50
MDP0000198126	chr7	22116868	22117198	Unknown protein	-	0	0	0	0	0	NA
MDP0000167886	chr7	22150213	22151084	FAD-binding domain-containing protein	FAD-linked oxidase, FAD-binding, subdomain 2	0	0	0	0	0.03	0.189418
MDP0000223338	chr7	22346370	22349892	Unknown protein	-	0	0	0	0	0	NA
MDP0000275509	chr7	23881070	23885021	Caffeic acid 3-O-methyltransferase	Plant methyltransferase dimerisation	0.02	0	0.01	0	0.01	NA
MDP0000492741	chr7	24061480	24062341	Inorganic pyrophosphatase	Inorganic pyrophosphatase	0.21	0.1	0.03	0.04	0.05	NA
MDP0000123012	chr8	2438583	2445445	RNA-binding protein	Nucleotide-binding, alpha-beta plait	3.99	4.03	2.58	3.33	2.57	2.37e-07
MDP0000190336	chr8	2462622	2463613	Unknown protein	-	50.54	45.84	40.2	36.22	26.38	2.87e-17
MDP0000352808	chr8	3483801	3483991	Unknown protein	-	0	0	0	0	0	NA
MDP0000247780	chr8	3504276	3507501	Putative RING-H2 finger protein	Domain of unknown function DUF1117	0.14	0.02	0.02	0.01	0.02	0.00417305
MDP0000671095	chr8	3508935	3509108	MYB transcription factor	SANT domain	1.08	0.62	1.41	3.06	3.19	1.13e-07
MDP0000354797	chr8	3510355	3510511	Unknown protein	-	0	0	0.05	0	0	NA
MDP0000247781	chr8	3523054	3528383	Mitochondrial phosphate carrier protein, putative	Mitochondrial carrier domain	0.82	1.28	1.31	1.18	1.79	8.95e-05
MDP0000146862	chr8	3855868	3860439	Adenylyl cyclase-associated protein	CAP, conserved site	10.06	20.19	27.71	36.91	41.89	1.16e-195
MDP0000146863	chr8	3865537	3869325	Glucan endo-1,3-beta-glucosidase, putative	Glycoside hydrolase, superfamily	140.58	255.87	163.4	208.98	119.58	5.07e-51
MDP0000259542	chr8	3881677	3893402	Protein phosphatase 2c, putative	Nucleotide-diphospho-sugar transferase	8.87	8.59	8.29	9.07	9.61	9.1e-07
MDP0000835643	chr8	3915410	3917447	Cytochrome P450, putative	Cytochrome P450, conserved site	3.03	3.89	4.52	5.73	8.92	1.29e-62
MDP0000373134	chr8	3919971	3922890	Zinc finger protein	Zinc finger, C2H2-like	18.44	25.8	29.05	40.36	31.43	2.62e-60
MDP0000835638	chr8	3928050	3933078	Putative uncharacterized protein (Precursor)	Domain of unknown function DUF4091	6.11	10.86	10.87	14.88	16.51	9.75e-89
MDP0000005389	chr8	3936727	3940094	COP9 signalosome complex subunit 4, putative, expressed	Winged helix-turn-helix transcription repressor DNA-binding	11.7	12.43	12.13	11.85	13.87	5.55e-06
MDP0000283359	chr8	3942576	3944462	At1g19370/F18O14_17	-	10.13	10.82	9.38	8.86	6.55	7.17e-10
MDP0000182571	chr8	3945582	3949446	Putative uncharacterized protein F22H5.12	-	0.95	0.86	0.34	0.41	0.46	9.86e-12
MDP0000373126	chr8	3950752	3952636	Outer envelope pore protein 24, chloroplastic	-	48.85	41.93	46.26	41.43	58.35	4.98e-26
MDP0000182569	chr8	3955509	3956401	Unknown protein	-	0.79	0.33	0.08	0.01	0.01	1.43e-14
MDP0000931200	chr8	4008967	4014310	Glucose-6-phosphate isomerase	Phosphoglucose isomerase, C-terminal	29.27	35.39	47.29	45.25	44.51	8.32e-38
MDP0000282531	chr8	4016155	4030779	Glucan endo-1,3-beta-glucosidase, putative	Domain of unknown function DUF4378	3.75	2.58	2.67	2.12	1.56	1.68e-22
MDP0000155233	chr8	4091381	4094215	Putative uncharacterized protein F9E10.9	Histone deacetylase complex subunit SAP30/SAP30-like	56.9	34.83	22.15	16.33	6.1	9.8e-199
MDP0000262716	chr8	4095867	4096202	Unknown protein	-	6.08	1.73	0.4	0.2	0	2.44e-42
MDP0000591886	chr8	4096737	4103395	tRNA-splicing endonuclease	-	0	0	0	0	0	NA
MDP0000951193	chr8	4100863	4101270	Unknown protein	-	0	0	0	0	0	NA
MDP0000441757	chr8	4143601	4152478	Thaumatin-like protein 1	Phospholipid/glycerol acyltransferase	27.28	14.85	3.73	2.31	0.56	0
MDP0000441758	chr8	4152505	4156028	RING finger protein 5	Zinc finger, RING-type, conserved site	52.32	62.08	66.51	71.22	58.91	1.49e-14
MDP0000467113	chr8	4163373	4164449	Glycosyltransferase family GT8 protein	Glycosyl transferase, family 8	6.9	7.54	5.02	5.02	0.61	1.14e-80
MDP0000256624	chr8	4168229	4173701	LIM domain containing protein-like	Protein of unknown function DUF3633	2.97	2.35	1.71	1.58	0.93	7.38e-18
MDP0000256625	chr8	4178548	4180803	F-box/FBD/LRR-repeat protein	FBD	10.55	10.57	11.25	9.54	6.03	2.62e-14
MDP0000147118	chr8	4182858	4187216	Multidrug resistance protein MdtK	Multi antimicrobial extrusion protein	0.24	0.1	0.04	0.01	0	3.48e-09
MDP0000798346	chr8	4191564	4194355	Putative E3 ubiquitin ligase	Zinc finger, RING/FYVE/PHD-type	3.31	2.06	1.99	2.12	3.7	4.32e-11
MDP0000256628	chr8	4204744	4220345	Ariadne-like ubiquitin ligase	Exocyst complex, component Exoc1	7.74	11.54	14.02	14.21	13.33	9.27e-64
MDP0000292545	chr8	8166732	8176108	Chaperone protein DNAj, putative	Chaperone DnaJ	15.95	14.44	20.03	20.27	24.83	1.08e-56
MDP0000194831	chr8	8171967	8173188	Unknown protein	-	0	0	0	0	0	NA
MDP0000292544	chr8	8177879	8197491	Isocitrate dehydrogenase [NADP]	Isopropylmalate dehydrogenase-like domain	0.04	0.06	0.04	0.02	0	0.0156551
MDP0000173465	chr8	11317987	11322365	Alpha-1,3-mannosyl-glycoprotein beta-1,2-N-acetylglucosaminyltransferase	Glycosyl transferase, family 13	6.23	6.12	7.19	8.02	9.29	9.46e-15
MDP0000507230	chr8	21152017	21157473	Heat shock 70 kDa protein, putative	Heat shock protein 70, conserved site	25.38	19.42	28.81	32.96	28.57	2.07e-27
MDP0000231982	chr8	21158378	21160598	Pentatricopeptide repeat-containing protein	Tetratricopeptide-like helical	0.16	0.1	0.07	0.11	0.13	NA
MDP0000507227	chr8	21161135	21168755	UDP-glucose 4-epimerase, putative	UDP-glucose 4-epimerase C-terminal domain	3.83	10.55	4.4	2.86	1.69	6.12e-119
MDP0000320388	chr8	21164613	21172858	AT3G22270-like protein	-	9.99	13.1	12.53	14.49	14.63	5.78e-31
MDP0000231978	chr8	21180577	21181461	Protein TIFY 5A	Tify	0.27	0.02	0.02	0	0	0.0189448
MDP0000173824	chr8	23790928	23791881	Unknown protein	-	0	0.02	0.03	0.01	0	0.302419
MDP0000577338	chr8	23797019	23797468	Unknown protein	-	0.78	0.4	0.92	0.91	1.12	0.0136372
MDP0000867534	chr8	23809352	23809600	Gb|AAD49764.1	-	0.31	0	0	0	0	0.000246466
MDP0000343581	chr8	23830871	23830976	Unknown protein	-	0	0	0	0	0	NA
MDP0000291077	chr8	23843280	23847557	Proline-tRNA ligase	Prolyl-tRNA synthetase, class II	60.97	55.58	57.94	53.92	46.01	0.0143016
MDP0000291076	chr8	23849006	23849614	Ribosomal protein L19	Ribosomal protein L19/L19e, domain 3	5.75	5.68	4.87	4.88	3.79	0.160714
MDP0000192819	chr8	23850638	23852028	Soluble diacylglycerol acyltransferase	Thioredoxin-like fold	4.62	3.23	3.85	4.08	12.53	8e-35
MDP0000857821	chr8	23853863	23854508	Protein CHUP1	-	9.65	13.32	8.26	6.35	5.19	2.8e-09
MDP0000238968	chr8	23863081	23865252	Protein CHUP1	-	5.65	7.39	4.36	3.86	1.97	1.45e-38
MDP0000123768	chr8	23873442	23878973	Lipid A export ATP-binding/permease protein MsbA	ABC transporter, integral membrane type 1	0.02	0.01	0.01	0.01	0	NA
MDP0000836119	chr8	24638150	24639339	Ferredoxin	Beta-grasp domain	15.49	17.67	19.92	30.88	85.16	0
MDP0000155411	chr8	25353132	25353599	SCAR-like protein	-	0	0.02	0	0	0	NA
MDP0000152620	chr8	25415225	25420789	H+-ATPase	ATPase, P-type, cytoplasmic transduction domain A	0	0	0	0	0	NA
MDP0000148551	chr8	25443629	25446415	Erlin-2	-	0	0	0	0.02	0.01	0.465316
MDP0000148552	chr8	25447365	25449176	Unknown protein	-	0	0	0	0	0.04	NA
MDP0000188598	chr8	29627198	29631950	Geranylgeranyl transferase type-2 subunit alpha	Protein prenyltransferase	5.76	6.2	6.1	7.15	6.36	7.28e-06
MDP0000232355	chr9	6830815	6833857	CONSTANS-like zinc finger protein	CCT domain	0.01	0	0.01	0.01	0	NA
MDP0000232356	chr9	6836762	6837037	Unknown protein	-	0	0	0	0	0	NA
MDP0000232357	chr9	6839974	6844567	Xenotropic and polytropic retrovirus receptor	EXS, C-terminal	13.36	16.55	20.24	19.86	20.58	5.44e-28
MDP0000320681	chr9	6848710	6852042	Peroxin	-	54.88	56.69	71.24	71.09	75.39	2.25e-27
MDP0000146310	chr9	6857645	6861705	SET and zf-MYND domain-containing protein	Zinc finger, MYND-type	5.59	8.95	3.78	3.84	1.59	1.57e-68
MDP0000256027	chr9	6862022	6866975	Zinc finger CCCH domain-containing protein 13	Zinc finger, CCCH-type	13.65	13.56	14.67	16.56	14.08	3.63e-08
MDP0000146312	chr9	6867148	6870928	TraB family protein	Pheromone shutdown, TraB	11.94	23.02	25.34	28.63	32.08	5.82e-113
MDP0000128950	chr9	10061974	10063134	F-box family protein	F-box associated interaction domain	3.42	2.64	2.53	2.63	2.37	0.432465
MDP0000128951	chr9	10066177	10075326	Fanconi anemia group D2 protein	-	0.13	0.1	0.05	0.05	0.02	0.000329185
MDP0000242977	chr9	10076137	10081369	Aquaporin protein 10	Aquaporin-like	0.29	0.09	0.03	0.02	0	2.51e-06
MDP0000156988	chr9	10091590	10092903	UDP-glycosyltransferase 1	UDP-glucuronosyl/UDP-glucosyltransferase	0.08	0.04	0.02	0.01	0.07	0.277548
MDP0000322379	chr9	10095017	10100962	UDP-glycosyltransferase 1	UDP-glucuronosyl/UDP-glucosyltransferase	0.04	0.01	0.01	0.02	0	0.215051
MDP0000620245	chr9	10102348	10102917	40S ribosomal protein S20, putative	Ribosomal protein S10	0.33	0.59	0.79	1.13	1.67	3.16e-07
MDP0000879480	chr9	10106376	10107925	UDP-glycosyltransferase 1	UDP-glucuronosyl/UDP-glucosyltransferase	0.02	0.03	0.02	0.04	0.03	NA
MDP0000455533	chr9	11068580	11068897	Unknown protein	-	0	0.1	0	0	0	0.0621433
MDP0000140342	chr9	11513482	11514219	Proteasome subunit alpha type	Proteasome A-type subunit	1.84	1.73	2.3	2.13	1.97	0.135583
MDP0000140341	chr9	11518599	11519846	Putative leucine-rich repeat receptor-like protein kinase family protein	Leucine-rich repeat-containing N-terminal, type 2	30.43	21.2	36.19	24.73	14.69	5.16e-51
MDP0000321751	chr9	11528412	11535229	WAT1-related protein	Regulator of chromosome condensation/beta-lactamase-inhibitor protein II	0.7	0.72	0.79	0.96	1.24	8.75e-09
MDP0000946987	chr9	11541359	11542540	F-box family protein	F-box associated interaction domain	0.01	0	0	0	0	NA
MDP0000946984	chr9	11546749	11547906	F-box family protein	F-box associated interaction domain	0	0	0	0	0	NA
MDP0000321155	chr9	12955586	12961122	Exocyst complex component 8	Cullin repeat-like-containing domain	6.27	9.97	10.47	12.89	11.88	3.72e-46
MDP0000286910	chr9	12967849	12968344	Mitochondrial ATP synthase epsilon subunit	ATPase, F1 complex, epsilon subunit, mitochondrial	281.67	147.16	84.08	81.96	95.43	2.57e-64
MDP0000286908	chr9	12980840	12983392	Cellulose synthase-like protein	-	5.16	10.88	6.48	5.72	0.27	1.79e-255
MDP0000187362	chr9	12987736	12992685	F3N23.29 protein	-	3.54	2.43	2.79	2.43	3.12	0.23781
MDP0000176579	chr9	12997439	13000563	Glutamyl-tRNA reductase binding protein	FMN-binding split barrel	26.42	21.53	23.32	24.49	33.46	2.41e-35
MDP0000176578	chr9	13002260	13005325	GPN-loop GTPase-like protein	Uncharacterised protein family, ATP binding	7.99	8.16	6.42	5.12	4.23	6.62e-11
MDP0000180306	chr9	13009516	13010025	UDP-glycosyltransferase 1	-	0	0.02	0	0	0	NA
MDP0000672985	chr9	13010957	13013811	Unknown protein	-	0.38	0.96	1.29	1.63	0.78	9.12e-08
MDP0000278159	chr9	13036186	13042377	Exocyst complex component 7	Cullin repeat-like-containing domain	0.12	0.09	0.05	0.07	0.22	0.0108581
MDP0000175636	chr9	13043624	13048300	Coatomer subunit beta	Coatomer beta subunit	18.97	43.06	56.37	69.44	68.05	6.95e-218
MDP0000265516	chr9	13068939	13080966	Serine/threonine-protein phosphatase	Tyrosine-protein kinase, catalytic domain	12.09	3.63	0.89	0.46	0.18	0
MDP0000219736	chr9	13245111	13250126	Zinc transporter 9	Cation efflux protein	13	15.29	9.5	8.56	7.31	7.13e-29
MDP0000857857	chr9	13259033	13264480	Mannosyl-oligosaccharide 1,2-alpha-mannosidase	Glycoside hydrolase, family 47	12.35	12.83	13.34	14.55	17.74	2.83e-20
MDP0000321469	chr9	13290341	13291072	Unknown protein	-	5.68	13.46	21.71	20	16.42	5.86e-86
MDP0000889482	chr9	13294543	13295592	Unknown protein	-	0	0	0	0	0	NA
MDP0000153725	chr9	13307278	13308134	Rab3 GTPase-activating protein catalytic subunit	-	5.53	5.92	8.13	7.56	8.25	0.000322616
MDP0000187856	chr9	13309278	13310424	Unknown protein	-	0	0	0	0	0	NA
MDP0000834237	chr9	14220223	14220752	F-box family protein	-	0	0	0	0	0	NA
MDP0000220016	chr9	14233464	14236309	Cysteine-type endopeptidase/ ubiquitin thiolesterase	-	13.45	18.8	26.03	26.69	14.37	1.69e-66
MDP0000164649	chr9	14241149	14244167	Cysteine-type endopeptidase/ ubiquitin thiolesterase	-	24.15	34.97	39.6	36.38	17.73	1.14e-58
MDP0000708034	chr9	14249963	14250466	2-phosphoglycerate kinase-related protein	Protein of unknown function DUF716, TMEM45	1.81	1.89	1.38	1.55	0.84	0.0798782
MDP0000328326	chr9	14266121	14266883	Putative integral membrane protein	Uncharacterised protein family Ycf19	35.84	28.49	27.71	33.16	56.57	1.16e-78
MDP0000269822	chr9	14268965	14270103	Unknown protein	-	0	0	0	0	0	NA
MDP0000159073	chr9	14400200	14409442	Pentatricopeptide repeat-containing protein	Sterol reductase, conserved site	37.69	48.05	62.76	75.68	79.23	6.58e-91
MDP0000683186	chr9	14412988	14413882	Protein FAM32A-like protein	Protein of unknown function DUF1754, eukaryotic	83.63	59.66	50.75	52.03	51.35	8.46e-20
MDP0000844729	chr9	14415100	14420173	V-type ATP synthase alpha chain	ATPase, F1 complex beta subunit/V1 complex, C-terminal	43.68	76.58	75.15	86.91	76.43	3.52e-49
MDP0000265580	chr9	14424211	14431548	Lipid-binding serum glycoprotein-like protein	F-box domain, cyclin-like	1.58	0.8	1.18	1.27	0.97	0.00648483
MDP0000277305	chr9	14454373	14468514	Pumilio, putative	Armadillo-type fold	6.82	6.87	4.23	4.72	2.46	1.65e-66
MDP0000277934	chr9	14608728	14610929	Leucine-rich repeat receptor-like kinase	Leucine-rich repeat-containing N-terminal, type 2	0.02	0.02	0.02	0.03	0.04	0.509785
MDP0000277933	chr9	14614596	14627078	K(+)-insensitive pyrophosphate-energized proton pump	Leucine-rich repeat-containing N-terminal, type 2	15.41	17.74	15.59	14.31	11.78	1.94e-11
MDP0000937205	chr9	14630698	14632991	Vacuolar processing enzyme-1b	Peptidase C13, legumain	1.46	0.09	0	0	0	1.88e-55
MDP0000128820	chr9	14633438	14636780	Mitochondrial transcription termination factor family protein	Mitochodrial transcription termination factor-related	3.02	2.92	2.33	2.23	2.33	0.373261
MDP0000238967	chr9	14643551	14648001	Receptor-like protein kinase	Tyrosine-protein kinase, catalytic domain	0	0	0	0.01	0	0.22211
MDP0000772278	chr9	14653520	14656009	Receptor protein kinase, putative	Tyrosine-protein kinase, catalytic domain	0	0	0	0	0	NA
MDP0000227289	chr9	14668119	14671135	Polygalacturonase QRT3	Pectin lyase fold	0	0.01	0	0.02	0	0.28134
MDP0000227287	chr9	14677166	14681371	Cycloartenol synthase, putative	Squalene cyclase	30.43	33.47	34.63	60.24	105.87	8.96e-141
MDP0000408913	chr9	14687228	14687835	Cathepsin L1	Peptidase C1A, papain	0	0	0	0	0	NA
MDP0000259369	chr9	14701830	14705400	Cycloartenol synthase, putative	Terpenoid cylases/protein prenyltransferase alpha-alpha toroid	0	0.09	0.05	0.07	0.1	0.0277911
MDP0000246418	chr9	14722753	14723497	Unknown protein	-	0	0	0	0	0	NA
MDP0000241736	chr9	14804731	14809462	Cycloartenol synthase, putative	Squalene cyclase	0.66	1.97	1.43	2.83	3.29	5.97e-47
MDP0000034165	chr9	14811678	14818413	Cycloartenol synthase, putative	Squalene cyclase	0.47	1.49	1.12	2.47	3.07	8.76e-68
MDP0000251992	chr9	14824903	14830701	Probable receptor-like protein kinase	Tyrosine-protein kinase, catalytic domain	1.8	3.02	2.63	3.18	1.89	7.26e-12
MDP0000182154	chr9	14865312	14867853	MYB transcription factor	Myb domain, DNA-binding	15.27	17.35	10.77	13.53	4.12	1.53e-100
MDP0000940317	chr9	16176528	16177846	AT5G28150-like protein	Protein of unknown function DUF868, plant	3.45	9.41	9.27	14.51	20.1	1.47e-159
MDP0000291397	chr9	16179240	16191038	Elongation factor Tu	Tyrosine-protein kinase, catalytic domain	36.18	23.95	19.97	19.95	20.95	0.00791498
MDP0000291398	chr9	16191768	16194585	Dehydration-induced 19-like protein	Drought induced 19/ RING finger protein 114	30.91	15.1	8.8	6.25	10.36	3.85e-91
MDP0000291399	chr9	16206071	16207975	Pentatricopeptide repeat-containing protein, putative	Tetratricopeptide-like helical	1.61	1.7	2.59	2.43	3.15	4.36e-19
MDP0000193256	chr9	16208284	16211184	ATPase protein, putative	ATPase, AAA-type, conserved site	2.88	1.18	0.97	0.81	1.06	9.13e-20
MDP0000166305	chr9	16217890	16224247	GRAM domain-containing protein 1B	C2 membrane targeting protein	0.64	0.41	0.48	0.48	0.58	0.0217906
MDP0000909922	chr9	16305467	16307311	Armadillo repeat-containing protein	Armadillo-type fold	6.34	8.26	8.7	10.05	7.67	1.49e-15
MDP0000159111	chr9	16318291	16323399	Amine oxidase	Copper amine oxidase, N-terminal	1.15	1.72	1.85	2.76	0.76	1.21e-29
MDP0000757736	chr9	16324459	16325349	DNA repair and recombination protein RadA	DNA recombination/repair protein RecA/RadB, ATP-binding domain	0.17	0.1	0.1	0.05	0.07	NA
MDP0000346924	chr9	16325719	16326282	Unknown protein	-	0.59	0.15	0.12	0.03	0.09	0.00312979
MDP0000265604	chr9	16326837	16329913	AT5g43400/MWF20_9	Domain of unknown function DUF2828	0	0	0	0	0	NA
MDP0000263377	chr9	17065292	17071101	Unknown protein	-	0	0.01	0.01	0	0	0.426422
MDP0000311815	chr9	17096941	17103116	Kinase family protein	Tyrosine-protein kinase, catalytic domain	12.32	18.09	18.4	20.13	20.42	2.79e-39
MDP0000139953	chr9	17252735	17259647	Kinase family protein	Tyrosine-protein kinase, catalytic domain	14.09	25.94	32.58	35.25	32.7	2.56e-114
MDP0000177449	chr9	17898547	17900526	Hydroxycinnamoyl CoA shikimate/quinate hydroxycinnamoyltransferase	Chloramphenicol acetyltransferase-like domain	1.49	0.01	0.04	0.01	0.02	4.08e-12
MDP0000177450	chr9	17902804	17903330	Unknown protein	-	0.03	0	0.03	0.18	0.08	0.146134
MDP0000307857	chr9	20821867	20825842	Pre-mRNA-processing factor	-	2.01	1.57	1.84	1.95	1.36	0.39126
MDP0000135152	chr9	20918636	20922411	Unknown protein	-	0	0	0	0	0	NA
MDP0000258531	chr9	20937205	20940599	Dead box ATP-dependent RNA helicase, putative	Zinc finger, C2H2	0.35	0.21	0.27	0.52	0.66	0.00016591
MDP0000711591	chr9	20943779	20945949	Flavanone 3-hydroxylase	-	0.79	0.28	0.14	0.07	0.05	7.95e-10
MDP0000368424	chr9	20951388	20955350	Sequence-specific DNA binding transcription factor	-	22.92	24.01	22.33	21.5	20.41	0.453672
MDP0000149663	chr9	20956258	20961551	Casein kinase I	Protein kinase, ATP binding site	6.79	8.22	7.82	8.55	7.97	8.07e-07
MDP0000129618	chr9	21220809	21223391	F5F19.22 protein	-	0.26	0.09	0.03	0.04	0.03	0.00440987
MDP0000129619	chr9	21224918	21232101	LETM1 and EF-hand domain-containing protein 1, mitochondrial	LETM1-like	1.1	0.77	0.91	0.89	1.03	0.0612934
MDP0000050893	chr9	21233419	21236886	AP-4 complex accessory subunit tepsin	VHS subgroup	8.82	11.47	15.92	18.93	22.95	1.45e-126
MDP0000293815	chr9	21244393	21247219	Unknown protein	-	0	0	0	0	0	NA
MDP0000289649	chr9	21545789	21550236	Thylakoid membrane phosphoprotein 14 kDa	Domain of unknown function DUF4308	158.09	118.98	97.94	80.31	68.76	2.72e-33
MDP0000233235	chr9	21566629	21570710	Homeobox-leucine zipper protein ATHB-9	START-like domain	44.49	66.13	44.35	52.94	32.39	1.23e-36
MDP0000510089	chr9	21576809	21577648	30S ribosomal protein S17, chloroplastic	Nucleic acid-binding, OB-fold-like	0.57	0.35	0.33	0.28	0.2	0.446006
MDP0000909197	chr9	21581090	21582336	Photosystem I reaction center subunit VI	Photosystem I PsaH, reaction centre subunit VI	683.72	207.94	138.99	93.46	38	0
MDP0000233239	chr9	21582918	21585158	Rop guanine nucleotide exchange factor	Plant specific Rop nucleotide exchanger, PRONE	0.22	0.38	0.28	0.25	0.08	0.0106532
MDP0000252092	chr9	21598129	21599073	RING finger protein	Zinc finger, RING/FYVE/PHD-type	13.93	14.32	15.07	15.69	8.66	5.76e-15
MDP0000482160	chr9	21621687	21626013	Harpin-induced protein	Late embryogenesis abundant protein, LEA-14	13.35	12.37	5.48	3.4	0.5	3.29e-175
MDP0000463035	chr9	22370643	22371230	Putative uncharacterized protein OSJNBa0014K08.16	Protein of unknown function DUF1677, plant	0.2	0	0	0	0	0.00765394
MDP0000313059	chr9	22371831	22379063	Class III homeobox-leucine zipper protein	START-like domain	4.58	4.06	3.21	2.78	2.98	2.49e-08
MDP0000838167	chr9	22386637	22387542	SEC13 family protein	G-protein beta WD-40 repeat	17.92	24.6	25.98	24.04	30.13	6.31e-32
MDP0000222057	chr9	22388338	22388912	Unknown protein	-	0	0	0.02	0	0.04	0.283966
MDP0000462997	chr9	22421646	22425292	GATA transcription factor	Zinc finger, NHR/GATA-type	0.23	0.03	0.01	0.02	0	1.24e-06
MDP0000838149	chr9	22436929	22437640	Unknown protein	-	0	0	0	0	0	NA
MDP0000120436	chr9	22454518	22457424	Nucleoporin NUP53, putative	MPPN	8.14	6.31	7.62	8.18	7.99	0.000215178
MDP0000940061	chr9	22460130	22460411	CASP-like protein 7	Uncharacterised protein family UPF0497, trans-membrane plant	0.15	0	0.03	0.03	0	0.0946124
MDP0000138643	chr9	22464324	22470052	ATP-dependent zinc metalloprotease FtsH	ATPase, AAA-type, core	10.11	10.5	11.1	12.14	14.9	9.2e-29
MDP0000138642	chr9	22470569	22471938	Early nodulin-like protein 7	Cupredoxin	0.02	0.01	0	0.03	0	NA
MDP0000252006	chr9	22558341	22560344	Unknown protein	-	0	0	0	0	0	NA
MDP0000139102	chr9	24244654	24245537	Dolichyl-diphosphooligosaccharide--protein glycosyltransferase 48 kDa subunit	-	0.02	0.01	0.01	0.03	0.01	NA
MDP0000330139	chr9	24249684	24253117	Glycerol kinase, putative	Carbohydrate kinase, FGGY, C-terminal	10.12	11.3	7.75	13.14	17.96	2.11e-61
MDP0000354883	chr9	24260427	24260577	Unknown protein	-	0	0	0	0	0	NA
MDP0000817494	chr9	25961004	25961609	Jp18	Sterile alpha motif/pointed domain	35.35	29.68	34.51	29.18	23.56	8.73e-06
MDP0000232096	chr9	25965155	25966422	Nodulin-like protein	Nodulin-like	2.67	3.22	3.07	4.55	2.97	0.00262179
MDP0000278082	chr9	25991848	25992669	Growth-regulating factor 1	-	1.99	1.34	0.76	0.5	0.58	2.05e-12
MDP0000168899	chr9	26015019	26015336	Unknown protein	-	0	0	0	0	0	NA
MDP0000145323	chr9	26030654	26035505	At1g80610/T21F11_6	-	0.94	0.52	0.32	0.15	0.17	4.85e-11
MDP0000283674	chr9	26122052	26124315	Protein TIME FOR COFFEE	-	5.6	3.08	2.92	2.03	1.21	3.35e-12
MDP0000233351	chr9	26274022	26279132	DCN1-like protein 4	Defective-in-cullin neddylation protein	21.27	23.63	24.47	24.08	19.66	0.00195519
MDP0000321414	chr9	26280758	26282542	Desumoylating isopeptidase 2	Domain of unknown function DUF862, eukaryotic	12.76	11.49	8.71	6.15	3.08	7.04e-29
MDP0000186080	chr9	26288141	26288407	Protoporphyrinogen oxidase	-	0	0	0	0	0	NA
MDP0000509877	chr9	26396301	26401879	GATA transcription factor, putative	CCT domain	6.58	4.35	2.16	2.8	1.52	2.88e-33
MDP0000180068	chr9	27008272	27008451	Aquaporin	Aquaporin-like	0	0	0	0	0	NA
MDP0000336126	chr9	27024981	27025116	Unknown protein	-	0.09	0	0	0	0	NA
MDP0000122923	chr9	27031611	27031820	Unknown protein	-	0	0	0	0	0	NA
MDP0000699350	chr9	27032192	27040782	Aquaporin	Aquaporin-like	0.02	0.1	0.11	0.09	0.05	0.257283
MDP0000683890	chr9	27277315	27283392	N-acetyltransferase, putative	Acyl-CoA N-acyltransferase	0.05	0	0.01	0.01	0	0.0670016
MDP0000683891	chr9	27288132	27298670	Multidrug resistance protein ABC transporter family	ABC transporter, conserved site	5.59	5.49	6.46	7.52	5.64	2.35e-07
MDP0000683899	chr9	27328247	27328447	Unknown protein	-	0	0	0.03	0.1	0.12	0.274331
MDP0000158285	chr9	27428575	27432352	Magnesium transporter MRS2-like protein	Mg2+ transporter protein, CorA-like/Zinc transport protein ZntB	9.05	9.38	11.07	11.64	9.87	4.36e-08
MDP0000367358	chr9	27444281	27444476	Unknown protein	-	34.54	29.34	25.44	23.49	19.28	0.000123591
MDP0000158282	chr9	27466748	27469330	Unknown protein	-	0.36	0.26	0.21	0.17	0.13	NA
MDP0000004749	chr9	27481915	27495920	Protein phosphatase 2c, putative	Protein phosphatase 2C	1.02	1.31	1.16	1.5	1.26	0.0770871
MDP0000172088	chr9	27487018	27489324	C2 domain-containing protein	C2 membrane targeting protein	0	0	0.02	0.03	0.01	0.00325095
MDP0000254225	chr9	27508583	27514619	Receptor-like protein kinase	Chloramphenicol acetyltransferase-like domain	0.03	0.03	0.02	0.01	0.03	NA
MDP0000851389	chr9	27548667	27548930	Hydroxcinnamoyl-CoA quinate/shikimate hydroxycinnamoyltransferase	Chloramphenicol acetyltransferase-like domain	0	0	0	0	0	NA
MDP0000423617	chr9	27644460	27651545	Receptor kinase-like protein	Leucine-rich repeat-containing N-terminal, type 2	0.64	0.14	0.14	0.06	0.04	1.13e-06
MDP0000280974	chr9	27660670	27661791	Putative uncharacterized protein At1g58120/68103_m00121	-	0	0	0	0	0	NA
MDP0000345238	chr9	27683143	27689482	Snf1-related kinase interactor 2	-	6.42	11.98	12.44	19.03	13.07	3.36e-56
MDP0000266634	chr9	27804596	27808673	Nudix hydrolase, putative	-	0.72	1.3	1.67	1.3	0.4	0.000185953
MDP0000251022	chr9	27826560	27829603	Chloroplast protein	-	24.85	17.79	14.55	10.48	7.71	4.04e-23
MDP0000139569	chr9	27832308	27836719	Nudix hydrolase, putative	-	2.11	2.32	2.47	3.01	2.88	0.00299094
MDP0000284741	chr9	27849452	27850109	40S ribosomal protein S30	Ribosomal protein S30	95.08	75.73	69.7	61.79	64.17	2.57e-07
MDP0000159527	chr9	28316328	28316651	Unknown protein	-	0	0	0	0	0	NA
MDP0000197135	chr9	28358161	28359956	Unknown protein	-	0	0	0	0	0	NA
MDP0000183807	chr9	28999451	29000970	Unknown protein	-	0	0	0.05	0.29	0.84	5.43e-19
MDP0000163794	chr9	29037115	29037401	Unknown protein	-	0.26	0.35	0.3	0.05	0.51	0.176727
MDP0000422496	chr9	29056213	29057379	Unknown protein	-	0	0	0	0	0	NA
MDP0000308058	chr9	29105399	29105668	Unknown protein	-	0.16	1.72	0.76	1.06	0	1.16e-09
MDP0000128619	chr9	29116960	29118163	Phosphatidic acid phosphatase (PAP2) family protein	Phosphatidic acid phosphatase/chloroperoxidase, N-terminal	15.7	15.61	15.81	16.48	22.61	1.73e-11
MDP0000255407	chr9	29351176	29358145	Aldose 1-epimerase, putative	Glycoside hydrolase-type carbohydrate-binding, subgroup	15.35	11.7	11.13	11.9	13.63	0.000822716
MDP0000255408	chr9	29362509	29368221	Nuclear pore membrane glycoprotein 210-like protein	-	0.34	0.14	0.1	0.1	0.06	0.102475
MDP0000229529	chr9	29559508	29560363	4-coumarate:coA ligase 1	AMP-dependent synthetase/ligase	0	0.21	0	0	0	0.00287324
MDP0000808464	chr9	29570882	29571912	Unknown protein	Late embryogenesis abundant protein, LEA-5	1.57	0.63	0.54	0.43	0.88	0.0324989
MDP0000318575	chr9	29581667	29587300	Caffeic acid O-methyltransferase	O-methyltransferase, COMT, eukaryota	0.07	0.05	0.05	0.04	0.04	NA
MDP0000318576	chr9	29591534	29595470	GA24840	-	0	0	0.02	0	0	NA
