# Supplementary material for: Genome re-sequencing reveals the history of apple and supports a two-stage model for fruit enlargement
Source: Nat Commun. 2017 Aug 15;8:249. doi: 10.1038/s41467-017-00336-7 (PMC5557836; doi:10.1038/s41467-017-00336-7)
Supplement: Supplementary file 10 — Supplementary Data 9 [file 41467_2017_336_MOESM10_ESM.xlsx]

## Sheet: DataS9
Supplementray Data 9 Genome-wide scanning of GO enriched genes within selective sweep regions from M. sieversii in Kazakhstan and from M. sylvestris.
Chr	Start	End	GO term	Annotation	Corrected P-value	Enriched genes
Sweeps from M. sieversii in Kazakhstan
chr1	11500000	12500000	GO:0004674	protein serine/threonine kinase activity	0.00837671	MDP0000918252, MDP0000580893, MDP0000130704, MDP0000305922
chr2	19500000	21000000	GO:0004550	nucleoside diphosphate kinase activity	0.00117691	MDP0000169163, MDP0000263172
chr3	19500000	23000000	GO:0051865	protein autoubiquitination	0.00147437	MDP0000303694, MDP0000815521, MDP0000310249
chr3	31500000	34000000	GO:0048544	recognition of pollen	0.00273584	MDP0000179078, MDP0000817734, MDP0000817733
chr6	9000000	10500000	GO:0009931	calcium-dependent protein serine/threonine kinase activity	2.87506e-05	MDP0000268589, MDP0000374000
chr6	14000000	16000000	GO:0004650	polygalacturonase activity	0.000117947	MDP0000215278, MDP0000873268, MDP0000939625, MDP0000512850
chr7	12500000	14000000	GO:0003684	damaged DNA binding	0.0151418	MDP0000928826, MDP0000483449
chr8	2500000	4000000	GO:0047526	2'-hydroxyisoflavone reductase activity	0.000653885	MDP0000254022, MDP0000179200
chr8	6500000	10000000	GO:0016706	oxidoreductase activity, acting on paired donors, with incorporation or reduction of molecular oxygen, 2-oxoglutarate as one donor, and incorporation of one atom each of oxygen into both donors	0.000578887	MDP0000159259, MDP0000156973, MDP0000210032, MDP0000381531, MDP0000862750, MDP0000252616
chr8	6500000	10000000	GO:0016707	gibberellin 3-beta-dioxygenase activity	1.1062e-05	MDP0000159259, MDP0000156973, MDP0000381531, MDP0000862750, MDP0000252616
chr8	6500000	10000000	GO:0009815	1-aminocyclopropane-1-carboxylate oxidase activity	0.00029712	MDP0000159259, MDP0000156973, MDP0000381531, MDP0000862750, MDP0000252616
chr8	6500000	10000000	GO:0045431	flavonol synthase activity	0.00464291	MDP0000159259, MDP0000156973, MDP0000381531, MDP0000252616
chr8	29000000	30500000	GO:0008287	protein serine/threonine phosphatase complex	0.00247565	MDP0000248914, MDP0000248915
chr9	13000000	15000000	GO:0016866	intramolecular transferase activity	0.00222051	MDP0000241736, MDP0000158995
chr9	15500000	18000000	GO:0016226	iron-sulfur cluster assembly	0.0023243	MDP0000156015, MDP0000285697, MDP0000263853, MDP0000291399, MDP0000185735
chr10	7000000	10000000	GO:0000224	peptide-N4-(N-acetyl-beta-glucosaminyl)asparagine amidase activity	1.29317e-09	MDP0000157526, MDP0000595265, MDP0000782892, MDP0000782890
chr10	15000000	16000000	GO:0008171	O-methyltransferase activity	0.00245816	MDP0000143318, MDP0000475939
chr11	2000000	5000000	GO:0004535	poly(A)-specific ribonuclease activity	0.00121707	MDP0000215110, MDP0000377782
chr11	27500000	28500000	GO:0051082	unfolded protein binding	0.000875553	MDP0000246701, MDP0000271525
chr12	9000000	18000000	GO:0047982	homocysteine desulfhydrase activity	0.0087769	MDP0000211810, MDP0000881062
chr12	9000000	18000000	GO:0015749	monosaccharide transport	7.48143e-06	MDP0000682530, MDP0000285032, MDP0000296050, MDP0000204043, MDP0000841918, MDP0000787701, MDP0000173143
chr13	15500000	16500000	GO:0016157	sucrose synthase activity	2.99782e-05	MDP0000796592, MDP0000859573
chr13	32000000	35500000	GO:0031648	protein destabilization	0.00137087	MDP0000215866, MDP0000308433, MDP0000215865
chr13	37500000	38500000	GO:0046914	transition metal ion binding	0.00925753	MDP0000800322, MDP0000800317, MDP0000151849, MDP0000151848, MDP0000172464
chr16	18000000	20500000	GO:0042545	cell wall modification	0.000236759	MDP0000175853, MDP0000303449, MDP0000119475, MDP0000255146, MDP0000278321
chr17	3000000	4000000	GO:0031463	Cul3-RING ubiquitin ligase complex	0.00126763	MDP0000296552, MDP0000512495, MDP0000809746
chr17	3000000	4000000	GO:0010382	cell wall metabolic process	0.0213182	MDP0000301545, MDP0000512495, MDP0000206674, MDP0000809746, MDP0000191887, MDP0000206676, MDP0000296552, MDP0000206670, MDP0000290374
chr17	8000000	11500000	GO:0016760	cellulose synthase (UDP-forming) activity	7.74755e-05	/, MDP0000184309, MDP0000190520
chr17	8000000	11500000	GO:0035251	UDP-glucosyltransferase activity	4.19906e-07	MDP0000885995, MDP0000780011, MDP0000856971
chr17	15500000	18000000	GO:0004806	triacylglycerol lipase activity	0.0424696	MDP0000318056, MDP0000252076
Sweeps from M. sylvestris
chr1	3500000	6000000	GO:0008143	poly(A) binding	0.0209749	MDP0000149711, MDP0000258110
chr2	7500000	8500000	GO:0016829	lyase activity	0.0257549	MDP0000232809, MDP0000843359, MDP0000291093, MDP0000293312
chr2	9000000	10000000	GO:0003852	2-isopropylmalate synthase activity, pyruvate metabolism	0.000657898	MDP0000620733, MDP0000212398
chr2	20500000	23500000	GO:0030060	L-malate dehydrogenase activity	0.00515795	MDP0000191302, MDP0000752955
chr2	20500000	23500000	GO:0009695	jasmonic acid biosynthetic process	0.00918268	MDP0000244413, MDP0000183948, MDP0000491954, MDP0000191302, MDP0000752955, MDP0000137325
chr2	20500000	23500000	GO:0005739	mitochondrion	0.0241686	MDP0000336861, MDP0000189783, MDP0000183948, MDP0000191302, MDP0000272613, MDP0000754445, MDP0000162220, MDP0000216726, MDP0000491954, MDP0000137325, MDP0000752955
chr3	20500000	23000000	GO:0004386	helicase activity	0.00416542	MDP0000195458, MDP0000815521, MDP0000740071, MDP0000259846
chr3	20500000	23000000	GO:0004842	ubiquitin-protein ligase activity	0.00456922	MDP0000303694, MDP0000815521, MDP0000310249, MDP0000850531, MDP0000259846
chr4	14500000	16500000	GO:0015020	glycosyltransferase activity	0.000264184	MDP0000630328, MDP0000630319, MDP0000288285, MDP0000630323
chr4	14500000	16500000	GO:0019748	secondary metabolic process	0.00218409	MDP0000289804, MDP0000630319, MDP0000642594, MDP0000909081, MDP0000237120, MDP0000630328, MDP0000180421, MDP0000603546, MDP0000318218, MDP0000169903, MDP0000456277, MDP0000318219, MDP0000630323, MDP0000320982
chr4	14500000	16500000	GO:0006061	sorbitol biosynthetic process	0.00374497	MDP0000909089, MDP0000909081
chr5	7000000	8000000	GO:0016780	phosphotransferase activity	3.95135e-05	MDP0000163791, MDP0000793014, MDP0000163790
chr5	13000000	15000000	GO:0046914	transition metal ion binding	0.00636708	MDP0000174826, MDP0000553610, MDP0000553609, MDP0000272342, MDP0000174827, MDP0000820494
chr6	28700000	30200000	GO:0015079	potassium ion transmembrane transporter activity	0.0183047	MDP0000179283, MDP0000280911
chr8	2000000	4500000	GO:0042972	licheninase activity	0.0302075	MDP0000282531, MDP0000146863
chr9	10000000	12000000	GO:0035251	UDP-glucosyltransferase activity	0.00412712	MDP0000879480, MDP0000156988, MDP0000322379
chr9	12500000	15000000	GO:0016104	triterpenoid biosynthetic process	0.00228792	MDP0000227287, MDP0000259369, MDP0000034165, MDP0000241736
chr9	20500000	23000000	GO:0009773	photosynthetic electron transport in photosystem I	0.0104914	MDP0000909197, MDP0000289649, MDP0000138643
chr9	25500000	30000000	GO:0015105	arsenite transmembrane transporter activity	0.00110025	MDP0000180068, MDP0000699350, MDP0000683891
chr10	7500000	9500000	GO:0031647	regulation of protein stability	0.0390585	MDP0000322090, MDP0000244514
chr10	23000000	25000000	GO:0033843	xyloglucan 6-xylosyltransferase activity	0.00954547	MDP0000286011, MDP0000186170
chr11	22500000	25000000	GO:0004143	diacylglycerol kinase activity	0.00162111	MDP0000215539, MDP0000401076
chr13	14000000	15000000	GO:0009346	citrate lyase complex	3.9149e-05	MDP0000232325, MDP0000168246, MDP0000863648
chr13	14000000	15000000	GO:0006085	acetyl-CoA biosynthetic process	1.43798e-06	MDP0000232325, MDP0000168246, MDP0000863648, MDP0000703824, MDP0000546169
chr13	14000000	15000000	GO:0006163	purine nucleotide metabolic process	3.79676e-05	MDP0000318119, MDP0000232325, MDP0000863648, MDP0000232330, MDP0000849495, MDP0000180405, MDP0000168246, MDP0000208223, MDP0000703824, MDP0000228890, MDP0000302716, MDP0000281749
chr13	14000000	15000000	GO:0043225	anion transmembrane-transporting ATPase activity	0.000666041	MDP0000318119, MDP0000302716, MDP0000228890, MDP0000180405
chr13	15500000	16500000	GO:0016157	sucrose synthase activity	8.388e-05	MDP0000796592, MDP0000859573
chr13	15500000	16500000	GO:0009505	plant-type cell wall	0.0362304	MDP0000796592, MDP0000221383, MDP0000859573
chr13	17500000	18500000	GO:0015035	protein disulfide oxidoreductase activity	0.0200162	MDP0000472203, MDP0000317056
chr13	19500000	20500000	GO:0010331	gibberellin binding	0.00103706	MDP0000594621, MDP0000849027
chr13	19500000	20500000	GO:0004091	carboxylesterase activity	0.0038914	MDP0000594621, MDP0000237772, MDP0000849027
chr13	32000000	35000000	GO:0032803	regulation of low-density lipoprotein receptor catabolic process	5.90824e-05	MDP0000215866, MDP0000308433, MDP0000215865
chr14	2500000	3500000	GO:0010455	positive regulation of cell fate commitment	0.0354982	MDP0000558493, MDP0000252746
chr14	4000000	6000000	GO:0016298	lipase activity	7.24627e-05	MDP0000636166, MDP0000159070, MDP0000689664
chr14	4000000	6000000	GO:0009963	positive regulation of flavonoid biosynthetic process	0.00867605	MDP0000303216, MDP0000159070, MDP0000689664
chr15	17000000	19000000	GO:0030046	parallel actin filament bundle formation	0.00101998	MDP0000264160, MDP0000157187
chr15	17000000	19000000	GO:0033772	flavonoid 3',5'-hydroxylase activity	0.00119166	MDP0000292227, MDP0000292228, MDP0000275191
chr17	11000000	12000000	GO:0005667	transcription factor complex	0.00165237	MDP0000261538, MDP0000590116
chr17	19000000	20500000	GO:0004197	cysteine-type endopeptidase activity	2.72063e-06	MDP0000921766, MDP0000747921, MDP0000747922
chr17	19000000	20500000	GO:0010623	developmental programmed cell death	5.42578e-06	MDP0000921766, MDP0000747921, MDP0000747922
chr17	19000000	20500000	GO:0005788	endoplasmic reticulum lumen	8.38306e-05	MDP0000921766, MDP0000747921, MDP0000747922
