# Supplementary material for: Genome re-sequencing reveals the history of apple and supports a two-stage model for fruit enlargement
Source: Nat Commun. 2017 Aug 15;8:249. doi: 10.1038/s41467-017-00336-7 (PMC5557836; doi:10.1038/s41467-017-00336-7)
Supplement: Supplementary file 11 — Supplementary Data 10 [file 41467_2017_336_MOESM11_ESM.xlsx]

## Sheet: DataS10
Supplementary Data 10 List of nonsynonymous SNPs highly divergent between different species groups (top 1% Fst).
SNP ID	Chromosome	Position	Fst	Gene ID	Annotation	Protein domain
Comparison between M. sieversii in Kazakhstan and Xinjiang
C1.1	chr1	5871369	0.594	MDP0000397563	Unknown protein	-
C1.2	chr1	5989318	0.5237	MDP0000535975	Jasmonate-induced protein	-
C1.3	chr1	6587340	0.6578	MDP0000144197	Ubiquitin conjugating enzyme-like	Ubiquitin-conjugating enzyme, active site
C1.4	chr1	6587395	0.6522	MDP0000144197	Ubiquitin conjugating enzyme-like	Ubiquitin-conjugating enzyme, active site
C1.5	chr1	11500824	0.6364	MDP0000134506	Threonine aspartase, putative	Peptidase T2, asparaginase 2
C1.6	chr1	14156661	0.5385	MDP0000271910	NADPH HC toxin reductase-like protein	NAD(P)-binding domain
C1.7	chr1	15168335	0.5105	MDP0000799160	COP9 signalosome complex subunit 6a	JAB1/Mov34/MPN/PAD-1
C1.8	chr1	19190888	0.8562	MDP0000668643	Unknown protein	-
C1.9	chr1	20708152	0.581	MDP0000124820	Cyclic nucleotide-gated ion channel, putative	Cyclic nucleotide-binding-like
C1.10	chr1	21920180	1	MDP0000123130	Unknown protein	Armadillo-like helical
C1.11	chr1	22658937	0.8378	MDP0000151289	Unknown protein	-
C1.12	chr1	22670295	0.5428	MDP0000777241	70 kDa heat shock protein	Heat shock protein 70
C1.13	chr1	24978818	0.5977	MDP0000281844	Receptor-like kinase	Concanavalin A-like lectin/glucanase, subgroup
C1.14	chr1	24978838	0.6822	MDP0000281844	Receptor-like kinase	Concanavalin A-like lectin/glucanase, subgroup
C1.15	chr1	28054300	0.7282	MDP0000088815	Receptor-like protein kinase	Leucine-rich repeat-containing N-terminal, type 2
C1.16	chr1	28055443	0.6144	MDP0000088815	Receptor-like protein kinase	Leucine-rich repeat-containing N-terminal, type 2
C1.17	chr1	30788124	1	MDP0000286623	Resistance protein RGC2	-
C1.18	chr1	30788137	1	MDP0000286623	Resistance protein RGC2	-
C1.19	chr1	30788644	0.7209	MDP0000286623	Resistance protein RGC2	-
C1.20	chr1	30788651	0.75	MDP0000286623	Resistance protein RGC2	-
C1.21	chr1	30789205	1	MDP0000286623	Resistance protein RGC2	-
C1.22	chr1	31150505	1	MDP0000859218	Unknown protein	-
C1.23	chr1	31795253	0.5182	MDP0000152585	Membrane-associated progesterone receptor component 1	Cytochrome b5
C1.24	chr1	33937758	0.6	MDP0000254231	Polygalacturonase	Pectin lyase fold
C1.25	chr1	34163266	1	MDP0000276379	Topoisomerase 1-associated factor	-
C1.26	chr10	1865004	0.9229	MDP0000513732	Receptor protein kinase, putative	Tyrosine-protein kinase, catalytic domain
C1.27	chr10	3669783	0.541	MDP0000550659	Flavonol synthase	Oxoglutarate/iron-dependent oxygenase
C1.28	chr10	5396421	0.5563	MDP0000308349	Kinase, putative	-
C1.29	chr10	8037368	0.5129	MDP0000187293	Transmembrane and coiled-coil domain-containing protein	Uncharacterised conserved protein UCP023322, transmembrane eukaryotic
C1.30	chr10	8223428	0.6323	MDP0000292722	Serine/threonine-protein kinase ATR, putative	Armadillo-type fold
C1.31	chr10	8373543	0.5157	MDP0000936915	Kinesin related protein	Kinesin-related conserved domain
C1.32	chr10	10794406	1	MDP0000170409	Putative NBS-LRR disease resistance protein	NB-ARC
C1.33	chr10	11449039	0.6329	MDP0000192381	Disease resistance protein	AAA+ ATPase domain
C1.34	chr10	11449108	0.7326	MDP0000192381	Disease resistance protein	AAA+ ATPase domain
C1.35	chr10	11449752	0.6111	MDP0000192381	Disease resistance protein	AAA+ ATPase domain
C1.36	chr10	11449979	0.6271	MDP0000192381	Disease resistance protein	AAA+ ATPase domain
C1.37	chr10	11450254	0.6722	MDP0000192381	Disease resistance protein	AAA+ ATPase domain
C1.38	chr10	11669248	0.8957	MDP0000817288	Unknown protein	-
C1.39	chr10	11669282	0.8957	MDP0000817288	Unknown protein	-
C1.40	chr10	11669924	1	MDP0000265855	Disease resistance protein	AAA+ ATPase domain
C1.41	chr10	15346688	0.779	MDP0000119880	Ubiquitin carboxyl-terminal hydrolase	ATPase, cation-transporting, domain N
C1.42	chr10	16214510	0.6149	MDP0000490443	Clustered mitochondria protein	Tetratricopeptide-like helical
C1.43	chr10	17544801	0.8993	MDP0000536797	Unknown protein	Ribonuclease H-like domain
C1.44	chr10	17544809	0.8982	MDP0000536797	Unknown protein	Ribonuclease H-like domain
C1.45	chr10	18643503	0.5	MDP0000554450	Lipoxygenase	Lipase/lipooxygenase, PLAT/LH2
C1.46	chr10	18643536	0.6364	MDP0000554450	Lipoxygenase	Lipase/lipooxygenase, PLAT/LH2
C1.47	chr10	19232487	1	MDP0000282414	Unknown protein	-
C1.48	chr10	19232579	0.7517	MDP0000282414	Unknown protein	-
C1.49	chr10	25351977	1	MDP0000223220	Serine/threonine-protein kinase	Protein kinase-like domain
C1.50	chr10	25353075	1	MDP0000223220	Serine/threonine-protein kinase	Protein kinase-like domain
C1.51	chr10	25353510	0.6788	MDP0000223220	Serine/threonine-protein kinase	Protein kinase-like domain
C1.52	chr10	26460725	0.6404	MDP0000125925	Resistance protein RGC2	-
C1.53	chr10	26461057	0.625	MDP0000125925	Resistance protein RGC2	-
C1.54	chr10	26501570	0.8235	MDP0000600078	Disease resistance protein	AAA+ ATPase domain
C1.55	chr10	26501685	0.7711	MDP0000600078	Disease resistance protein	AAA+ ATPase domain
C1.56	chr10	26502846	0.7185	MDP0000600078	Disease resistance protein	AAA+ ATPase domain
C1.57	chr10	26502860	0.5354	MDP0000600078	Disease resistance protein	AAA+ ATPase domain
C1.58	chr10	26502986	1	MDP0000600078	Disease resistance protein	AAA+ ATPase domain
C1.59	chr10	26503068	0.5178	MDP0000600078	Disease resistance protein	AAA+ ATPase domain
C1.60	chr10	27007103	1	MDP0000149947	Probable leucine-rich repeat receptor-like protein kinase	Leucine-rich repeat-containing N-terminal, type 2
C1.61	chr10	27007143	0.6062	MDP0000149947	Probable leucine-rich repeat receptor-like protein kinase	Leucine-rich repeat-containing N-terminal, type 2
C1.62	chr10	28889817	0.779	MDP0000274908	Probable receptor-like protein kinase	Tyrosine-protein kinase, catalytic domain
C1.63	chr10	28889913	0.6981	MDP0000274908	Probable receptor-like protein kinase	Tyrosine-protein kinase, catalytic domain
C1.64	chr10	28909169	0.7295	MDP0000463045	Wall-associated receptor kinase-like protein	Tyrosine-protein kinase, catalytic domain
C1.65	chr10	30058349	0.6407	MDP0000160747	Phospho-n-acetylmuramoyl-pentapeptide-transferase, putative	Phospho-N-acetylmuramoyl-pentapeptide transferase, conserved site
C1.66	chr10	31555778	1	MDP0000448377	Probable LRR receptor-like serine/threonine-protein kinase	-
C1.67	chr10	32088522	1	MDP0000161355	Unknown protein	-
C1.68	chr10	32108130	1	MDP0000280705	Disease resistance protein	NB-ARC
C1.69	chr10	33581781	1	MDP0000399796	Short-chain dehydrogenase/reductase	NAD(P)-binding domain
C1.70	chr10	34989644	1	MDP0000224187	Disease resistance protein	Leucine-rich repeat
C1.71	chr10	36673405	0.5127	MDP0000328517	Leucine-rich repeat receptor-like protein kinase	Leucine-rich repeat
C1.72	chr10	37158620	1	MDP0000247409	Unknown protein	-
C1.73	chr10	37821913	1	MDP0000282375	Ankyrin repeat-containing protein	Ankyrin repeat-containing domain
C1.74	chr10	37873434	0.5305	MDP0000308086	Unknown protein	-
C1.75	chr11	458608	1	MDP0000273680	Phosphatidylinositol N-acetylglucosaminyltransferase subunit A	PIGA, GPI anchor biosynthesis
C1.76	chr11	2403410	1	MDP0000611119	Leucine-rich repeat receptor-like kinase	Leucine-rich repeat, typical subtype
C1.77	chr11	2403554	0.5325	MDP0000611119	Leucine-rich repeat receptor-like kinase	Leucine-rich repeat, typical subtype
C1.78	chr11	4751590	0.5626	MDP0000304584	WD-repeat protein-like protein	WD40-repeat-containing domain
C1.79	chr11	6510146	0.5122	MDP0000187066	Receptor-like kinase	Protein kinase-like domain
C1.80	chr11	6667467	0.6444	MDP0000628749	Ninja-family protein	-
C1.81	chr11	6667475	0.6444	MDP0000628749	Ninja-family protein	-
C1.82	chr11	6735154	0.7076	MDP0000300500	Putative ion channel POLLUX-like 2	CASTOR/POLLUX/SYM8 ion channels
C1.83	chr11	9008119	0.5549	MDP0000227056	Scarecrow transcription factor family protein	Transcription factor GRAS
C1.84	chr11	9008140	0.6566	MDP0000227056	Scarecrow transcription factor family protein	Transcription factor GRAS
C1.85	chr11	9898577	0.5932	MDP0000278972	Heat shock 70 kDa protein	Glutamate dehydrogenase, NAD-specific
C1.86	chr11	11913153	1	MDP0000125171	NADP-isocitrate dehydrogenase	Isopropylmalate dehydrogenase-like domain
C1.87	chr11	11913290	0.6842	MDP0000125171	NADP-isocitrate dehydrogenase	Isopropylmalate dehydrogenase-like domain
C1.88	chr11	13728083	0.5127	MDP0000253970	DNA polymerase	Ribonuclease H-like domain
C1.89	chr11	20126332	0.5103	MDP0000180382	Unknown protein	-
C1.90	chr11	20406753	1	MDP0000487820	Retrotransposon protein, putative, Ty1-copia subclass	Zinc finger, CCHC-type
C1.91	chr11	20619058	0.76	MDP0000264843	Membrane-associated progesterone receptor component 1	Cytochrome b5
C1.92	chr11	23712721	1	MDP0000258480	Putative helicase	Helitron helicase-like domain
C1.93	chr11	23712732	0.76	MDP0000258480	Putative helicase	Helitron helicase-like domain
C1.94	chr11	24859179	0.6408	MDP0000213555	NAC domain protein	No apical meristem (NAM) protein
C1.95	chr11	25039832	1	MDP0000151471	Multidrug resistance protein ABC transporter family	ABC transporter, integral membrane type 1
C1.96	chr11	25039877	0.5557	MDP0000151471	Multidrug resistance protein ABC transporter family	ABC transporter, integral membrane type 1
C1.97	chr11	30610154	1	MDP0000274848	Germacrene A synthase	Terpenoid synthase
C1.98	chr11	30694272	0.5488	MDP0000288128	Arf-GAP with GTPase, ANK repeat and PH domain-containing protein 1	Ribonuclease H-like domain
C1.99	chr11	32023786	0.5753	MDP0000195048	Regulator of chromosome condensation (RCC1)-like protein	Transcription factor TFIIIC, tau55-related
C1.100	chr11	33269286	0.6564	MDP0000216975	Unknown protein	Retrotransposon gag protein
C1.101	chr11	33269299	0.5719	MDP0000216975	Unknown protein	Retrotransposon gag protein
C1.102	chr11	33721155	0.5671	MDP0000898448	Unknown protein	-
C1.103	chr11	34750715	0.8466	MDP0000190405	40S ribosomal protein SA	Ribosomal protein S2, flavodoxin-like domain
C1.104	chr11	35602689	0.6364	MDP0000279431	Cytochrome P450	Cytochrome P450, conserved site
C1.105	chr11	36049182	0.6547	MDP0000166861	Unknown protein	-
C1.106	chr11	36097970	0.5618	MDP0000268849	UDP-galactose transporter 5	-
C1.107	chr11	36454445	0.7544	MDP0000158766	26S proteasome non-ATPase regulatory subunit, putative	26S proteasome non-ATPase regulatory subunit 5
C1.108	chr11	36601497	0.6547	MDP0000827589	Mutator-like transposase	MULE transposase domain
C1.109	chr11	36601633	0.5711	MDP0000827589	Mutator-like transposase	MULE transposase domain
C1.110	chr12	6565271	1	MDP0000303278	Unknown protein	-
C1.111	chr12	6565281	0.6601	MDP0000303278	Unknown protein	-
C1.112	chr12	6565291	0.6442	MDP0000303278	Unknown protein	-
C1.113	chr12	8779761	0.5549	MDP0000147902	Polygalacturonase A	Pectin lyase fold
C1.114	chr12	16087368	0.625	MDP0000138646	Probable leucine-rich repeat receptor-like protein kinase	Leucine-rich repeat-containing N-terminal, type 2
C1.115	chr12	16087552	0.6962	MDP0000138646	Probable leucine-rich repeat receptor-like protein kinase	Leucine-rich repeat-containing N-terminal, type 2
C1.116	chr12	21117672	0.5532	MDP0000225492	Interferon-induced GTP-binding protein Mx	Dynamin
C1.117	chr12	22372622	0.5714	MDP0000200978	Receptor-kinase, putative	Tyrosine-protein kinase, catalytic domain
C1.118	chr12	22373819	0.619	MDP0000200978	Receptor-kinase, putative	Tyrosine-protein kinase, catalytic domain
C1.119	chr12	22373842	1	MDP0000200978	Receptor-kinase, putative	Tyrosine-protein kinase, catalytic domain
C1.120	chr12	22374065	0.5897	MDP0000200978	Receptor-kinase, putative	Tyrosine-protein kinase, catalytic domain
C1.121	chr12	22688918	0.6273	MDP0000233511	Asparagine--tRNA ligase	Aminoacyl-tRNA synthetase, class II (D/K/N)-like
C1.122	chr12	25460833	0.5671	MDP0000195148	Putative myosin-like protein	Prefoldin
C1.123	chr12	27113790	0.5884	MDP0000270293	Unknown protein	-
C1.124	chr12	27113828	0.5708	MDP0000270293	Unknown protein	-
C1.125	chr12	29465371	0.6761	MDP0000255883	Ethylene-overproduction protein 1	-
C1.126	chr12	29501206	0.5334	MDP0000451242	Ethylene-overproduction protein 1	Tetratricopeptide-like helical
C1.127	chr12	30885247	1	MDP0000754989	WRKY transcription factor, putative	DNA-binding WRKY
C1.128	chr12	30885283	1	MDP0000754989	WRKY transcription factor, putative	DNA-binding WRKY
C1.129	chr12	30885301	1	MDP0000754989	WRKY transcription factor, putative	DNA-binding WRKY
C1.130	chr12	30885335	1	MDP0000754989	WRKY transcription factor, putative	DNA-binding WRKY
C1.131	chr12	33772933	0.75	MDP0000233781	Coatomer subunit beta	Coatomer beta subunit
C1.132	chr12	33773889	0.7483	MDP0000233781	Coatomer subunit beta	Coatomer beta subunit
C1.133	chr12	34221105	0.5	MDP0000183229	PttB	Transposase, Ptta/En/Spm, plant
C1.134	chr12	35382047	1	MDP0000141531	Receptor kinase, putative, expressed	Tyrosine-protein kinase, catalytic domain
C1.135	chr13	136955	0.5679	MDP0000161070	Riboflavin biosynthesis protein RibF	FAD synthetase
C1.136	chr13	398755	1	MDP0000299312	BTB/POZ domain-containing protein	Nucleotide-binding, alpha-beta plait
C1.137	chr13	1248778	0.5029	MDP0000301983	Putative CC-NBS-LRR resistance protein	NB-ARC
C1.138	chr13	3793934	0.6271	MDP0000319973	Fructokinase, putative	Nucleotide-binding, alpha-beta plait
C1.139	chr13	5488684	1	MDP0000259697	Chromosome undetermined scaffold_17, whole genome shotgun sequence	-
C1.140	chr13	9456305	0.5122	MDP0000272085	Splicing factor 1	-
C1.141	chr13	11121126	1	MDP0000910954	Unknown protein	-
C1.142	chr13	13077093	0.6267	MDP0000173968	Alpha-amylase, putative	Glycoside hydrolase, superfamily
C1.143	chr13	15092373	0.6567	MDP0000174676	Beta-D-xylosidase	Glycoside hydrolase, superfamily
C1.144	chr13	15830172	0.7931	MDP0000103621	Major allergen Mal d 1.01	Bet v I type allergen
C1.145	chr13	17913249	0.8077	MDP0000146718	NADH-quinone oxidoreductase subunit B	Peptidase aspartic
C1.146	chr13	22721412	0.6923	MDP0000246722	Ankyrin repeat-containing protein, putative	Ankyrin repeat-containing domain
C1.147	chr13	22722163	0.6364	MDP0000246722	Ankyrin repeat-containing protein, putative	Ankyrin repeat-containing domain
C1.148	chr13	22722256	0.7143	MDP0000246722	Ankyrin repeat-containing protein, putative	Ankyrin repeat-containing domain
C1.149	chr13	28217110	0.8363	MDP0000852334	Unknown protein	-
C1.150	chr13	37790834	0.6058	MDP0000305940	Tubulin beta chain, putative	Uncharacterised protein family UPF0503
C1.151	chr14	1869686	0.5283	MDP0000849577	Putative subtilisin serine protease	Peptidase S8, subtilisin-related
C1.152	chr14	1869734	0.6402	MDP0000849577	Putative subtilisin serine protease	Peptidase S8, subtilisin-related
C1.153	chr14	9316440	0.533	MDP0000246748	Putative myosin	-
C1.154	chr14	9316740	0.5622	MDP0000246748	Putative myosin	-
C1.155	chr14	10117894	0.541	MDP0000704175	Pentatricopeptide repeat-containing protein, putative	Pentatricopeptide repeat
C1.156	chr14	10181390	0.6184	MDP0000214771	Polycomb group RING finger protein 1	Zinc finger, C3HC4 RING-type
C1.157	chr14	12158849	0.661	MDP0000182716	Disease resistance protein	NB-ARC
C1.158	chr14	13635175	1	MDP0000616163	Glycerol-3-phosphate dehydrogenase [NAD(P)+]	NAD(P)-binding domain
C1.159	chr14	17624309	1	MDP0000269861	Retrotransposon protein, putative, unclassified	Carbohydrate/purine kinase
C1.160	chr14	17827303	1	MDP0000218897	Unknown protein	-
C1.161	chr14	17948014	0.5349	MDP0000740745	NBS-containing resistance-like protein	NB-ARC
C1.162	chr14	18408414	0.7436	MDP0000250771	Aladin	WD40/YVTN repeat-like-containing domain
C1.163	chr14	20492374	0.5254	MDP0000744678	Zinc finger CCCH domain-containing protein 48	-
C1.164	chr14	24158105	0.619	MDP0000148959	RNA pseudourine synthase	Pseudouridine synthase, catalytic domain
C1.165	chr14	26618503	0.8537	MDP0000248409	Auxin-independent growth promoter-like protein	GDP-fucose protein O-fucosyltransferase
C1.166	chr14	26619838	0.6547	MDP0000248409	Auxin-independent growth promoter-like protein	GDP-fucose protein O-fucosyltransferase
C1.167	chr14	27232635	1	MDP0000755722	Cytochrome P450, putative	Cytochrome P450, conserved site
C1.168	chr14	27233474	0.5897	MDP0000755722	Cytochrome P450, putative	Cytochrome P450, conserved site
C1.169	chr14	30898044	1	MDP0000266653	Putative receptor-like protein kinase 4	Tyrosine-protein kinase, catalytic domain
C1.170	chr14	31941293	1	MDP0000230871	Unknown protein	-
C1.171	chr14	33168394	1	MDP0000225910	Calmodulin 24-like protein	EF-HAND 2
C1.172	chr15	233226	0.8293	MDP0000659184	Ankyrin repeat-containing protein, putative	Ankyrin repeat-containing domain
C1.173	chr15	666231	0.5309	MDP0000147931	Protein WEAK CHLOROPLAST MOVEMENT UNDER BLUE LIGHT 1	Protein of unknown function DUF827, plant
C1.174	chr15	4131332	0.5217	MDP0000297052	Disease resistance protein	NB-ARC
C1.175	chr15	4482969	0.5	MDP0000704184	Receptor protein kinase-like protein	-
C1.176	chr15	6473731	0.5556	MDP0000287923	Unknown protein	-
C1.177	chr15	8426639	0.5636	MDP0000162506	Chitinase, putative	Glycoside hydrolase, superfamily
C1.178	chr15	10764617	0.7325	MDP0000158387	Peptide methionine sulfoxide reductase MsrA	Peptide methionine sulphoxide reductase MsrA
C1.179	chr15	11834683	1	MDP0000229754	Pentatricopeptide repeat-containing protein, putative	Pentatricopeptide repeat
C1.180	chr15	11834700	1	MDP0000229754	Pentatricopeptide repeat-containing protein, putative	Pentatricopeptide repeat
C1.181	chr15	11835072	1	MDP0000229754	Pentatricopeptide repeat-containing protein, putative	Pentatricopeptide repeat
C1.182	chr15	12463718	0.5164	MDP0000197948	Serine/threonine-protein kinase	Tyrosine-protein kinase, catalytic domain
C1.183	chr15	15292446	0.5464	MDP0000271302	Hydrolase-like protein	-
C1.184	chr15	22117610	0.5406	MDP0000270324	BTB/POZ domain-containing protein	NPH3
C1.185	chr15	23292685	1	MDP0000149192	Probable leucine-rich repeat receptor-like protein kinase	PurM, N-terminal-like
C1.186	chr15	23433029	0.6833	MDP0000190830	Ubiquitin-conjugating enzyme m, putative	Ubiquitin-conjugating enzyme, active site
C1.187	chr15	26607324	1	MDP0000294597	Membrane protein, putative	-
C1.188	chr15	31200287	0.5086	MDP0000394412	Putative NBS-LRR disease resistance protein	NB-ARC
C1.189	chr15	31200388	0.7333	MDP0000394412	Putative NBS-LRR disease resistance protein	NB-ARC
C1.190	chr15	31429598	0.8549	MDP0000548560	GLABRA2 expression modulator	-
C1.191	chr15	31429690	0.8318	MDP0000548560	GLABRA2 expression modulator	-
C1.192	chr15	38403480	0.7565	MDP0000177444	DNA-directed RNA polymerase	RNA polymerase Rpb1, domain 4
C1.193	chr15	42472060	1	MDP0000120349	Tir-nbs-lrr resistance protein	NB-ARC
C1.194	chr15	46119245	0.7209	MDP0000211544	Unknown protein	-
C1.195	chr15	46384191	0.6066	MDP0000755258	Receptor protein kinase, putative	Tyrosine-protein kinase, catalytic domain
C1.196	chr15	46384224	0.6667	MDP0000755258	Receptor protein kinase, putative	Tyrosine-protein kinase, catalytic domain
C1.197	chr15	47068141	0.7143	MDP0000321538	Monosaccharide-sensing protein 2	-
C1.198	chr15	47071533	0.6207	MDP0000321537	Disease resistance-like protein	NB-ARC
C1.199	chr15	47071538	0.5368	MDP0000321537	Disease resistance-like protein	NB-ARC
C1.200	chr15	50556039	0.7742	MDP0000301139	Pantothenate kinase, putative	Domain of unknown function DUF89
C1.201	chr15	51644321	0.5662	MDP0000293881	Putative uncharacterized protein P0478E02.10	Domain of unknown function DUF1279
C1.202	chr15	53974751	0.5161	MDP0000588268	Phosphoribosylamine-glycine ligase, putative	Phosphoribosylglycinamide synthetase, ATP-grasp (A) domain
C1.203	chr16	2567016	1	MDP0000177891	Beta-glucosidase 1	Glycoside hydrolase, family 1, active site
C1.204	chr16	2877788	0.5564	MDP0000267478	Mitochondrial carrier protein	Mitochondrial carrier domain
C1.205	chr16	7412876	1	MDP0000342268	Unknown protein	-
C1.206	chr16	10473569	1	MDP0000615009	Transposon protein, putative, CACTA, En/Spm sub-class	Domain of unknown function DUF4218
C1.207	chr16	10473575	1	MDP0000615009	Transposon protein, putative, CACTA, En/Spm sub-class	Domain of unknown function DUF4218
C1.208	chr16	10625142	1	MDP0000304374	Unknown protein	-
C1.209	chr16	10626941	1	MDP0000304374	Unknown protein	-
C1.210	chr16	14360863	0.8457	MDP0000713958	Receptor-like kinase	Leucine-rich repeat
C1.211	chr16	14361429	0.617	MDP0000713958	Receptor-like kinase	Leucine-rich repeat
C1.212	chr16	15898483	0.5102	MDP0000271128	Octicosapeptide/Phox/Bem1p	Protein kinase-like domain
C1.213	chr16	16505104	0.6818	MDP0000193659	U4/U6.U5 tri-snRNP-associated protein	SART-1 protein
C1.214	chr16	17712195	0.5608	MDP0000318672	Unknown protein	-
C1.215	chr16	17831364	0.6774	MDP0000295245	Pentatricopeptide repeat-containing protein, putative	Tetratricopeptide-like helical
C1.216	chr16	20371631	0.6	MDP0000832428	Phosphate transporter 1	Major facilitator superfamily domain, general substrate transporter
C1.217	chr16	23377766	0.5	MDP0000167868	Dynamin, putative	NADH:ubiquinone oxidoreductase, ESSS subunit
C1.218	chr16	23377793	0.5556	MDP0000167868	Dynamin, putative	NADH:ubiquinone oxidoreductase, ESSS subunit
C1.219	chr16	23377871	0.6757	MDP0000167868	Dynamin, putative	NADH:ubiquinone oxidoreductase, ESSS subunit
C1.220	chr16	23377895	0.6243	MDP0000167868	Dynamin, putative	NADH:ubiquinone oxidoreductase, ESSS subunit
C1.221	chr16	23377932	0.617	MDP0000167868	Dynamin, putative	NADH:ubiquinone oxidoreductase, ESSS subunit
C1.222	chr17	750520	0.7945	MDP0000656309	Retrovirus-related Pol polyprotein from transposon TNT 1-94	-
C1.223	chr17	750541	0.8589	MDP0000656309	Retrovirus-related Pol polyprotein from transposon TNT 1-94	-
C1.224	chr17	937358	0.5122	MDP0000231634	Protoporphyrinogen IX oxidase	Protoporphyrinogen oxidase
C1.225	chr17	937660	0.52	MDP0000231634	Protoporphyrinogen IX oxidase	Protoporphyrinogen oxidase
C1.226	chr17	1364413	0.6667	MDP0000937220	GHMP kinase family protein	Ribosomal protein S5 domain 2-type fold
C1.227	chr17	1471479	0.6169	MDP0000297456	Tir-nbs-lrr resistance protein	Toll/interleukin-1 receptor homology (TIR) domain
C1.228	chr17	1587952	0.5789	MDP0000312626	Disease resistance protein	NB-ARC
C1.229	chr17	1712395	0.5	MDP0000261710	Pescadillo-like protein	Pescadillo
C1.230	chr17	1712778	0.6667	MDP0000261710	Pescadillo-like protein	Pescadillo
C1.231	chr17	2691010	0.6338	MDP0000487946	Enhanced disease susceptibility 1	Lipase, class 3
C1.232	chr17	5068062	0.9121	MDP0000477064	Resistance protein	NB-ARC
C1.233	chr17	5127608	0.6757	MDP0000297735	Receptor-like kinase	Malectin-like carbohydrate-binding domain
C1.234	chr17	6621216	0.5425	MDP0000895343	Unknown protein	-
C1.235	chr17	8073275	0.6444	MDP0000245786	Retinol dehydrogenase 12	NAD(P)-binding domain
C1.236	chr17	11083716	1	MDP0000276566	UDP-glycosyltransferase 1	UDP-glucuronosyl/UDP-glucosyltransferase
C1.237	chr17	11083782	0.5349	MDP0000276566	UDP-glycosyltransferase 1	UDP-glucuronosyl/UDP-glucosyltransferase
C1.238	chr17	12029240	1	MDP0000177622	NPR1-1 protein	Domain of unknown function DUF3420
C1.239	chr17	12095035	0.6197	MDP0000188148	Thioredoxin I, putative	Thioredoxin domain
C1.240	chr17	13518592	0.5659	MDP0000399961	Lipid A export ATP-binding/permease protein MsbA	ABC transporter, integral membrane type 1
C1.241	chr17	15017337	0.5127	MDP0000653973	Serine-rich adhesin for platelets	-
C1.242	chr17	15017346	0.57	MDP0000653973	Serine-rich adhesin for platelets	-
C1.243	chr17	16269012	0.5294	MDP0000150191	Unknown protein	-
C1.244	chr17	16547257	0.5102	MDP0000310599	Ras-related protein Rab-25	Small GTPase superfamily, Rab type
C1.245	chr17	21221977	0.6236	MDP0000250724	Serine hydroxymethyltransferase	NAD(P)-binding domain
C1.246	chr17	26730394	0.5004	MDP0000754706	Probable aspartic protease	Peptidase aspartic
C1.247	chr2	2467610	0.7674	MDP0000210239	Receptor-like protein kinase	Tyrosine-protein kinase, catalytic domain
C1.248	chr2	2756518	0.9016	MDP0000791726	Subtilisin-like serine protease	Peptidase S8, subtilisin, Asp-active site
C1.249	chr2	2795055	1	MDP0000209524	Unknown protein	-
C1.250	chr2	3871055	0.531	MDP0000563856	Disease resistance protein	NB-ARC
C1.251	chr2	4148919	1	MDP0000312097	Serine/threonine-protein kinase	Tyrosine-protein kinase, catalytic domain
C1.252	chr2	4518614	1	MDP0000478174	Putative disease resistance-like protein NBS-LRR	NB-ARC
C1.253	chr2	4539937	0.6271	MDP0000414895	Disease resistance-like protein	NB-ARC
C1.254	chr2	5386089	0.5503	MDP0000282354	Receptor-like protein kinase	Tyrosine-protein kinase, catalytic domain
C1.255	chr2	6148641	0.642	MDP0000868338	Unknown protein	-
C1.256	chr2	8896982	0.6915	MDP0000137428	Diacylglycerol O-acyltransferase	Diacylglycerol acyltransferase
C1.257	chr2	9105727	0.5116	MDP0000921813	Unknown protein	-
C1.258	chr2	12048881	0.5801	MDP0000229484	Unknown protein	-
C1.259	chr2	12994820	1	MDP0000284274	Receptor protein kinase, putative	Tyrosine-protein kinase, catalytic domain
C1.260	chr2	13489007	1	MDP0000126272	F-box family protein	F-box domain, cyclin-like
C1.261	chr2	13489048	0.6391	MDP0000126272	F-box family protein	F-box domain, cyclin-like
C1.262	chr2	13489300	0.6364	MDP0000126272	IPR001810 (F-box domain, cyclin-like)
C1.263	chr2	14324619	1	MDP0000843803	Unknown protein	-
C1.264	chr2	20584591	0.7143	MDP0000250644	Putative Ta11-like non-LTR retroelement protein	Domain of unknown function DUF4283
C1.265	chr2	30058623	0.8316	MDP0000946476	Mitochondrial chaperone BCS1	Zinc finger, RING/FYVE/PHD-type
C1.266	chr2	30829758	1	MDP0000261748	Helicase, putative	Proteasome assembly chaperone 2
C1.267	chr2	30983838	0.6154	MDP0000490749	Glutathione s-transferase, putative	Glutathione S-transferase/chloride channel, C-terminal
C1.268	chr2	38386671	0.7358	MDP0000265632	Cinnamoyl-CoA reductase, putative	NAD(P)-binding domain
C1.269	chr2	38386692	0.7327	MDP0000265632	Cinnamoyl-CoA reductase, putative	NAD(P)-binding domain
C1.270	chr2	38883740	0.5	MDP0000640508	Putative CC-NBS-LRR resistance protein	NB-ARC
C1.271	chr3	1135909	0.6809	MDP0000270746	Putative uncharacterized protein OSJNBb0021O11.27	Protein of unknown function DUF538
C1.272	chr3	1610697	0.8249	MDP0000233961	Peroxidase 3	Peroxidase, active site
C1.273	chr3	1612303	1	MDP0000233961	Peroxidase 3	Peroxidase, active site
C1.274	chr3	1806087	0.6943	MDP0000282686	Cc-nbs-lrr resistance protein	Uncharacterised protein family UPF0120
C1.275	chr3	3322086	1	MDP0000305238	Mediator of RNA polymerase II transcription subunit 15a	Coactivator CBP, KIX
C1.276	chr3	4430148	0.8319	MDP0000467778	Cinnamate 4-hydroxylase	-
C1.277	chr3	4909315	0.8333	MDP0000280794	BTB/POZ domain-containing protein KCTD7	BTB/POZ fold
C1.278	chr3	4916940	0.5385	MDP0000176949	BTB/POZ domain-containing protein	BTB/POZ fold
C1.279	chr3	5328440	0.606	MDP0000240942	Disease resistance protein	DNA-binding pseudobarrel domain
C1.280	chr3	5771885	1	MDP0000284789	Cc-nbs-lrr resistance protein	NB-ARC
C1.281	chr3	5779394	1	MDP0000284789	Cc-nbs-lrr resistance protein	NB-ARC
C1.282	chr3	5779433	1	MDP0000284789	Cc-nbs-lrr resistance protein	NB-ARC
C1.283	chr3	7076219	1	MDP0000212999	Kinase, putative	Carbohydrate/purine kinase
C1.284	chr3	8720567	0.893	MDP0000292367	ATP-dependent zinc metalloprotease FtsH	Peptidase M41, FtsH extracellular
C1.285	chr3	8764601	0.5061	MDP0000194663	Scarecrow transcription factor family protein	Transcription factor GRAS
C1.286	chr3	9110516	0.7551	MDP0000194110	Xyloglucan endotransglucosylase/hydrolase protein 2, putative	Concanavalin A-like lectin/glucanase, subgroup
C1.287	chr3	9112619	1	MDP0000194110	Xyloglucan endotransglucosylase/hydrolase protein 2, putative	Concanavalin A-like lectin/glucanase, subgroup
C1.288	chr3	9862339	1	MDP0000134765	F-box and wd40 domain protein, putative	WD40-repeat-containing domain
C1.289	chr3	12764264	0.6197	MDP0000551974	UDP-glucosyltransferase	UDP-glucuronosyl/UDP-glucosyltransferase
C1.290	chr3	18477744	0.6568	MDP0000225878	KH domain-containing, RNA-binding, signal transduction-associated protein 1	-
C1.291	chr3	20866438	0.5432	MDP0000765142	Putative receptor kinase	-
C1.292	chr3	25911475	1	MDP0000388735	Cysteine synthase	Pyridoxal phosphate-dependent enzyme, beta subunit
C1.293	chr3	26058459	0.6193	MDP0000201154	Sugar transporter, putative	Major facilitator superfamily domain
C1.294	chr3	31774806	1	MDP0000196375	Cytochrome P450	Cytochrome P450
C1.295	chr3	32815024	1	MDP0000281562	1-aminocyclopropane-1-carboxylate oxidase-like protein	Oxoglutarate/iron-dependent oxygenase
C1.296	chr4	1198238	0.519	MDP0000899100	CACTA en-spm transposon protein	Transposase, Ptta/En/Spm, plant
C1.297	chr4	1199141	0.5385	MDP0000899100	CACTA en-spm transposon protein	Transposase, Ptta/En/Spm, plant
C1.298	chr4	1237730	0.5287	MDP0000262323	Unknown protein	-
C1.299	chr4	1833897	1	MDP0000470881	Cytochrome P450, putative	Cytochrome P450, E-class, group I
C1.300	chr4	2874023	1	MDP0000207690	Phosphatidylinositol-3,4,5-trisphosphate 3-phosphatase and dual-specificity protein phosphatase PTEN	Protein-tyrosine phosphatase, active site
C1.301	chr4	3900426	0.7565	MDP0000277881	H+-ATPase	ATPase, P-type, cytoplasmic transduction domain A
C1.302	chr4	3905139	0.6585	MDP0000277881	H+-ATPase	ATPase, P-type, cytoplasmic transduction domain A
C1.303	chr4	14621166	0.6788	MDP0000276626	Putative helicase	-
C1.304	chr4	14621188	1	MDP0000276626	Putative helicase	-
C1.305	chr4	14621193	0.9127	MDP0000276626	Putative helicase	-
C1.306	chr4	14621625	0.6833	MDP0000276626	Putative helicase	-
C1.307	chr4	15915522	0.5802	MDP0000280247	COP9 signalosome complex subunit 7	-
C1.308	chr4	19343918	0.5354	MDP0000256115	Calmodulin, putative	EF-HAND 2
C1.309	chr4	19589997	0.6667	MDP0000654033	Invertase inhibitor	Pectinesterase inhibitor
C1.310	chr4	23494453	0.7447	MDP0000306358	Unknown protein	-
C1.311	chr4	23494467	0.5344	MDP0000306358	Unknown protein	-
C1.312	chr4	23547105	0.6972	MDP0000303527	Transmembrane BAX inhibitor motif-containing protein, putative	Inhibitor of apoptosis-promoting Bax1-related
C1.313	chr4	24937253	1	MDP0000286818	Self-incompatibility S1 family protein	Plant self-incompatibility S1
C1.314	chr5	489608	0.5388	MDP0000813716	Unknown protein	C2 calcium-dependent membrane targeting
C1.315	chr5	756587	0.6893	MDP0000178482	Armadillo/beta-catenin repeat family protein	-
C1.316	chr5	756606	0.823	MDP0000178482	Armadillo/beta-catenin repeat family protein	-
C1.317	chr5	756920	0.811	MDP0000178482	Armadillo/beta-catenin repeat family protein	-
C1.318	chr5	757070	0.5152	MDP0000178482	Armadillo/beta-catenin repeat family protein	-
C1.319	chr5	757267	0.6184	MDP0000178482	Armadillo/beta-catenin repeat family protein	-
C1.320	chr5	891945	0.838	MDP0000227298	Ankyrin repeat-containing protein, putative	Ankyrin repeat-containing domain
C1.321	chr5	891981	0.607	MDP0000227298	Ankyrin repeat-containing protein, putative	Ankyrin repeat-containing domain
C1.322	chr5	892213	0.5398	MDP0000227298	Ankyrin repeat-containing protein, putative	Ankyrin repeat-containing domain
C1.323	chr5	892257	1	MDP0000227298	Ankyrin repeat-containing protein, putative	Ankyrin repeat-containing domain
C1.324	chr5	892350	0.6522	MDP0000227298	Ankyrin repeat-containing protein, putative	Ankyrin repeat-containing domain
C1.325	chr5	892367	0.7736	MDP0000227298	Ankyrin repeat-containing protein, putative	Ankyrin repeat-containing domain
C1.326	chr5	1315524	0.5063	MDP0000190867	Starch synthase, putative	Carbohydrate binding module family 25
C1.327	chr5	1482725	0.6	MDP0000707990	Unknown protein	-
C1.328	chr5	1733372	0.5081	MDP0000287608	S-receptor kinase-like protein 1	Tyrosine-protein kinase, catalytic domain
C1.329	chr5	1784568	0.7483	MDP0000268149	Putative receptor-like protein kinase	Tyrosine-protein kinase, catalytic domain
C1.330	chr5	4300134	0.5082	MDP0000255779	F-box family protein	F-box associated interaction domain
C1.331	chr5	4665056	0.8298	MDP0000279719	Epoxide hydrolase	NB-ARC
C1.332	chr5	4665103	0.6627	MDP0000279719	Epoxide hydrolase	NB-ARC
C1.333	chr5	4665167	0.8096	MDP0000279719	Epoxide hydrolase	NB-ARC
C1.334	chr5	4665177	0.8108	MDP0000279719	Epoxide hydrolase	NB-ARC
C1.335	chr5	4665788	0.8273	MDP0000279719	Epoxide hydrolase	NB-ARC
C1.336	chr5	5789273	0.581	MDP0000139711	Pleckstrin homology domain containing, family A	Glycolipid transfer protein domain
C1.337	chr5	9467144	0.5847	MDP0000300996	Pentatricopeptide repeat-containing protein, putative	Pentatricopeptide repeat
C1.338	chr5	10990700	0.5361	MDP0000301382	Cytochrome P450, putative	Domain of unknown function DUF4219
C1.339	chr5	12808582	0.8105	MDP0000173299	Serine/threonine-protein kinase	Tyrosine-protein kinase, catalytic domain
C1.340	chr5	12808603	0.7214	MDP0000173299	Serine/threonine-protein kinase	Tyrosine-protein kinase, catalytic domain
C1.341	chr5	13196249	0.75	MDP0000217373	Receptor protein kinase, putative	Tyrosine-protein kinase, catalytic domain
C1.342	chr5	13397172	0.619	MDP0000520929	Receptor kinase-like protein	Tyrosine-protein kinase, catalytic domain
C1.343	chr5	13397846	0.6066	MDP0000520929	Receptor kinase-like protein	Tyrosine-protein kinase, catalytic domain
C1.344	chr5	13397867	0.7573	MDP0000520929	Receptor kinase-like protein	Tyrosine-protein kinase, catalytic domain
C1.345	chr5	18189816	1	MDP0000248912	WD repeat-containing protein	WD40 repeat, conserved site
C1.346	chr5	18339775	0.6145	MDP0000561941	Receptor-like protein kinase	-
C1.347	chr5	18347429	0.514	MDP0000229405	Putative receptor protein kinase	Malectin-like carbohydrate-binding domain
C1.348	chr5	19165757	0.7059	MDP0000849148	Unknown protein	-
C1.349	chr5	19279404	0.7815	MDP0000243980	60S ribosomal protein L13a, putative	Ribosomal protein L13 domain
C1.350	chr5	19279642	0.5488	MDP0000243980	60S ribosomal protein L13a, putative	Ribosomal protein L13 domain
C1.351	chr5	19282348	0.75	MDP0000243981	Nbs-lrr resistance protein	Aminotransferase-like, plant mobile domain
C1.352	chr5	19283391	0.8957	MDP0000243981	Nbs-lrr resistance protein	Aminotransferase-like, plant mobile domain
C1.353	chr5	19389550	0.5385	MDP0000311020	Xyloglucan endotransglucosylase/hydrolase protein 2, putative	Concanavalin A-like lectin/glucanase, subgroup
C1.354	chr5	19485629	0.5044	MDP0000141891	Trehalose-phosphate phosphatase	HAD-like domain
C1.355	chr5	19654558	0.567	MDP0000692160	Cytochrome P450, putative	Cytochrome P450, conserved site
C1.356	chr5	20001291	0.5049	MDP0000200491	Disease resistance protein	NB-ARC
C1.357	chr5	20065991	0.7115	MDP0000253997	Protein disulfide isomerase-like protein	Thioredoxin, conserved site
C1.358	chr5	20863124	1	MDP0000207762	Voltage-gated chloride channel family protein	Chloride channel, core
C1.359	chr5	20986266	0.7368	MDP0000279823	Putative retroelement pol polyprotein	Nucleic acid-binding, OB-fold-like
C1.360	chr5	22519266	0.5127	MDP0000274940	Retrotransposon protein, putative, Ty3-gypsy subclass	Ribonuclease H-like domain
C1.361	chr5	22519282	0.68	MDP0000274940	Retrotransposon protein, putative, Ty3-gypsy subclass	Ribonuclease H-like domain
C1.362	chr5	23672360	0.7108	MDP0000222804	Superoxide dismutase	Manganese/iron superoxide dismutase, N-terminal
C1.363	chr5	24693536	1	MDP0000663755	Leucine-rich repeat containing protein, putative	Leucine-rich repeat 3
C1.364	chr5	30763824	0.8549	MDP0000165712	Unknown protein	-
C1.365	chr5	31460813	0.5	MDP0000231604	Serine/threonine protein kinase-like protein CCR4	-
C1.366	chr5	31572790	1	MDP0000222514	Subtilisin-like serine protease	-
C1.367	chr5	34887967	0.5	MDP0000228728	Unknown protein	-
C1.368	chr5	36387335	0.7702	MDP0000148886	Unknown protein	-
C1.369	chr6	1793056	0.5701	MDP0000276552	Unknown protein	-
C1.370	chr6	3015790	0.6923	MDP0000318073	Unknown protein	-
C1.371	chr6	4231770	0.5232	MDP0000152397	Unknown protein	-
C1.372	chr6	4231780	0.5281	MDP0000152397	Unknown protein	-
C1.373	chr6	4231787	0.6291	MDP0000152397	Unknown protein	-
C1.374	chr6	4232275	0.5448	MDP0000152397	Unknown protein	-
C1.375	chr6	4877053	0.5942	MDP0000685279	Translocase of chloroplast 90, chloroplastic	-
C1.376	chr6	5589793	0.6049	MDP0000160675	Unknown protein	-
C1.377	chr6	13120218	0.7301	MDP0000707083	Blue copper protein, putative	Cupredoxin
C1.378	chr6	15086416	0.5608	MDP0000183974	WD repeat-containing protein, putative	WD40 repeat, conserved site
C1.379	chr6	15091220	1	MDP0000183974	WD repeat-containing protein, putative	WD40 repeat, conserved site
C1.380	chr6	15190907	1	MDP0000186399	Endoribonuclease Dicer homolog 2	-
C1.381	chr6	17736134	0.5039	MDP0000926859	Unknown protein	EF-hand-like domain
C1.382	chr6	17736447	0.5	MDP0000926859	Unknown protein	EF-hand-like domain
C1.383	chr6	18620977	0.7513	MDP0000321657	Late embryogenesis abundant protein D-34	Seed maturation protein
C1.384	chr6	24295283	0.7115	MDP0000148261	Putative disease resistance protein	Leucine-rich repeat
C1.385	chr6	27592057	0.509	MDP0000592035	Family with sequence similarity 116, member B	Uncharacterised protein family FAM116
C1.386	chr7	709264	0.5387	MDP0000279287	Putative receptor-like protein kinase	Lipoxygenase, iron binding site
C1.387	chr7	709810	1	MDP0000279287	Putative receptor-like protein kinase	Lipoxygenase, iron binding site
C1.388	chr7	1591660	1	MDP0000259862	NBS-containing resistance-like protein	NB-ARC
C1.389	chr7	1674703	0.8095	MDP0000254392	Serine/threonine protein kinase, putative	Tyrosine-protein kinase, catalytic domain
C1.390	chr7	1841486	0.8562	MDP0000359044	Unknown protein	-
C1.391	chr7	3367153	0.6232	MDP0000818274	Nuclear transcription factor Y subunit C8	-
C1.392	chr7	5770534	0.7778	MDP0000307551	Pentatricopeptide repeat-containing protein, putative	Pentatricopeptide repeat
C1.393	chr7	5771175	0.8767	MDP0000307551	Pentatricopeptide repeat-containing protein, putative	Pentatricopeptide repeat
C1.394	chr7	7519669	0.509	MDP0000148708	Exocyst complex component, putative	-
C1.395	chr7	9962049	1	MDP0000184544	Transcription factor jumonji domain-containing protein	Zinc-finger domain of monoamine-oxidase A repressor R1
C1.396	chr7	11853592	0.6068	MDP0000674651	Calcium-transporting ATPase 4, plasma membrane-type	-
C1.397	chr7	13042162	0.6	MDP0000141308	Unknown protein	-
C1.398	chr7	13042185	0.6667	MDP0000141308	Unknown protein	-
C1.399	chr7	13168486	0.5398	MDP0000156103	Inositol oxygenase 1	Inositol oxygenase
C1.400	chr7	17600993	0.5278	MDP0000139164	Ribosome biogenesis GTPase RsgA	Nucleic acid-binding, OB-fold-like
C1.401	chr7	17602761	0.519	MDP0000139164	Ribosome biogenesis GTPase RsgA	Nucleic acid-binding, OB-fold-like
C1.402	chr7	22346448	1	MDP0000223338	Unknown protein	-
C1.403	chr7	22346460	1	MDP0000223338	Unknown protein	-
C1.404	chr7	22348350	0.5733	MDP0000223338	Unknown protein	-
C1.405	chr7	22349777	0.6098	MDP0000223338	Unknown protein	-
C1.406	chr7	24286594	0.5622	MDP0000945091	Unknown protein	Rossmann-like alpha/beta/alpha sandwich fold
C1.407	chr7	25954003	1	MDP0000260770	AP2 domain class transcription factor	-
C1.408	chr7	26331663	0.9007	MDP0000203214	RNA binding protein, putative	Tudor-like, plant
C1.409	chr7	27966076	0.5309	MDP0000167077	RNA binding protein-like	Nucleotide-binding, alpha-beta plait
C1.410	chr7	27996798	1	MDP0000189351	Unknown protein	-
C1.411	chr7	27996839	0.5122	MDP0000189351	-
C1.412	chr7	28193775	0.7403	MDP0000300035	UPF0548 protein	F-box domain, cyclin-like
C1.413	chr7	28513025	1	MDP0000313024	Kinesin, putative	Armadillo-type fold
C1.414	chr7	28813117	0.6488	MDP0000270571	Citrate transporter family protein	Divalent ion symporter
C1.415	chr7	28833395	0.7614	MDP0000161139	Hydroxyproline-rich glycoprotein family protein	-
C1.416	chr7	28833402	0.7614	MDP0000161139	Hydroxyproline-rich glycoprotein family protein	-
C1.417	chr8	267658	1	MDP0000210254	RNA polymerase II transcription elongation factor DSIF/SUPT5H/SPT5 (ISS)	-
C1.418	chr8	2700718	0.7059	MDP0000558285	SKP1-like protein	SKP1 component, dimerisation
C1.419	chr8	2740020	0.5786	MDP0000297521	Heat shock protein-related-like protein	-
C1.420	chr8	2751367	0.6392	MDP0000201333	Putative TNP1-like transposon protein	-
C1.421	chr8	5987128	1	MDP0000293114	Cc-nbs-lrr resistance protein	NB-ARC
C1.422	chr8	7565832	0.5371	MDP0000244854	Transposon protein, putative, CACTA, En/Spm sub-class, expressed	-
C1.423	chr8	8596676	0.7333	MDP0000180593	High mobility group protein	Asp/Glu/hydantoin racemase
C1.424	chr8	10465117	1	MDP0000291831	17.5 kDa class II heat shock protein	HSP20-like chaperone
C1.425	chr8	10465145	0.5933	MDP0000291831	17.5 kDa class II heat shock protein	HSP20-like chaperone
C1.426	chr8	11035660	0.5048	MDP0000527034	Tir-nbs-lrr resistance protein	Toll/interleukin-1 receptor homology (TIR) domain
C1.427	chr8	13744875	0.558	MDP0000299181	LIM domain protein LIM-2	Zinc finger, LIM-type
C1.428	chr8	14899266	1	MDP0000316884	Cc-nbs-lrr resistance protein	Leucine-rich repeat, typical subtype
C1.429	chr8	14900867	0.6981	MDP0000316884	Cc-nbs-lrr resistance protein	Leucine-rich repeat, typical subtype
C1.430	chr8	14927582	0.6798	MDP0000314069	Cc-nbs-lrr resistance protein	Leucine-rich repeat, typical subtype
C1.431	chr8	14928251	0.5113	MDP0000314069	Cc-nbs-lrr resistance protein	Leucine-rich repeat, typical subtype
C1.432	chr8	14967582	0.5254	MDP0000261002	Putative copia-like retrotransposon polyprotein	Protein of unknown function DUF936, plant
C1.433	chr8	14985927	0.5254	MDP0000142781	Cc-nbs-lrr resistance protein	NB-ARC
C1.434	chr8	14985935	0.5254	MDP0000142781	Cc-nbs-lrr resistance protein	NB-ARC
C1.435	chr8	18954421	0.5028	MDP0000198920	Unknown protein	-
C1.436	chr8	28225711	0.6565	MDP0000213393	Leucine-rich repeat receptor-like protein kinase	Leucine-rich repeat-containing N-terminal, type 2
C1.437	chr8	32613240	0.7168	MDP0000210537	Disease resistance-like protein	NB-ARC
C1.438	chr8	32613253	0.75	MDP0000210537	Disease resistance-like protein	NB-ARC
C1.439	chr8	35509397	1	MDP0000165117	Squamous cell carcinoma antigen recognized by T-cells, putative	-
C1.440	chr8	35663249	0.8609	MDP0000216291	Unknown protein	-
C1.441	chr9	491392	0.6497	MDP0000272867	Protein FAM214B	Domain of unknown function DUF4210
C1.442	chr9	913294	0.6364	MDP0000534175	Calmodulin-like protein	EF-HAND 2
C1.443	chr9	3644018	0.7626	MDP0000184424	Unknown protein	-
C1.444	chr9	3728966	0.5048	MDP0000205248	F16A14.15	Protein of unknown function DUF863, plant
C1.445	chr9	3729011	0.8361	MDP0000205248	F16A14.15	Protein of unknown function DUF863, plant
C1.446	chr9	3731230	0.6547	MDP0000205248	F16A14.15	Protein of unknown function DUF863, plant
C1.447	chr9	4260739	0.6116	MDP0000870778	Receptor-like kinase	Malectin-like carbohydrate-binding domain
C1.448	chr9	4649207	1	MDP0000193791	Receptor-like protein kinase	Tyrosine-protein kinase, catalytic domain
C1.449	chr9	4649268	0.5385	MDP0000193791	Receptor-like protein kinase	Tyrosine-protein kinase, catalytic domain
C1.450	chr9	4649280	1	MDP0000193791	Receptor-like protein kinase	Tyrosine-protein kinase, catalytic domain
C1.451	chr9	4731449	0.7059	MDP0000264728	Pentatricopeptide repeat-containing protein	Tetratricopeptide-like helical
C1.452	chr9	4731478	1	MDP0000264728	Pentatricopeptide repeat-containing protein	Tetratricopeptide-like helical
C1.453	chr9	5090306	0.9086	MDP0000265369	BTB/POZ ankyrin repeat protein	Proteasome maturation factor UMP1
C1.454	chr9	5096890	1	MDP0000180351	Proteasome maturation protein, putative	Proteasome maturation factor UMP1
C1.455	chr9	5474099	1	MDP0000304956	IPR001094 (Flavodoxin), IPR001709 (Flavoprotein pyridine nucleotide cytochrome reductase), IPR023173 (NADPH-cytochrome p450 reductase, FAD-binding, alpha-helical domain-3)
C1.456	chr9	5474319	0.6706	MDP0000304956	NADPH-ferrihemoprotein reductase	NADPH-cytochrome p450 reductase, FAD-binding, alpha-helical domain-3
C1.457	chr9	6080644	0.5312	MDP0000691114	Serine/threonine-protein kinase	Bulb-type lectin domain
C1.458	chr9	8187459	0.5152	MDP0000167951	Magnesium chelatase H subunit	Magnesium chelatase, subunit H, N-terminal
C1.459	chr9	8414282	0.6748	MDP0000226828	Vacuolar protein sorting protein, putative	EAP30
C1.460	chr9	10531335	0.5986	MDP0000271459	Retrotransposon protein, putative, Ty1-copia subclass	Ribonuclease H-like domain
C1.461	chr9	11394359	0.5385	MDP0000154247	Nudix hydrolase	NUDIX hydrolase domain-like
C1.462	chr9	11394372	0.5446	MDP0000154247	Nudix hydrolase	NUDIX hydrolase domain-like
C1.463	chr9	16154590	0.6322	MDP0000119565	Histidine kinase-, DNA gyrase B-, and HSP90-like ATPase family protein	-
C1.464	chr9	16154598	0.5975	MDP0000119565	Histidine kinase-, DNA gyrase B-, and HSP90-like ATPase family protein	-
C1.465	chr9	16154692	0.6545	MDP0000119565	Histidine kinase-, DNA gyrase B-, and HSP90-like ATPase family protein	-
C1.466	chr9	16154960	0.7764	MDP0000119565	Histidine kinase-, DNA gyrase B-, and HSP90-like ATPase family protein	-
C1.467	chr9	16154987	0.5269	MDP0000119565	Histidine kinase-, DNA gyrase B-, and HSP90-like ATPase family protein	-
C1.468	chr9	16468166	0.6049	MDP0000123346	Succinate dehydrogenase iron-sulfur subunit	Succinate dehydogenase/fumarate reductase N-terminal
C1.469	chr9	20443020	0.5387	MDP0000260655	GF14 protein	14-3-3 domain
C1.470	chr9	21785125	0.6155	MDP0000282766	Putative S-receptor kinase homolog 2	Tyrosine-protein kinase, catalytic domain
C1.471	chr9	25592574	1	MDP0000229575	Unknown protein	-
C1.472	chr9	25834690	1	MDP0000264258	Ornithine decarboxylase	Orn/DAP/Arg decarboxylase 2, pyridoxal-phosphate binding site
C1.473	chr9	25834738	1	MDP0000264258	Ornithine decarboxylase	Orn/DAP/Arg decarboxylase 2, pyridoxal-phosphate binding site
C1.474	chr9	31124976	0.6947	MDP0000180563	G-box binding factor bZIP transcription factor	-
C1.475	chr9	31125006	0.5253	MDP0000180563	G-box binding factor bZIP transcription factor	-
C1.476	chr9	32708329	0.5833	MDP0000530903	Dehydroascorbate reductase	Glutathione S-transferase/chloride channel, C-terminal
C1.477	chr9	34206023	0.5061	MDP0000210216	Pentatricopeptide repeat protein	-
C1.478	chr9	34447669	0.5004	MDP0000231971	NBS-containing resistance-like protein	Disease resistance protein
C1.479	chr9	35174834	0.5182	MDP0000281905	Signal peptide peptidase-like 5	Myb/SANT-like domain
C1.480	chr9	37105365	0.5	MDP0000224327	Unknown protein	-
C1.481	chr9	37106040	0.7971	MDP0000224327	Unknown protein	-
C1.482	chr9	37106367	0.6522	MDP0000224327	Unknown protein	-
Comparison between M. domestica and M. sieversii in Kazakhstan
C2.1	chr1	5854988	0.5047	MDP0000311301	Transposon protein, putative, CACTA, En/Spm sub-class, expressed	Domain of unknown function DUF4218
C2.2	chr1	6539252	0.4419	MDP0000246887	Glycosyltransferase-like protein	Protein of unknown function DUF604
C2.3	chr1	7749733	0.5845	MDP0000276803	HAT family dimerisation domain containing protein	Ribonuclease H-like domain
C2.4	chr1	10324864	0.8258	MDP0000166392	MYB transcription factor	Myb domain, DNA-binding
C2.5	chr1	10325820	0.7531	MDP0000166392	MYB transcription factor	Myb domain, DNA-binding
C2.6	chr1	10342532	0.5357	MDP0000550520	Putative leucine-rich repeat receptor-like protein kinase family protein	Leucine-rich repeat-containing N-terminal, type 2
C2.7	chr1	10427108	0.7574	MDP0000274454	Beta-galactosidase	Glycoside hydrolase, superfamily
C2.8	chr1	11499624	0.656	MDP0000134506	Threonine aspartase, putative	Peptidase T2, asparaginase 2
C2.9	chr1	11500106	0.796	MDP0000134506	Threonine aspartase, putative	Peptidase T2, asparaginase 2
C2.10	chr1	11502070	1	MDP0000134506	Threonine aspartase, putative	Peptidase T2, asparaginase 2
C2.11	chr1	12163661	0.5031	MDP0000673938	Receptor-like kinase	Leucine-rich repeat-containing N-terminal, type 2
C2.12	chr1	12286498	0.4366	MDP0000166476	Cytochrome P450	Cytochrome P450, conserved site
C2.13	chr1	13067350	0.6798	MDP0000298776	-
C2.14	chr1	13067366	0.4305	MDP0000298776	Unknown protein	14-3-3 domain
C2.15	chr1	13067384	0.6068	MDP0000298776	Unknown protein	14-3-3 domain
C2.16	chr1	21667731	0.5175	MDP0000404246	70-kDa heat shock protein	Heat shock protein 70
C2.17	chr1	22496263	0.4574	MDP0000622017	Receptor-kinase, putative	Tyrosine-protein kinase, catalytic domain
C2.18	chr1	22496373	0.4416	MDP0000622017	Receptor-kinase, putative	Tyrosine-protein kinase, catalytic domain
C2.19	chr1	22496531	0.5734	MDP0000622017	Receptor-kinase, putative	Tyrosine-protein kinase, catalytic domain
C2.20	chr1	22497353	0.4325	MDP0000622017	Receptor-kinase, putative	Tyrosine-protein kinase, catalytic domain
C2.21	chr1	22658937	0.5439	MDP0000151289	Unknown protein	-
C2.22	chr1	23533576	0.5003	MDP0000566877	Subtilisin-like protease	-
C2.23	chr1	23533697	0.5133	MDP0000566877	Subtilisin-like protease	-
C2.24	chr1	24858536	0.5871	MDP0000225072	Tir-nbs-lrr resistance protein	NB-ARC
C2.25	chr1	24977617	0.7582	MDP0000281844	Receptor-like kinase	Concanavalin A-like lectin/glucanase, subgroup
C2.26	chr1	25025662	0.4618	MDP0000425185	NBS resistance protein	NB-ARC
C2.27	chr1	28586304	0.4787	MDP0000177717	Dynamin, putative	Dynamin
C2.28	chr1	28645195	0.4739	MDP0000319671	Zinc finger protein, putative	Protein-tyrosine phosphatase, dual specificity phosphatase, eukaryotic
C2.29	chr1	29796533	0.429	MDP0000120413	Hexose transporter 1	Ankyrin repeat-containing domain
C2.30	chr1	30920994	0.5039	MDP0000134485	Tir-nbs-lrr resistance protein	Toll/interleukin-1 receptor homology (TIR) domain
C2.31	chr1	32019527	0.455	MDP0000213892	Transcription factor bHLH106	Helix-loop-helix DNA-binding
C2.32	chr1	32030041	0.9016	MDP0000502284	Fruit protein PKIWI502, putative	-
C2.33	chr1	32030187	0.7621	MDP0000502284	Fruit protein PKIWI502, putative	-
C2.34	chr1	33221034	0.4318	MDP0000266454	Pentatricopeptide repeat-containing protein, putative	Armadillo-type fold
C2.35	chr1	33937758	0.4997	MDP0000254231	Polygalacturonase	Pectin lyase fold
C2.36	chr10	1936915	0.4829	MDP0000834828	Putative microtubule-associated protein	Microtubule-associated protein, MAP65/ASE1-type
C2.37	chr10	3441305	0.9171	MDP0000156522	Unknown protein	-
C2.38	chr10	3441321	1	MDP0000156522	Unknown protein	-
C2.39	chr10	3469256	0.4689	MDP0000261185	Receptor-like kinase	Tyrosine-protein kinase, catalytic domain
C2.40	chr10	4266408	0.4372	MDP0000390049	Alliinase family protein	Pyridoxal phosphate-dependent transferase, major domain
C2.41	chr10	6971368	0.4428	MDP0000913269	Homeobox-leucine zipper protein	Homeodomain-like
C2.42	chr10	7469851	0.4969	MDP0000720799	(-)-germacrene D synthase	Terpenoid synthase
C2.43	chr10	10714845	0.6876	MDP0000173208	Spinster-like protein	Major facilitator superfamily domain
C2.44	chr10	10719699	0.5536	MDP0000173208	Spinster-like protein	Major facilitator superfamily domain
C2.45	chr10	10721212	0.4549	MDP0000173208	Spinster-like protein	Major facilitator superfamily domain
C2.46	chr10	10724580	0.6333	MDP0000173207	Glutathione-regulated potassium-efflux system protein kefB, putative	NAD(P)-binding domain
C2.47	chr10	10732591	0.453	MDP0000173207	Glutathione-regulated potassium-efflux system protein kefB, putative	NAD(P)-binding domain
C2.48	chr10	11943115	0.5347	MDP0000119952	50S ribosomal protein L14, putative	Ribosomal protein L14 domain
C2.49	chr10	11983934	0.4483	MDP0000252459	Translation factor SUI1-like protein	Translation initiation factor SUI1
C2.50	chr10	12015229	0.4968	MDP0000258807	Unknown protein	-
C2.51	chr10	12062489	0.4306	MDP0000188562	WD-repeat protein, putative	WD40 repeat, conserved site
C2.52	chr10	12163362	0.4859	MDP0000549178	SCF ubiquitin ligase, Skp1 component	E3 ubiquitin ligase, SCF complex, Skp subunit
C2.53	chr10	12344219	0.4311	MDP0000800389	Kinesin-like protein	Kinesin, motor region, conserved site
C2.54	chr10	12427252	0.4546	MDP0000293745	Mei2-like protein	Nucleotide-binding, alpha-beta plait
C2.55	chr10	12439623	0.4792	MDP0000196406	GEM-like protein	Oligosaccharide biosynthesis protein Alg14-like
C2.56	chr10	12440612	0.5107	MDP0000196406	GEM-like protein	Oligosaccharide biosynthesis protein Alg14-like
C2.57	chr10	12488885	0.4404	MDP0000272119	Rab proteins geranylgeranyltransferase component A	GDP dissociation inhibitor
C2.58	chr10	12794112	0.5149	MDP0000529463	N-acetyltransferase-like protein	Domain of unknown function DUF1726
C2.59	chr10	12815173	0.4992	MDP0000288983	Auxin-induced protein-like protein	Auxin responsive SAUR protein
C2.60	chr10	12817890	0.5496	MDP0000288984	Auxin-induced protein-like protein	Auxin responsive SAUR protein
C2.61	chr10	12998994	0.7887	MDP0000168060	Chaperone DnaK	Heat shock protein 70
C2.62	chr10	12999071	0.8792	MDP0000168060	Chaperone DnaK	Heat shock protein 70
C2.63	chr10	13109566	0.5064	MDP0000408705	NADP dependent sorbitol 6-phosphate dehydrogenase	NADP-dependent oxidoreductase domain
C2.64	chr10	13109849	0.509	MDP0000408705	NADP dependent sorbitol 6-phosphate dehydrogenase	NADP-dependent oxidoreductase domain
C2.65	chr10	13143749	0.492	MDP0000187390	Disease resistance protein	NB-ARC
C2.66	chr10	13143754	0.492	MDP0000187390	Disease resistance protein	NB-ARC
C2.67	chr10	13192239	0.5229	MDP0000120975	Biosynthetic arginine decarboxylase	Orn/DAP/Arg decarboxylase 2, C-terminal
C2.68	chr10	14068776	0.5148	MDP0000637704	Receptor-kinase, putative	Tyrosine-protein kinase, catalytic domain
C2.69	chr10	17972710	0.4303	MDP0000200236	Quinone oxidoreductase, putative	GroES-like
C2.70	chr10	19609214	0.4373	MDP0000268855	CLIP-associating protein	CLASP N-terminal domain
C2.71	chr10	25386840	0.4583	MDP0000288968	Pentatricopeptide repeat-containing protein, putative	ERV/ALR sulphydryl oxidase
C2.72	chr10	30278022	0.4759	MDP0000665252	Magnesium transporter CorA-like family protein	Mg2+ transporter protein, CorA-like/Zinc transport protein ZntB
C2.73	chr10	30557938	0.4783	MDP0000209598	LysM domain GPI-anchored protein 2, putative	Peptidoglycan-binding lysin domain
C2.74	chr10	32916833	0.4403	MDP0000688645	Stem-specific protein TSJT1, putative	Domain of unknown function DUF3700
C2.75	chr10	32976368	0.6175	MDP0000288587	Disease resistance protein	AAA+ ATPase domain
C2.76	chr10	33716839	0.5134	MDP0000172360	Serine/threonine-protein kinase	Tyrosine-protein kinase, catalytic domain
C2.77	chr10	34791784	0.4548	MDP0000168745	Serine/threonine-protein kinase	Tyrosine-protein kinase, catalytic domain
C2.78	chr10	36678611	0.6412	MDP0000274328	Protein RHOMBOID-like 1	Peptidase S54, rhomboid domain
C2.79	chr11	459333	0.4685	MDP0000273680	Phosphatidylinositol N-acetylglucosaminyltransferase subunit A	PIGA, GPI anchor biosynthesis
C2.80	chr11	487541	0.5104	MDP0000299146	Unknown protein	-
C2.81	chr11	2387915	0.5491	MDP0000182437	Putative leucine-rich repeat receptor-like kinase	Leucine-rich repeat, typical subtype
C2.82	chr11	3057325	0.4325	MDP0000743997	Bromodomain adjacent to zinc finger domain protein 1A	WSTF/Acf1/Cbp146
C2.83	chr11	3319946	0.4674	MDP0000578487	Unknown protein	-
C2.84	chr11	3486743	0.4734	MDP0000771195	IPR017451 (F-box associated interaction domain)
C2.85	chr11	4669133	0.458	MDP0000170091	Actin related protein	Actin-like
C2.86	chr11	4677882	0.5419	MDP0000170238	Actin related protein	Actin-like
C2.87	chr11	5066825	0.4731	MDP0000138703	Bromodomain	Bromodomain
C2.88	chr11	5113725	0.4858	MDP0000304705	Disease resistance protein	NB-ARC
C2.89	chr11	6275160	0.5115	MDP0000147944	Cc-nbs-lrr resistance protein	NB-ARC
C2.90	chr11	6275444	0.491	MDP0000147944	Cc-nbs-lrr resistance protein	NB-ARC
C2.91	chr11	7552119	0.4776	MDP0000306769	Anthranilate synthase component I, putative	Anthranilate synthase component I
C2.92	chr11	7713198	0.5806	MDP0000504185	Receptor-kinase, putative	Tyrosine-protein kinase, catalytic domain
C2.93	chr11	7740190	0.4873	MDP0000261805	Myosin-9	Zinc finger, C2H2-like
C2.94	chr11	7746011	0.4349	MDP0000261805	Myosin-9	Zinc finger, C2H2-like
C2.95	chr11	8076339	0.5244	MDP0000192101	Nucleotide-binding site leucine-rich repeat protein	NB-ARC
C2.96	chr11	8460239	0.7607	MDP0000815376	T-snare	-
C2.97	chr11	8461164	0.4515	MDP0000815376	T-snare	-
C2.98	chr11	8508841	0.6303	MDP0000171011	C-4 methyl sterol oxidase, putative	Fatty acid hydroxylase
C2.99	chr11	8732382	0.4673	MDP0000751091	Surface antigen (D15) (Precursor)	Surface antigen variable number
C2.100	chr11	8732573	0.5405	MDP0000751091	Surface antigen (D15) (Precursor)	Surface antigen variable number
C2.101	chr11	8735273	0.4407	MDP0000751091	Surface antigen (D15) (Precursor)	Surface antigen variable number
C2.102	chr11	8739181	0.4729	MDP0000314474	Chaperone protein DNAj, putative	Heat shock protein DnaJ
C2.103	chr11	8767512	0.5507	MDP0000319167	Pumilio-like protein	Armadillo-type fold
C2.104	chr11	8908273	0.4294	MDP0000264349	Ubiquitin fusion degradation protein	Ubiquitin fusion degradation protein UFD1
C2.105	chr11	8934552	0.4732	MDP0000287041	Scarecrow transcription factor family protein	Transcription factor GRAS
C2.106	chr11	8939881	0.4803	MDP0000287040	Scarecrow transcription factor family protein	Transcription factor GRAS
C2.107	chr11	9647552	0.4816	MDP0000194027	Unknown protein	-
C2.108	chr11	9647984	0.4426	MDP0000194027	Unknown protein	-
C2.109	chr11	9648008	0.4515	MDP0000194027	Unknown protein	-
C2.110	chr11	10171156	0.6889	MDP0000224773	Zinc finger protein	Mitochondrial carrier domain
C2.111	chr11	10171173	0.7271	MDP0000224773	Zinc finger protein	Mitochondrial carrier domain
C2.112	chr11	10552597	0.4635	MDP0000326966	Unknown protein	-
C2.113	chr11	10598348	0.5447	MDP0000945548	Putative receptor-like protein kinase family protein	Malectin-like carbohydrate-binding domain
C2.114	chr11	10713938	0.4479	MDP0000297823	Nuclear factor related to kappa-B-binding protein , related	Nuclear factor related to kappa-B-binding protein
C2.115	chr11	10808097	0.468	MDP0000272376	Phosphatidyl synthase	HAD-like domain
C2.116	chr11	10854204	0.4634	MDP0000808941	Glycosyltransferase-like protein	Protein of unknown function DUF604
C2.117	chr11	11190842	0.5922	MDP0000140865	Unknown protein	-
C2.118	chr11	11190848	0.6134	MDP0000140865	Unknown protein	-
C2.119	chr11	11191291	0.7258	MDP0000140865	Unknown protein	-
C2.120	chr11	11191319	0.6129	MDP0000140865	Unknown protein	-
C2.121	chr11	11191375	0.5613	MDP0000140865	Unknown protein	-
C2.122	chr11	11195884	0.4584	MDP0000140864	Transcription factor MYC2	Transcription factor MYC/MYB N-terminal
C2.123	chr11	11196148	0.4844	MDP0000140864	Transcription factor MYC2	Transcription factor MYC/MYB N-terminal
C2.124	chr11	11227887	0.5105	MDP0000422421	Mitogen-activated protein kinase	Tyrosine-protein kinase, catalytic domain
C2.125	chr11	11227892	0.509	MDP0000422421	Mitogen-activated protein kinase	Tyrosine-protein kinase, catalytic domain
C2.126	chr11	11317310	0.4501	MDP0000578292	CCR4-NOT transcription complex subunit	Zinc finger, RING/FYVE/PHD-type
C2.127	chr11	11417071	0.4337	MDP0000309009	Probable peptide/nitrate transporter	Oligopeptide transporter
C2.128	chr11	13158508	0.7261	MDP0000315831	Disease resistance protein	NB-ARC
C2.129	chr11	19856623	0.4609	MDP0000247102	DNA topoisomerase 2	ATPase-like, ATP-binding domain
C2.130	chr11	29915147	0.4443	MDP0000247171	Monooxygenase	Aromatic-ring hydroxylase-like
C2.131	chr11	34776871	0.5365	MDP0000289260	F-box/LRR-repeat protein	BZR1, transcriptional repressor
C2.132	chr11	35029064	0.4537	MDP0000386073	Receptor-like kinase	Tyrosine-protein kinase, catalytic domain
C2.133	chr11	38476541	0.4615	MDP0000231254	Unknown protein	-
C2.134	chr12	5280265	0.5484	MDP0000261354	Ubiquitin carboxyl-terminal hydrolase	Peptidase C19, ubiquitin carboxyl-terminal hydrolase 2, conserved site
C2.135	chr12	5281951	0.6042	MDP0000261354	Ubiquitin carboxyl-terminal hydrolase	Peptidase C19, ubiquitin carboxyl-terminal hydrolase 2, conserved site
C2.136	chr12	6564147	0.6846	MDP0000303278	Unknown protein	-
C2.137	chr12	6565281	0.502	MDP0000303278	Unknown protein	-
C2.138	chr12	6565291	0.4441	MDP0000303278	Unknown protein	-
C2.139	chr12	8536066	0.4717	MDP0000874800	Lipoxygenase	Lipoxygenase, conserved site
C2.140	chr12	9359192	0.4383	MDP0000261181	ABC transporter G family member	ABC-2 type transporter
C2.141	chr12	10131690	0.4535	MDP0000285977	Pentatricopeptide repeat-containing protein, putative	Pentatricopeptide repeat
C2.142	chr12	10595946	0.4763	MDP0000404722	IPR000741 (Fructose-bisphosphate aldolase, class-I), IPR005025 (NADPH-dependent FMN reductase), IPR010089 (Flavoprotein WrbA), IPR013785 (Aldolase-type TIM barrel)
C2.143	chr12	15333586	0.4863	MDP0000137954	Pentatricopeptide repeat-containing protein, putative	-
C2.144	chr12	15745450	0.4627	MDP0000509087	Unknown protein	Small GTPase superfamily
C2.145	chr12	16317999	0.4831	MDP0000263613	Unknown protein	-
C2.146	chr12	17742779	0.4286	MDP0000306035	DNA gyrase subunit B, putative	Ribosomal protein S5 domain 2-type fold
C2.147	chr12	17748256	0.4532	MDP0000306035	DNA gyrase subunit B, putative	Ribosomal protein S5 domain 2-type fold
C2.148	chr12	22526935	0.496	MDP0000188687	Unknown protein	-
C2.149	chr12	23251708	0.4548	MDP0000300707	Cleavage and polyadenylation specificity factor subunit	EAP30
C2.150	chr12	23519737	0.6412	MDP0000370964	Hsp70 nucleotide exchange factor fes1	Armadillo-type fold
C2.151	chr12	26907103	0.4848	MDP0000172297	PAR-1a protein	PAR1
C2.152	chr12	27809960	0.48	MDP0000248152	Sesquiterpene synthase	Terpenoid synthase
C2.153	chr12	29730934	0.4583	MDP0000153055	DCD (Development and Cell Death) domain protein	Development/cell death domain
C2.154	chr12	29772963	0.8789	MDP0000234862	Kelch-like protein	Galactose oxidase, beta-propeller
C2.155	chr12	29773257	0.7579	MDP0000234862	Kelch-like protein	Galactose oxidase, beta-propeller
C2.156	chr12	31734418	0.5088	MDP0000508660	Glucan endo-1,3-beta-glucosidase	Glycoside hydrolase, superfamily
C2.157	chr12	31844281	0.4618	MDP0000514023	FACT complex subunit SPT16, putative	FACT complex subunit Spt16p/Cdc68p
C2.158	chr12	31901453	0.433	MDP0000145898	Protein kinase, putative	Tyrosine-protein kinase, catalytic domain
C2.159	chr12	32006251	0.5007	MDP0000278263	Pentatricopeptide repeat protein	Plus-3 domain, subgroup
C2.160	chr12	32229882	0.4879	MDP0000691739	F-box protein SKIP31	Herpesvirus UL92
C2.161	chr12	32261920	0.4652	MDP0000297881	Cyclic phosphodiesterase, putative	2',3'-cyclic-nucleotide 3'-phosphodiesterase
C2.162	chr12	32266734	0.5343	MDP0000404324	ADP-ribosylation factor family protein	Small GTPase superfamily, ARF type
C2.163	chr12	32412479	0.4535	MDP0000217867	Eukaryotic translation initiation factor 3 subunit, putative	Proteasome component (PCI) domain
C2.164	chr12	33522528	0.5077	MDP0000193366	Kinesin	Kinesin, motor region, conserved site
C2.165	chr12	34902286	0.459	MDP0000291529	Unknown protein	-
C2.166	chr12	35014194	0.4431	MDP0000144150	Pentatricopeptide repeat protein 78	Tetratricopeptide-like helical
C2.167	chr12	35393262	0.4876	MDP0000272246	Receptor-like kinase	Tyrosine-protein kinase, catalytic domain
C2.168	chr12	36158329	0.4583	MDP0000253638	Acyl-[acyl-carrier-protein] desaturase	Ribonucleotide reductase-related
C2.169	chr13	955643	0.4621	MDP0000191792	Transmembrane anterior posterior transformation protein-like protein	Membrane protein,Tapt1/CMV receptor
C2.170	chr13	2477703	0.4339	MDP0000241662	Ribulose bisphosphate carboxylase small chain	Ribulose bisphosphate carboxylase, small chain
C2.171	chr13	4322236	0.4415	MDP0000789642	TPR domain containing protein, putative	Tetratricopeptide repeat
C2.172	chr13	4322263	0.4562	MDP0000789642	TPR domain containing protein, putative	Tetratricopeptide repeat
C2.173	chr13	4447594	0.5187	MDP0000124051	(R)-mandelonitrile lyase	Glucose-methanol-choline oxidoreductase, N-terminal
C2.174	chr13	4566847	0.4488	MDP0000845124	CAAX amino terminal protease family protein, putative	CAAX amino terminal protease
C2.175	chr13	5670339	0.6693	MDP0000703914	Pollen allergen-like protein	START-like domain
C2.176	chr13	5670363	0.5262	MDP0000703914	Pollen allergen-like protein	START-like domain
C2.177	chr13	5671900	0.4616	MDP0000703913	Major latex-like protein	Major latex protein domain
C2.178	chr13	7630260	0.4879	MDP0000757564	B12D-like protein	NADH-ubiquinone reductase complex 1 MLRQ subunit
C2.179	chr13	9231675	0.4477	MDP0000597190	Putative DUF231 domain containing family protein	-
C2.180	chr13	11180332	0.5067	MDP0000762034	Cytochrome P450, putative	Cytochrome P450, conserved site
C2.181	chr13	11226373	0.503	MDP0000923329	Abhydrolase domain-containing protein	AB-hydrolase YheT, putative
C2.182	chr13	11231623	0.4305	MDP0000923330	Putative uncharacterized protein P0022B05.120	Protein of unknown function DUF538
C2.183	chr13	11328542	0.48	MDP0000302019	Zinc finger CCHC domain-containing protein	Zinc finger, CCHC-type
C2.184	chr13	11365633	0.4454	MDP0000302024	Oligopeptide transporter, putative	Oligopeptide transporter OPT superfamily
C2.185	chr13	11428299	0.581	MDP0000851070	Aluminum-activated malate transporter-like	Malate transporter, aliminium toerance
C2.186	chr13	11437904	0.4612	MDP0000194223	Putative HLH DNA-binding domain superfamily protein	Transcription factor MYC/MYB N-terminal
C2.187	chr13	11489725	0.472	MDP0000270654	ORM1-like protein 2	BTB/POZ
C2.188	chr13	11489914	0.5112	MDP0000270654	ORM1-like protein 2	BTB/POZ
C2.189	chr13	11688408	0.4348	MDP0000170302	ATP-binding cassette protein	ABC transporter, conserved site
C2.190	chr13	11689588	0.491	MDP0000170302	ATP-binding cassette protein	ABC transporter, conserved site
C2.191	chr13	11702311	0.5056	MDP0000170305	Unknown protein	-
C2.192	chr13	11747614	0.4316	MDP0000193683	Putative isopropylmalate synthase	Aldolase-type TIM barrel
C2.193	chr13	11758810	0.4386	MDP0000193684	Importin beta-1, putative	Glycoside hydrolase, superfamily
C2.194	chr13	11763363	0.4356	MDP0000291719	Unknown protein	-
C2.195	chr13	14420660	0.455	MDP0000132385	Yth domain-containing protein, putative	YTH domain
C2.196	chr13	15307749	0.47	MDP0000125705	Unknown protein	-
C2.197	chr13	16110706	0.6249	MDP0000461150	Ring finger protein, putative	Zinc finger, RING/FYVE/PHD-type
C2.198	chr13	16111001	0.4512	MDP0000461150	Ring finger protein, putative	Zinc finger, RING/FYVE/PHD-type
C2.199	chr13	18586141	0.555	MDP0000468488	Acyl carrier protein 3	Acyl carrier protein-like
C2.200	chr13	18817041	0.4863	MDP0000332832	Peptide methionine sulfoxide reductase msrB	Mss4-like
C2.201	chr13	21621861	0.5169	MDP0000205364	Serine/threonine-protein kinase	Tyrosine-protein kinase, catalytic domain
C2.202	chr13	21622019	0.4413	MDP0000205364	Serine/threonine-protein kinase	Tyrosine-protein kinase, catalytic domain
C2.203	chr13	23897660	0.4726	MDP0000096923	UDP-glycosyltransferase 1	UDP-glucuronosyl/UDP-glucosyltransferase
C2.204	chr13	26243567	0.5855	MDP0000290357	Acetylornithine aminotransferase, putative	Pyridoxal phosphate-dependent transferase, major domain
C2.205	chr13	28278180	0.5236	MDP0000239305	Unknown protein	-
C2.206	chr13	36810282	0.4355	MDP0000310920	Protein downstream neighbor of Son	Donson
C2.207	chr13	37139822	0.4334	MDP0000223639	START domain-containing protein	-
C2.208	chr13	37303241	0.5273	MDP0000137972	Unknown protein	-
C2.209	chr13	37303634	0.5177	MDP0000590045	ATP synthase subunit delta', mitochondrial	-
C2.210	chr13	38128194	0.4661	MDP0000800322	Cytochrome P450	Cytochrome P450, conserved site
C2.211	chr13	38173277	0.5412	MDP0000740981	Endo-1 4-beta-glucanase	Glycoside hydrolase, family 9, active site
C2.212	chr13	38173289	0.5412	MDP0000740981	Endo-1 4-beta-glucanase	Glycoside hydrolase, family 9, active site
C2.213	chr13	38173718	0.6723	MDP0000740981	Endo-1 4-beta-glucanase	Glycoside hydrolase, family 9, active site
C2.214	chr13	38174241	0.6456	MDP0000740981	Endo-1 4-beta-glucanase	Glycoside hydrolase, family 9, active site
C2.215	chr13	38174405	0.5615	MDP0000740981	Endo-1 4-beta-glucanase	Glycoside hydrolase, family 9, active site
C2.216	chr13	38178171	0.581	MDP0000740981	Endo-1 4-beta-glucanase	Glycoside hydrolase, family 9, active site
C2.217	chr13	38178177	0.6079	MDP0000740981	Endo-1 4-beta-glucanase	Glycoside hydrolase, family 9, active site
C2.218	chr13	38193026	0.4899	MDP0000151848	Zinc finger protein CONSTANS-like protein	Zinc finger, B-box
C2.219	chr14	6238019	0.4623	MDP0000159735	Palmitoyltransferase	Ankyrin repeat-containing domain
C2.220	chr14	8800989	0.4406	MDP0000253320	Putative DNA helicase ino80	SNF2-related
C2.221	chr14	8959733	0.4596	MDP0000319861	Calcium-transporting ATPase 1	Calcium-transporting ATPase, N-terminal autoinhibitory domain
C2.222	chr14	8959779	0.4847	MDP0000319861	Calcium-transporting ATPase 1	Calcium-transporting ATPase, N-terminal autoinhibitory domain
C2.223	chr14	9693043	0.6969	MDP0000201416	ATP-dependent RNA Helicase, putative	RNA helicase, DEAD-box type, Q motif
C2.224	chr14	10796684	0.4344	MDP0000121491	Lectin	Protein kinase, ATP binding site
C2.225	chr14	11485790	0.5652	MDP0000786181	Nbs-lrr resistance protein	-
C2.226	chr14	11485833	0.5581	MDP0000786181	Nbs-lrr resistance protein	-
C2.227	chr14	11485913	0.6079	MDP0000786181	Nbs-lrr resistance protein	-
C2.228	chr14	11485918	0.5764	MDP0000786181	Nbs-lrr resistance protein	-
C2.229	chr14	12076504	0.5258	MDP0000141754	Unknown protein	-
C2.230	chr14	12077359	0.6801	MDP0000141754	Unknown protein	-
C2.231	chr14	12077375	0.6237	MDP0000141754	Unknown protein	-
C2.232	chr14	12077380	0.5068	MDP0000141754	Unknown protein	-
C2.233	chr14	12077443	0.4673	MDP0000141754	Unknown protein	-
C2.234	chr14	12292845	0.4465	MDP0000312770	Putative uncharacterized protein P0046B10.2-1	Protein of unknown function DUF642
C2.235	chr14	12359290	0.6954	MDP0000277281	Phytase	-
C2.236	chr14	12359307	0.6924	MDP0000277281	Phytase	-
C2.237	chr14	12359385	0.7007	MDP0000277281	Phytase	-
C2.238	chr14	12359443	0.6273	MDP0000277281	Phytase	-
C2.239	chr14	13041091	0.4994	MDP0000283119	-
C2.240	chr14	13717248	0.4939	MDP0000209632	RNA-binding protein	Nucleotide-binding, alpha-beta plait
C2.241	chr14	14019082	0.4951	MDP0000708529	Unknown protein	-
C2.242	chr14	14019207	0.438	MDP0000708529	Unknown protein	-
C2.243	chr14	15187127	0.4512	MDP0000274942	N-acetylglucosaminyl transferase component	N-acetylglucosaminyl transferase component
C2.244	chr14	15187157	0.6811	MDP0000274942	N-acetylglucosaminyl transferase component	N-acetylglucosaminyl transferase component
C2.245	chr14	15190290	0.4967	MDP0000274942	N-acetylglucosaminyl transferase component	N-acetylglucosaminyl transferase component
C2.246	chr14	15190549	0.4616	MDP0000274942	N-acetylglucosaminyl transferase component	N-acetylglucosaminyl transferase component
C2.247	chr14	15192164	0.4323	MDP0000274942	N-acetylglucosaminyl transferase component	N-acetylglucosaminyl transferase component
C2.248	chr14	15208024	0.4606	MDP0000240925	Anthranilate N-benzoyltransferase protein, putative	Chloramphenicol acetyltransferase-like domain
C2.249	chr14	15237383	0.4319	MDP0000854462	Unknown protein	-
C2.250	chr14	15237427	0.4805	MDP0000854462	Unknown protein	-
C2.251	chr14	15242099	0.4407	MDP0000262780	Unknown protein	-
C2.252	chr14	15242125	0.549	MDP0000262780	Unknown protein	-
C2.253	chr14	15261333	0.5838	MDP0000854457	Cation/H(+) antiporter 4	Cation/H+ exchanger
C2.254	chr14	15693847	0.4638	MDP0000196645	Unknown protein	-
C2.255	chr14	15693992	0.4365	MDP0000196645	Unknown protein	-
C2.256	chr14	15723233	0.4953	MDP0000260448	AAA-type ATPase-like	-
C2.257	chr14	15737196	0.6199	MDP0000260448	AAA-type ATPase-like	-
C2.258	chr14	15737220	0.5602	MDP0000260448	AAA-type ATPase-like	-
C2.259	chr14	15828702	0.6141	MDP0000505478	Putative uncharacterized protein F3A4.200	Protein of unknown function DUF247, plant
C2.260	chr14	15932171	0.5067	MDP0000886138	Methyltransferase, putative	Methyltransferase type 11
C2.261	chr14	15938253	0.4798	MDP0000152538	-
C2.262	chr14	15940254	0.6904	MDP0000152538	Unknown protein	-
C2.263	chr14	16177679	0.4477	MDP0000254529	Unknown protein	-
C2.264	chr14	18404090	0.4755	MDP0000139240	Unknown protein	-
C2.265	chr14	18404636	0.5165	MDP0000139240	Unknown protein	-
C2.266	chr14	18935926	0.4344	MDP0000463041	Arginine/serine-rich coiled-coil protein 2	-
C2.267	chr14	18936049	0.4311	MDP0000463041	Arginine/serine-rich coiled-coil protein 2	-
C2.268	chr14	19268266	0.4323	MDP0000188488	Vacuolar processing enzyme	Peptidase C13, legumain
C2.269	chr14	19268888	0.4674	MDP0000188488	Vacuolar processing enzyme	Peptidase C13, legumain
C2.270	chr14	19354254	0.4344	MDP0000388292	DNA binding protein, putative	AT hook, DNA-binding motif
C2.271	chr14	19366156	0.5458	MDP0000308262	Cytochrome P450	Cytochrome P450, conserved site
C2.272	chr14	19392625	0.4504	MDP0000183329	Transposon protein, putative, CACTA, En/Spm sub-class	-
C2.273	chr14	19392637	0.491	MDP0000183329	Transposon protein, putative, CACTA, En/Spm sub-class	-
C2.274	chr14	19827068	0.439	MDP0000293604	Exostosin family protein	Exostosin-like
C2.275	chr14	20240311	0.4448	MDP0000704605	Unknown protein	-
C2.276	chr14	20377267	0.4478	MDP0000220226	Methyl binding domain protein	DNA-binding, integrase-type
C2.277	chr14	20378113	0.4335	MDP0000220226	Methyl binding domain protein	DNA-binding, integrase-type
C2.278	chr14	20382223	0.4573	MDP0000220226	Methyl binding domain protein	DNA-binding, integrase-type
C2.279	chr14	20488307	0.4612	MDP0000179589	DNA double-strand break repair Rad50 ATPase	-
C2.280	chr14	20488331	0.4344	MDP0000179589	DNA double-strand break repair Rad50 ATPase	-
C2.281	chr14	20488840	0.4488	MDP0000179589	DNA double-strand break repair Rad50 ATPase	-
C2.282	chr14	20492066	0.6822	MDP0000744678	Zinc finger CCCH domain-containing protein 48	-
C2.283	chr14	20492080	0.5711	MDP0000744678	Zinc finger CCCH domain-containing protein 48	-
C2.284	chr14	20492335	0.5505	MDP0000744678	Zinc finger CCCH domain-containing protein 48	-
C2.285	chr14	20604104	0.539	MDP0000144908	Remorin, putative	Remorin, C-terminal
C2.286	chr14	20604165	0.558	MDP0000144908	Remorin, putative	Remorin, C-terminal
C2.287	chr14	20605101	0.5044	MDP0000144908	Remorin, putative	Remorin, C-terminal
C2.288	chr14	20943406	0.4293	MDP0000264835	Copper-transporting ATPase, putative	ATPase, P-type, cytoplasmic transduction domain A
C2.289	chr14	20943644	0.4752	MDP0000264835	Copper-transporting ATPase, putative	ATPase, P-type, cytoplasmic transduction domain A
C2.290	chr14	20986862	0.4349	MDP0000913598	Glutathione peroxidase	Thioredoxin-like fold
C2.291	chr14	20987093	0.4319	MDP0000913598	Glutathione peroxidase	Thioredoxin-like fold
C2.292	chr14	21015670	0.4785	MDP0000302772	Glutathione peroxidase	Thioredoxin-like fold
C2.293	chr14	21213041	0.4888	MDP0000274958	BAH domain containing protein	Transcription elongation factor S-II, central domain
C2.294	chr14	21393277	0.6137	MDP0000190646	Unknown protein	-
C2.295	chr14	21838285	0.4798	MDP0000265743	RING finger protein	Zinc finger, RING/FYVE/PHD-type
C2.296	chr14	22196546	0.4363	MDP0000284484	Branchless trichomes	-
C2.297	chr14	22218601	0.4452	MDP0000184090	Malate dehydrogenase	NAD(P)-binding domain
C2.298	chr14	22245288	0.4586	MDP0000140229	NAC domain protein,	No apical meristem (NAM) protein
C2.299	chr14	22445240	0.5043	MDP0000272989	Unknown protein	-
C2.300	chr14	22554397	0.5987	MDP0000415081	Subtilisin-like protease	Peptidase S8, subtilisin-related
C2.301	chr14	22554475	0.4375	MDP0000415081	Subtilisin-like protease	Peptidase S8, subtilisin-related
C2.302	chr14	22709764	0.5507	MDP0000122512	Subtilisin-like protease	Peptidase S8, subtilisin-related
C2.303	chr14	22818677	0.4564	MDP0000283918	Metal tolerance protein	Cation efflux protein
C2.304	chr14	22978142	0.4759	MDP0000210633	Ribosomal protein	Ribosomal protein L14 domain
C2.305	chr14	23067500	0.4431	MDP0000161850	Unknown protein	-
C2.306	chr14	23184325	0.4562	MDP0000146255	Disease resistance protein	NB-ARC
C2.307	chr14	23184398	0.4335	MDP0000146255	Disease resistance protein	NB-ARC
C2.308	chr14	23220276	0.4382	MDP0000233901	WAT1-related protein	Drug/metabolite transporter
C2.309	chr14	23244079	0.5268	MDP0000233902	Unknown protein	-
C2.310	chr14	23404341	0.6578	MDP0000177386	Germin-like protein 7	Germin, manganese binding site
C2.311	chr14	23753410	0.5762	MDP0000163480	Centromere protein S	Histone-fold
C2.312	chr14	23785150	0.4348	MDP0000146886	Arf-GAP with GTPase, ANK repeat and PH domain-containing protein 2	Ankyrin repeat-containing domain
C2.313	chr14	23854794	0.5343	MDP0000357500	Unknown protein	-
C2.314	chr14	23858810	0.4433	MDP0000662999	Inducer of CBF expression 2 protein	Helix-loop-helix DNA-binding
C2.315	chr14	23881377	0.4322	MDP0000255806	Clp protease ATP binding subunit	Double Clp-N motif
C2.316	chr14	23928413	0.4393	MDP0000158575	Poly(A) polymerase, putative	Poly A polymerase, head domain
C2.317	chr14	25398402	0.4437	MDP0000267764	Tir-nbs-lrr resistance protein	Leucine-rich repeat 3
C2.318	chr14	25914955	0.5753	MDP0000283556	Pentatricopeptide repeat-containing protein, putative	Pentatricopeptide repeat
C2.319	chr14	25934190	0.4842	MDP0000200603	Unknown protein	-
C2.320	chr14	26618565	0.4343	MDP0000248409	Auxin-independent growth promoter-like protein	GDP-fucose protein O-fucosyltransferase
C2.321	chr14	28524570	0.4765	MDP0000306113	GRAM-containing/ABA-responsive protein	GRAM
C2.322	chr14	28775694	0.6	MDP0000263562	Myb family transcription factor	Myb domain, DNA-binding
C2.323	chr14	31032867	0.4792	MDP0000127763	Zinc finger protein 346	Zinc finger, C2H2-like
C2.324	chr14	31187042	0.5816	MDP0000178668	Putative chaperone protein DNAj	Zinc finger, double-stranded RNA binding
C2.325	chr14	31202155	0.5852	MDP0000478081	ATP synthase gamma chain	ATPase, F1 complex, gamma subunit domain
C2.326	chr15	3152428	0.6198	MDP0000221653	Unknown protein	-
C2.327	chr15	4844794	0.504	MDP0000262309	Potassium channel	Potassium channel, plant-type
C2.328	chr15	4856663	0.4632	MDP0000128887	Senescence-associated protein SAG102	Protein of unknown function DUF581
C2.329	chr15	10234678	0.4453	MDP0000359452	Unknown protein	-
C2.330	chr15	11832251	0.4333	MDP0000318732	Tir-nbs-lrr resistance protein	Toll/interleukin-1 receptor homology (TIR) domain
C2.331	chr15	18424834	0.5514	MDP0000209028	Ubiquilin	Ubiquitin supergroup
C2.332	chr15	20363589	0.436	MDP0000227393	Beta-galactosidase	Glycoside hydrolase, family 35, conserved site
C2.333	chr15	22662765	0.4998	MDP0000243406	60S acidic ribosomal protein P1, putative	Ribosomal protein 60S
C2.334	chr15	22663550	0.6842	MDP0000243406	60S acidic ribosomal protein P1, putative	Ribosomal protein 60S
C2.335	chr15	23954931	0.4554	MDP0000219328	Starch branching enzyme I	Immunoglobulin-like fold
C2.336	chr15	24689957	0.6066	MDP0000169745	Disease resistance protein	-
C2.337	chr15	25158137	0.5242	MDP0000209241	Unknown protein	-
C2.338	chr15	25800616	0.7039	MDP0000303960	Disease resistance protein	-
C2.339	chr15	25800710	0.5234	MDP0000303960	Disease resistance protein	-
C2.340	chr15	30936566	0.47	MDP0000227450	Receptor kinase	Leucine-rich repeat
C2.341	chr15	30937619	0.491	MDP0000227450	Receptor kinase	Leucine-rich repeat
C2.342	chr15	31159993	0.497	MDP0000154541	Peroxidase 53, putative	Peroxidases heam-ligand binding site
C2.343	chr15	31365164	0.5169	MDP0000278377	Unknown protein	-
C2.344	chr15	31366498	0.6312	MDP0000278377	Unknown protein	-
C2.345	chr15	31369834	0.4866	MDP0000278377	Unknown protein	-
C2.346	chr15	31369867	0.4765	MDP0000278377	Unknown protein	-
C2.347	chr15	33608968	0.4348	MDP0000290409	Calmodulin-binding transcription activator 3	Ankyrin repeat-containing domain
C2.348	chr15	33877586	0.5134	MDP0000630192	Xyloglucan galactosyltransferase KATAMARI1, putative	Exostosin-like
C2.349	chr15	35672058	0.4426	MDP0000824892	Unknown protein	-
C2.350	chr15	36829314	0.4634	MDP0000258530	NAC domain-containing protein, putative	No apical meristem (NAM) protein
C2.351	chr15	36993725	0.5844	MDP0000306849	Unknown protein	-
C2.352	chr15	36996951	0.4611	MDP0000306849	Unknown protein	-
C2.353	chr15	37762192	0.4289	MDP0000493758	Gb|AAD25600.1	-
C2.354	chr15	37762502	0.5043	MDP0000493758	Gb|AAD25600.1	-
C2.355	chr15	42472915	0.4572	MDP0000120349	Tir-nbs-lrr resistance protein	NB-ARC
C2.356	chr15	42472931	0.5384	MDP0000120349	Tir-nbs-lrr resistance protein	NB-ARC
C2.357	chr15	42472975	0.4527	MDP0000120349	Tir-nbs-lrr resistance protein	NB-ARC
C2.358	chr15	42888366	0.6367	MDP0000188259	26S proteasome regulatory subunit N5	DNA-directed RNA polymerase III, subunit Rpc31
C2.359	chr15	42888383	0.6322	MDP0000188259	26S proteasome regulatory subunit N5	DNA-directed RNA polymerase III, subunit Rpc31
C2.360	chr15	42888402	0.5384	MDP0000188259	26S proteasome regulatory subunit N5	DNA-directed RNA polymerase III, subunit Rpc31
C2.361	chr15	42888411	0.5384	MDP0000188259	26S proteasome regulatory subunit N5	DNA-directed RNA polymerase III, subunit Rpc31
C2.362	chr15	46384224	0.4558	MDP0000755258	Receptor protein kinase, putative	Tyrosine-protein kinase, catalytic domain
C2.363	chr15	47902256	0.5119	MDP0000184271	Unknown protein	-
C2.364	chr15	48344842	0.4463	MDP0000136723	Pentatricopeptide repeat-containing protein, putative	Tetratricopeptide-like helical
C2.365	chr15	48697972	0.4987	MDP0000215933	Putative RING-H2 finger protein	Zinc finger, RING/FYVE/PHD-type
C2.366	chr15	48698036	0.7157	MDP0000215933	Putative RING-H2 finger protein	Zinc finger, RING/FYVE/PHD-type
C2.367	chr15	50449280	0.472	MDP0000229034	Tuftelin interacting protein, putative	GC-rich sequence DNA-binding factor domain
C2.368	chr15	53261035	0.4453	MDP0000613056	Magnesium transporter MRS2	-
C2.369	chr15	53261784	0.673	MDP0000613056	Magnesium transporter MRS2	-
C2.370	chr15	53620616	0.6074	MDP0000189191	Valine-tRNA ligase	Rossmann-like alpha/beta/alpha sandwich fold
C2.371	chr15	54022923	0.4444	MDP0000315108	Elongation factor 1-gamma	Glutathione S-transferase/chloride channel, C-terminal
C2.372	chr15	55111378	0.4384	MDP0000484742	Putative calcium-transporting ATPase	ATPase, P-type, cytoplasmic transduction domain A
C2.373	chr16	3285488	0.5446	MDP0000174389	RNA recognition motif containing protein	Nucleotide-binding, alpha-beta plait
C2.374	chr16	3379709	0.4834	MDP0000282191	SNF1-related protein kinase regulatory subunit gamma	Aldolase-type TIM barrel
C2.375	chr16	3416579	0.482	MDP0000268452	-
C2.376	chr16	3553657	0.4726	MDP0000301602	Small multi-drug export protein	Putative small multi-drug export
C2.377	chr16	3645056	0.5029	MDP0000205157	Wall-associated receptor kinase-like protein	Tyrosine-protein kinase, catalytic domain
C2.378	chr16	3690514	0.4608	MDP0000907712	cDNA, clone: J075153F01, full insert sequence	Domain of unknown function DUF1336
C2.379	chr16	3699722	0.4364	MDP0000181528	Pre-mRNA splicing factor prp46	G-protein beta WD-40 repeat
C2.380	chr16	3761287	0.5009	MDP0000234081	5-formyltetrahydrofolate cyclo-ligase, putative	5-formyltetrahydrofolate cyclo-ligase-like domain
C2.381	chr16	3830505	0.5502	MDP0000158114	Microtubule-associated protein TORTIFOLIA1	HEAT, type 2
C2.382	chr16	3830530	0.5924	MDP0000158114	IPR016024 (Armadillo-type fold), IPR026003 (HEAT repeat associated with sister chromatid cohesion protein)
C2.383	chr16	3881762	0.6814	MDP0000185641	TPX2 (Targeting protein for Xklp2) protein family	Xklp2 targeting protein
C2.384	chr16	4033946	0.4286	MDP0000320309	Leaf senescence protein-like	-
C2.385	chr16	4034010	0.4351	MDP0000320309	Leaf senescence protein-like	-
C2.386	chr16	4043176	0.4666	MDP0000427722	Major latex-like protein	Bet v I type allergen
C2.387	chr16	4152360	0.4474	MDP0000258780	NHL repeat-containing protein	Six-bladed beta-propeller, TolB-like
C2.388	chr16	4152367	0.4474	MDP0000258780	NHL repeat-containing protein	Six-bladed beta-propeller, TolB-like
C2.389	chr16	4152404	0.4351	MDP0000258780	NHL repeat-containing protein	Six-bladed beta-propeller, TolB-like
C2.390	chr16	4152437	0.4466	MDP0000258780	NHL repeat-containing protein	Six-bladed beta-propeller, TolB-like
C2.391	chr16	4187131	0.8335	MDP0000634311	Cytokinin dehydrogenase 2	FAD-binding, type 2
C2.392	chr16	4218785	0.7134	MDP0000547655	9-cis-epoxycarotenoid dioxygenase, putative	Carotenoid oxygenase
C2.393	chr16	4320489	0.5403	MDP0000269371	IPR002085 (Alcohol dehydrogenase superfamily, zinc-type), IPR016040 (NAD(P)-binding domain), IPR020843 (Polyketide synthase, enoylreductase)
C2.394	chr16	4320494	0.5403	MDP0000269371	Alcohol dehydrogenase, putative	Polyketide synthase, enoylreductase
C2.395	chr16	4320561	0.4328	MDP0000269371	Alcohol dehydrogenase, putative	Polyketide synthase, enoylreductase
C2.396	chr16	4331627	0.4336	MDP0000738522	Mandelonitrile lyase 2	Glucose-methanol-choline oxidoreductase, N-terminal
C2.397	chr16	5162257	0.445	MDP0000253349	Unknown protein	-
C2.398	chr16	5678955	0.4856	MDP0000142240	F-box/LRR-repeat protein, putative	Leucine-rich repeat, cysteine-containing subtype
C2.399	chr16	5688383	0.4393	MDP0000142242	At1g80610/T21F11_6	-
C2.400	chr16	6020948	0.743	MDP0000647735	Cytochrome P450	Cytochrome P450
C2.401	chr16	7141677	0.5318	MDP0000284213	BRCT domain-containing protein	Glycoside hydrolase, subgroup, catalytic domain
C2.402	chr16	7713839	0.462	MDP0000261588	Transcription factor, putative	Helix-loop-helix DNA-binding
C2.403	chr16	8396128	0.4965	MDP0000191816	Unknown protein	-
C2.404	chr16	8396136	0.5214	MDP0000191816	Unknown protein	-
C2.405	chr16	9143379	0.4837	MDP0000177661	PAPA-1-like conserved region family protein, expressed	Zinc finger, HIT-type
C2.406	chr16	14361099	0.5743	MDP0000713958	Receptor-like kinase	Leucine-rich repeat
C2.407	chr16	21333450	0.4807	MDP0000236744	Unknown protein	-
C2.408	chr17	70444	0.4437	MDP0000494650	Emb|CAB67623.1	Protein of unknown function DUF761, plant
C2.409	chr17	563664	0.4741	MDP0000202184	Glutathione-regulated potassium-efflux system protein	Cation/H+ exchanger
C2.410	chr17	564046	0.4557	MDP0000202184	Glutathione-regulated potassium-efflux system protein	Cation/H+ exchanger
C2.411	chr17	564443	0.4331	MDP0000202184	Glutathione-regulated potassium-efflux system protein	Cation/H+ exchanger
C2.412	chr17	564725	0.4449	MDP0000202184	Glutathione-regulated potassium-efflux system protein	Cation/H+ exchanger
C2.413	chr17	858116	0.5063	MDP0000284557	Uridine kinase	Leucine-rich repeat-containing N-terminal, type 2
C2.414	chr17	993093	0.4319	MDP0000330072	SET domain protein	-
C2.415	chr17	1233479	0.4609	MDP0000311925	Early nodulin-like protein 21	Cupredoxin
C2.416	chr17	1613321	0.4446	MDP0000303178	RNA binding protein, putative	Nucleotide-binding, alpha-beta plait
C2.417	chr17	1618028	0.4708	MDP0000303178	RNA binding protein, putative	Nucleotide-binding, alpha-beta plait
C2.418	chr17	1618088	0.5458	MDP0000303178	RNA binding protein, putative	Nucleotide-binding, alpha-beta plait
C2.419	chr17	1697084	0.4688	MDP0000261711	Ankyrin repeat-containing protein, putative	Domain of unknown function DUF4219
C2.420	chr17	2052188	0.4798	MDP0000848218	RST1	Domain of unknown function DUF3730
C2.421	chr17	2052310	0.5507	MDP0000848218	RST1	Domain of unknown function DUF3730
C2.422	chr17	2055348	0.4377	MDP0000848218	RST1	Domain of unknown function DUF3730
C2.423	chr17	2058044	0.5389	MDP0000848218	RST1	Domain of unknown function DUF3730
C2.424	chr17	2058155	0.4962	MDP0000848218	RST1	Domain of unknown function DUF3730
C2.425	chr17	2076215	0.5577	MDP0000240055	Stachyose synthase, putative	Glycoside hydrolase, superfamily
C2.426	chr17	2109879	0.7932	MDP0000151683	Putative CC-NBS-LRR resistance protein	NB-ARC
C2.427	chr17	2407795	0.4548	MDP0000737672	Homeobox-leucine zipper-like protein	Homeobox, conserved site
C2.428	chr17	2506337	0.4639	MDP0000442675	AT5g13210/T31B5_30	Domain of unknown function DUF2828
C2.429	chr17	2579162	0.4573	MDP0000123958	Flap endonuclease 1	5'-3' exonuclease, C-terminal domain
C2.430	chr17	2651844	0.4383	MDP0000295826	Cellulose synthase-like C1-2, glycosyltransferase family 2 protein	-
C2.431	chr17	2718092	0.5783	MDP0000252195	Ferredoxin-thioredoxin reductase catalytic chain	Sterile alpha motif, type 1
C2.432	chr17	2915321	0.4287	MDP0000149007	cDNA, clone: J075153F01, full insert sequence	Domain of unknown function DUF1336
C2.433	chr17	3094943	0.5812	MDP0000178186	Actin cross-linking protein	Actin cross-linking
C2.434	chr17	3095017	0.4892	MDP0000178186	Actin cross-linking protein	Actin cross-linking
C2.435	chr17	3112644	0.5176	MDP0000877557	Inositol hexakisphosphate and diphosphoinositol-pentakisphosphate kinase	Histidine phosphatase superfamily, clade-2
C2.436	chr17	3150280	0.4823	MDP0000206670	Endo-1,3(4)-beta-glucanase	Glycoside hydrolase, family 81
C2.437	chr17	3153906	0.4667	MDP0000301544	Porin/voltage-dependent anion-selective channel protein	Porin, eukaryotic type
C2.438	chr17	3155647	0.4623	MDP0000301544	IPR023614 (Porin domain), IPR027246 (Eukaryotic porin/Tom40)
C2.439	chr17	3175675	0.5108	MDP0000206676	AP2-like ethylene-responsive transcription factor	DNA-binding, integrase-type
C2.440	chr17	3248274	0.4639	MDP0000873733	Elongation factor 4	GTP-binding protein LepA, C-terminal
C2.441	chr17	3250394	0.5061	MDP0000737134	Putative polyvinylalcohol dehydrogenase	Pyrrolo-quinoline quinone beta-propeller repeat
C2.442	chr17	3301801	0.4962	MDP0000143543	RNA recognition motif containing protein	Nucleotide-binding, alpha-beta plait
C2.443	chr17	3444401	0.4287	MDP0000144744	MYB family transcription factor-like protein	Myb domain, DNA-binding
C2.444	chr17	3545012	0.4601	MDP0000147323	Aquaporin	Aquaporin-like
C2.445	chr17	3552104	0.4415	MDP0000147325	Aquaporin	Aquaporin-like
C2.446	chr17	3601223	0.536	MDP0000207830	Leucine-rich repeat-containing protein, putative	Leucine-rich repeat
C2.447	chr17	3606071	0.4294	MDP0000207832	E3 ubiquitin ligase, putative	Zinc finger, RING/FYVE/PHD-type
C2.448	chr17	3608161	0.4415	MDP0000735252	Pentatricopeptide repeat-containing protein	Tetratricopeptide-like helical
C2.449	chr17	3624252	0.5754	MDP0000409354	Dof zinc finger protein	Zinc finger, Dof-type
C2.450	chr17	3665471	0.4823	MDP0000573228	Poly(RC)-binding protein	K Homology domain, type 1
C2.451	chr17	3667099	0.4572	MDP0000573228	Poly(RC)-binding protein	K Homology domain, type 1
C2.452	chr17	3760268	0.4652	MDP0000274056	Ankyrin repeat-containing protein, putative	-
C2.453	chr17	3854793	0.4432	MDP0000357370	Unknown protein	-
C2.454	chr17	3873296	0.4639	MDP0000923711	Blue copper protein, putative	Cupredoxin
C2.455	chr17	3873320	0.4648	MDP0000923711	Blue copper protein, putative	Cupredoxin
C2.456	chr17	4355734	0.4316	MDP0000164974	30S ribosomal protein S9	Ribosomal protein S9, conserved site
C2.457	chr17	5127200	0.4674	MDP0000297735	Receptor-like kinase	Malectin-like carbohydrate-binding domain
C2.458	chr17	5290768	0.5593	MDP0000216647	Pollen Ole e 1 allergen and extensin	Pollen Ole e 1 allergen/extensin
C2.459	chr17	5849038	0.4962	MDP0000296515	Histone acetyltransferase	Histone H3-K56 acetyltransferase, RTT109
C2.460	chr17	5861158	0.495	MDP0000789056	Cytochrome B561, putative	Cytochrome b561/ferric reductase transmembrane
C2.461	chr17	5864216	0.4424	MDP0000789055	Translation initiation factor eIF-2B delta subunit	Initiation factor 2B-related
C2.462	chr17	5866428	0.4585	MDP0000265787	Proteasome maturation protein, putative	Proteasome maturation factor UMP1
C2.463	chr17	5980049	0.4287	MDP0000252887	MYB-related transcription factor	Myb domain, DNA-binding
C2.464	chr17	6173983	0.4323	MDP0000700402	Cell division cycle protein, putative	D123
C2.465	chr17	6219903	0.6005	MDP0000196499	Poly C-binding protein	-
C2.466	chr17	6327106	0.4707	MDP0000265473	FAR1-related protein	MULE transposase domain
C2.467	chr17	6351341	0.4321	MDP0000297031	IST1-like protein	Domain of unknown function DUF292, eukaryotic
C2.468	chr17	6378989	0.512	MDP0000412237	Unknown protein	-
C2.469	chr17	6779971	0.4446	MDP0000150602	Pentatricopeptide repeat-containing protein, putative	Tetratricopeptide-like helical
C2.470	chr17	6784435	0.5479	MDP0000370504	EMB1923	-
C2.471	chr17	6883378	0.4675	MDP0000794258	Putative wound-induced protein	Protein of unknown function wound-induced
C2.472	chr17	7038982	0.4695	MDP0000660436	Serine/threonine-protein kinase	Tyrosine-protein kinase, catalytic domain
C2.473	chr17	7411374	0.4503	MDP0000196196	Histone-lysine N-methyltransferase set-2	GYF
C2.474	chr17	7428334	0.4977	MDP0000316800	Spermidine synthase	-
C2.475	chr17	7438652	0.6252	MDP0000316801	SQUAMOSA promoter binding protein-like protein	-
C2.476	chr17	7438676	0.7255	MDP0000316801	SQUAMOSA promoter binding protein-like protein	-
C2.477	chr17	7488131	0.5787	MDP0000902717	Beta-amylase	Glycoside hydrolase, family 14, conserved site
C2.478	chr17	7489423	0.516	MDP0000902717	Beta-amylase	Glycoside hydrolase, family 14, conserved site
C2.479	chr17	7726239	0.4386	MDP0000509949	Peroxidase 3, putative	Peroxidase, active site
C2.480	chr17	7738864	0.4574	MDP0000247292	Unknown protein	Protein of unknown function DUF1264
C2.481	chr17	7809504	0.4466	MDP0000269326	Isocitrate lyase	Isocitrate lyase/phosphorylmutase, conserved site
C2.482	chr17	8087225	0.4286	MDP0000623220	Equilibrative nucleoside transporter 1	Equilibrative nucleoside transporter
C2.483	chr17	8091850	0.4645	MDP0000168376	RNA-binding protein	Nucleotide-binding, alpha-beta plait
C2.484	chr17	8162458	0.5536	MDP0000175834	2-alkenal reductase	NAD(P)-binding domain
C2.485	chr17	8168553	0.5433	MDP0000175835	MYB transcription factor	Myb domain, DNA-binding
C2.486	chr17	8296827	0.4294	MDP0000190520	Cellulose synthase-like protein H1	Cellulose synthase
C2.487	chr17	8296854	0.4667	MDP0000190520	Cellulose synthase-like protein H1	Cellulose synthase
C2.488	chr17	8319965	0.4612	MDP0000289339	Cellulose synthase-like protein	NAF/FISL domain
C2.489	chr17	8330114	0.4792	MDP0000184309	Cellulose synthase-like protein	Cellulose synthase
C2.490	chr17	8330126	0.4639	MDP0000184309	Cellulose synthase-like protein	Cellulose synthase
C2.491	chr17	8601164	0.448	MDP0000175360	Receptor-like protein kinase	Tyrosine-protein kinase, catalytic domain
C2.492	chr17	8686808	0.5097	MDP0000197731	Nitrate transporter	Major facilitator superfamily domain, general substrate transporter
C2.493	chr17	8686826	0.4532	MDP0000197731	Nitrate transporter	Major facilitator superfamily domain, general substrate transporter
C2.494	chr17	8686835	0.4369	MDP0000197731	Nitrate transporter	Major facilitator superfamily domain, general substrate transporter
C2.495	chr17	9596936	0.4818	MDP0000282855	Receptor-like protein kinase	Leucine-rich repeat-containing N-terminal, type 2
C2.496	chr17	9604175	0.6511	MDP0000282855	Receptor-like protein kinase	Leucine-rich repeat-containing N-terminal, type 2
C2.497	chr17	9604328	0.5747	MDP0000282855	Receptor-like protein kinase	Leucine-rich repeat-containing N-terminal, type 2
C2.498	chr17	10120648	0.5302	MDP0000226163	Unknown protein	-
C2.499	chr17	10496540	0.4888	MDP0000257808	Casein kinase II subunit beta-4	-
C2.500	chr17	10585250	0.4557	MDP0000268514	ATFP4-like protein	-
C2.501	chr17	11871042	0.4692	MDP0000567084	Wall-associated receptor kinase-like protein	Wall-associated receptor kinase galacturonan-binding domain
C2.502	chr17	14004352	0.429	MDP0000315688	Putative MADS-box transcription factor family protein	Transcription factor, MADS-box
C2.503	chr17	15956575	0.4704	MDP0000257390	Subtilisin-like protease 2	Peptidase S8, subtilisin-related
C2.504	chr17	15957487	0.6263	MDP0000257390	Subtilisin-like protease 2	Peptidase S8, subtilisin-related
C2.505	chr17	15962569	0.4805	MDP0000148162	Unknown protein	-
C2.506	chr17	15962637	0.5236	MDP0000148162	Unknown protein	-
C2.507	chr17	16034853	0.4865	MDP0000566354	F15I1.18	Protein of unknown function DUF1677, plant
C2.508	chr17	16065098	0.4798	MDP0000252076	Proteasome subunit alpha type	Proteasome A-type subunit
C2.509	chr17	16328571	0.4311	MDP0000837051	7-dehydrocholesterol reductase, putative	Ergosterol biosynthesis ERG4/ERG24
C2.510	chr17	16582239	0.4504	MDP0000234427	tRNA-splicing endonuclease, putative	-
C2.511	chr17	17009348	0.4941	MDP0000214642	Protein FAR1-RELATED SEQUENCE 5	MULE transposase domain
C2.512	chr17	17182032	0.5919	MDP0000262602	Auxin-responsive protein	Aux/IAA-ARF-dimerisation
C2.513	chr17	17431178	0.4806	MDP0000919900	RING finger protein	Zinc finger, RING/FYVE/PHD-type
C2.514	chr17	17431203	0.5796	MDP0000919900	RING finger protein	Zinc finger, RING/FYVE/PHD-type
C2.515	chr17	17466899	0.4717	MDP0000321479	Glyoxylate/hydroxypyruvate reductase B	NAD(P)-binding domain
C2.516	chr17	17705377	0.4717	MDP0000291677	Disease resistance-like protein	Leucine-rich repeat, typical subtype
C2.517	chr17	17705383	0.4968	MDP0000291677	Disease resistance-like protein	Leucine-rich repeat, typical subtype
C2.518	chr17	18313305	0.4356	MDP0000150985	DNA repair protein XRCC1	BRCT domain
C2.519	chr17	19213631	0.4376	MDP0000506296	Cathepsin B-like cysteine proteinase 5	Proteinase inhibitor I29, cathepsin propeptide
C2.520	chr17	20964039	0.4892	MDP0000555457	BZIP transcription factor family protein	Basic leucine zipper
C2.521	chr17	20972351	0.5351	MDP0000284505	Pentatricopeptide repeat-containing protein	Pentatricopeptide repeat
C2.522	chr17	21049709	0.5298	MDP0000526864	Two-component response regulator-like protein	Myb domain, DNA-binding
C2.523	chr17	21138771	0.4695	MDP0000570413	Zinc finger CCCH domain-containing protein	Zinc finger, CCCH-type
C2.524	chr17	21139033	0.4577	MDP0000570413	Zinc finger CCCH domain-containing protein	Zinc finger, CCCH-type
C2.525	chr17	21192850	0.4801	MDP0000255163	Checkpoint serine/threonine-protein kinase bub1	Mitotic checkpoint serine/threonine protein kinase, Bub1
C2.526	chr17	21473299	0.5065	MDP0000449130	Serine/threonine-protein kinase	Tyrosine-protein kinase, catalytic domain
C2.527	chr17	22086116	0.6535	MDP0000487529	Leucine-rich repeat receptor-like protein kinase	Mitochondrial carrier domain
C2.528	chr17	22422996	0.4464	MDP0000881763	Cathepsin B-like cysteine proteinase	Proteinase inhibitor I29, cathepsin propeptide
C2.529	chr17	23059941	0.5195	MDP0000278380	Serine/threonine-protein kinase	Tyrosine-protein kinase, catalytic domain
C2.530	chr17	23405299	0.4285	MDP0000170610	Histone chaperone ASF1-like protein	Histone chaperone, ASF1-like
C2.531	chr17	23995250	0.558	MDP0000264225	Serine/threonine-protein kinase	S-locus receptor kinase, C-terminal
C2.532	chr17	23995314	0.5031	MDP0000264225	Serine/threonine-protein kinase	S-locus receptor kinase, C-terminal
C2.533	chr17	25725638	0.4336	MDP0000143554	Calmodulin-binding heat-shock protein	Mono-/di-acylglycerol lipase, N-terminal
C2.534	chr17	25823504	0.5145	MDP0000812982	Protein recA	DNA recombination/repair protein RecA, monomer-monomer interface
C2.535	chr17	26666288	0.4706	MDP0000690358	Unknown protein	Zinc finger, LSD1-type
C2.536	chr2	3058291	0.5329	MDP0000250226	AT5g13210/T31B5_30	Domain of unknown function DUF2828
C2.537	chr2	3533470	0.5034	MDP0000577796	Tir-nbs-lrr resistance protein	-
C2.538	chr2	11316813	0.4356	MDP0000887687	Transmembrane protein 63C	Domain of unknown function DUF221
C2.539	chr2	14547782	0.4318	MDP0000203790	Serine carboxypeptidase, putative	Peptidase S10, serine carboxypeptidase
C2.540	chr2	20262190	0.4591	MDP0000677008	Unknown protein	Protein of unknown function DUF4228
C2.541	chr2	20262294	0.5031	MDP0000677008	Unknown protein	Protein of unknown function DUF4228
C2.542	chr2	20435281	0.4616	MDP0000869399	PHD and RING finger domain-containing protein	Zinc finger, PHD-finger
C2.543	chr2	20577314	0.4356	MDP0000139073	Auxin response factor	DNA-binding pseudobarrel domain
C2.544	chr2	20748225	0.5468	MDP0000256979	Nucleoporin seh1	WD40-repeat-containing domain
C2.545	chr2	20748484	0.4583	MDP0000256979	Nucleoporin seh1	WD40-repeat-containing domain
C2.546	chr2	20755570	0.4356	MDP0000788505	Putative nodule inception protein	Plant regulator RWP-RK
C2.547	chr2	22713927	0.4595	MDP0000137325	Transcription factor MYC2	Transcription factor MYC/MYB N-terminal
C2.548	chr2	22744037	0.5311	MDP0000183948	Transcription factor MYC2	Transcription factor MYC/MYB N-terminal
C2.549	chr2	22744909	0.4461	MDP0000183948	Transcription factor MYC2	Transcription factor MYC/MYB N-terminal
C2.550	chr2	22745444	0.4629	MDP0000183948	Transcription factor MYC2	Transcription factor MYC/MYB N-terminal
C2.551	chr2	27349421	0.4618	MDP0000227009	Nbs-lrr resistance protein	-
C2.552	chr2	30265896	0.4322	MDP0000300113	U-box domain-containing protein	Armadillo-type fold
C2.553	chr2	30829105	0.5486	MDP0000261748	Helicase, putative	Proteasome assembly chaperone 2
C2.554	chr2	32127697	0.4756	MDP0000313317	Retrotransposon protein	-
C2.555	chr2	36864406	0.5311	MDP0000920069	Respiratory burst oxidase, putative	Riboflavin synthase-like beta-barrel
C2.556	chr2	36874452	0.5319	MDP0000832599	Respiratory burst oxidase, putative	EF-HAND 2
C2.557	chr3	746020	0.4694	MDP0000267933	2-oxoisovalerate dehydrogenase E1 component, beta subunit	Transketolase-like, C-terminal
C2.558	chr3	1833385	0.4483	MDP0000167410	Cc-nbs-lrr resistance protein	-
C2.559	chr3	1885962	0.453	MDP0000215486	Putative peptide/nitrate transporter	Major facilitator superfamily domain, general substrate transporter
C2.560	chr3	2277040	0.44	MDP0000134162	Receptor like kinase	Tyrosine-protein kinase, catalytic domain
C2.561	chr3	2277694	0.4761	MDP0000134162	Receptor like kinase	Tyrosine-protein kinase, catalytic domain
C2.562	chr3	2277722	0.7242	MDP0000134162	Receptor like kinase	Tyrosine-protein kinase, catalytic domain
C2.563	chr3	2277730	0.7009	MDP0000134162	Receptor like kinase	Tyrosine-protein kinase, catalytic domain
C2.564	chr3	5676695	0.4532	MDP0000294082	En/Spm-like transposon protein	Transposase, Ptta/En/Spm, plant
C2.565	chr3	5771885	0.5053	MDP0000284789	Cc-nbs-lrr resistance protein	NB-ARC
C2.566	chr3	5778917	0.5429	MDP0000284789	Cc-nbs-lrr resistance protein	NB-ARC
C2.567	chr3	5779222	0.5143	MDP0000284789	Cc-nbs-lrr resistance protein	NB-ARC
C2.568	chr3	5779394	0.8987	MDP0000284789	Cc-nbs-lrr resistance protein	NB-ARC
C2.569	chr3	5779433	0.815	MDP0000284789	Cc-nbs-lrr resistance protein	NB-ARC
C2.570	chr3	5779469	0.5906	MDP0000284789	Cc-nbs-lrr resistance protein	NB-ARC
C2.571	chr3	19956901	0.4552	MDP0000439958	Ubiquitin carboxyl-terminal hydrolase	Peptidase C19 domain
C2.572	chr3	20866264	0.523	MDP0000765142	Putative receptor kinase	-
C2.573	chr3	20866965	0.4331	MDP0000202473	Auxin response factor, putative	WD40/YVTN repeat-like-containing domain
C2.574	chr3	24642447	0.4312	MDP0000172441	Splicing factor U2af 38 kDa subunit	Nucleotide-binding, alpha-beta plait
C2.575	chr3	31821346	0.4503	MDP0000187467	Receptor kinase-like protein	Leucine-rich repeat-containing N-terminal, type 2
C2.576	chr3	35085172	0.4937	MDP0000835978	Unknown protein	-
C2.577	chr3	35093017	0.6435	MDP0000234284	Putative RNA-binding protein	Nucleotide-binding, alpha-beta plait
C2.578	chr3	35093026	0.6996	MDP0000234284	Putative RNA-binding protein	Nucleotide-binding, alpha-beta plait
C2.579	chr3	35255830	0.4706	MDP0000214891	Tir-nbs-lrr resistance protein	NB-ARC
C2.580	chr3	38025928	0.4282	MDP0000266100	Glutathione transferase	Glutathione S-transferase/chloride channel, C-terminal
C2.581	chr3	38072635	0.4443	MDP0000131936	Unknown protein	Kinesin-related conserved domain
C2.582	chr3	38258281	0.5665	MDP0000161765	Translocase of chloroplast	Domain of unknown function DUF3406, chloroplast translocase
C2.583	chr3	39064343	0.4639	MDP0000204426	N-methyltransferase	Myb/SANT-like domain
C2.584	chr4	443589	0.541	MDP0000168497	Disease resistance protein	-
C2.585	chr4	443664	0.6825	MDP0000168497	Disease resistance protein	-
C2.586	chr4	4053485	0.4759	MDP0000601325	Auxin-induced protein-like protein	Auxin responsive SAUR protein
C2.587	chr4	16175298	0.4306	MDP0000603546	Transcription factor MYC2	Transcription factor MYC/MYB N-terminal
C2.588	chr4	17733324	0.4938	MDP0000145553	Receptor kinase-like protein	Leucine-rich repeat
C2.589	chr4	22160177	0.4476	MDP0000391371	Glycerol-3-phosphate dehydrogenase [NAD(P)+]	NAD(P)-binding domain
C2.590	chr4	23283750	0.4518	MDP0000540086	Calcium-transporting ATPase, putative	ATPase, P-type, cytoplasmic domain N
C2.591	chr5	1822	0.4316	MDP0000217617	IPR012677 (Nucleotide-binding, alpha-beta plait)
C2.592	chr5	1994	0.4336	MDP0000217617	Serine/arginine rich splicing factor, putative	Nucleotide-binding, alpha-beta plait
C2.593	chr5	650840	0.4288	MDP0000813111	F-box protein PP2-B1	-
C2.594	chr5	1588884	0.7647	MDP0000274492	Unknown protein	-
C2.595	chr5	4345981	0.6836	MDP0000711610	Glucose-induced degradation protein 8 homolog	CTLH/CRA C-terminal to LisH motif domain
C2.596	chr5	5014493	0.4746	MDP0000288107	Putative receptor-like protein kinase	Tyrosine-protein kinase, catalytic domain
C2.597	chr5	5148252	0.4288	MDP0000429215	Dof zinc finger protein-like protein	Zinc finger, Dof-type
C2.598	chr5	6973281	0.4667	MDP0000320795	Pentatricopeptide repeat-containing protein	Oligosaccharide biosynthesis protein Alg14-like
C2.599	chr5	6973626	0.5061	MDP0000320795	Pentatricopeptide repeat-containing protein	Oligosaccharide biosynthesis protein Alg14-like
C2.600	chr5	6985929	0.4615	MDP0000656152	Chlorophyll a-b binding protein 3, chloroplastic	Chlorophyll a/b binding protein domain
C2.601	chr5	13046127	0.4343	MDP0000253325	Cyclin dependent kinase C	Tyrosine-protein kinase, catalytic domain
C2.602	chr5	17947335	0.5258	MDP0000248927	Histone-lysine N-methyltransferase, H3 lysine-9 specific	WIYLD domain
C2.603	chr5	21793517	0.5049	MDP0000210336	3-isopropylmalate dehydrogenase	Isopropylmalate dehydrogenase-like domain
C2.604	chr5	21846633	0.5783	MDP0000464150	Putative uncharacterized protein F3A4.200	Protein of unknown function DUF247, plant
C2.605	chr5	21972153	0.717	MDP0000209670	WD-repeat protein, putative	WD40 repeat, conserved site
C2.606	chr5	22002553	0.457	MDP0000209674	IPR023214 (HAD-like domain)
C2.607	chr5	22061549	0.5546	MDP0000178799	NADH dehydrogenase	Thioredoxin-like fold
C2.608	chr5	22063829	0.4381	MDP0000178799	NADH dehydrogenase	Thioredoxin-like fold
C2.609	chr5	22070250	0.4844	MDP0000853127	Arogenate dehydrogenase	NAD(P)-binding domain
C2.610	chr5	22126066	0.6066	MDP0000911416	Putative receptor-like kinase	Tyrosine-protein kinase, catalytic domain
C2.611	chr5	22141287	0.4629	MDP0000243380	Clustered mitochondria protein	Tetratricopeptide repeat
C2.612	chr5	26991520	0.4463	MDP0000168919	Squalene monooxygenase 1	Squalene epoxidase
C2.613	chr5	27745226	0.4535	MDP0000263505	Beta-glucosidase	Glycoside hydrolase, superfamily
C2.614	chr5	27816623	0.4717	MDP0000315728	Unknown protein	-
C2.615	chr5	29911290	0.4356	MDP0000139019	Prolyl 4-hydroxylase alpha subunit, putative	Prolyl 4-hydroxylase, alpha subunit
C2.616	chr5	30566180	0.5446	MDP0000121903	Pentatricopeptide repeat-containing protein, putative	Pentatricopeptide repeat
C2.617	chr5	30614051	0.4573	MDP0000208065	Seed maturation protein PM23	Protein of unknown function DUF760
C2.618	chr5	30754301	0.5269	MDP0000284946	Unknown protein	-
C2.619	chr5	30819638	0.5267	MDP0000133276	Unknown protein	-
C2.620	chr5	31448261	0.4901	MDP0000320093	Na+/H+ antiporter NhaD	Na+/H+ antiporter
C2.621	chr5	32363112	0.4653	MDP0000305478	Adenylosuccinate synthetase	Diaminopimelate aminotransferase, DapL, plant/Chlamydia-type
C2.622	chr5	34015624	0.4623	MDP0000263821	Glutamyl-tRNA(Gln) amidotransferase subunit A	Amidase signature domain
C2.623	chr5	34279304	0.4673	MDP0000271964	60S ribosomal protein L18, putative	Ribosomal protein L18e/L15P
C2.624	chr5	34463292	0.4431	MDP0000858126	Cytochrome P450, putative	Cytochrome P450, E-class, group I
C2.625	chr5	34463383	0.5385	MDP0000858126	Cytochrome P450, putative	Cytochrome P450, E-class, group I
C2.626	chr5	34755304	0.4331	MDP0000318153	Unknown protein	Zinc finger, CCHC-type
C2.627	chr6	2337208	0.4404	MDP0000141267	Elongation factor 1 beta	-
C2.628	chr6	4083855	0.4717	MDP0000250954	GF14 protein	14-3-3 domain
C2.629	chr6	4083883	0.4363	MDP0000250954	GF14 protein	14-3-3 domain
C2.630	chr6	4084251	0.5463	MDP0000250954	GF14 protein	14-3-3 domain
C2.631	chr6	4394559	0.5363	MDP0000178447	Unknown protein	-
C2.632	chr6	8020964	0.4517	MDP0000320471	Receptor-like protein kinase	Tyrosine-protein kinase, catalytic domain
C2.633	chr6	14527678	0.5234	MDP0000269358	Germacrene-D synthase	Terpenoid synthase
C2.634	chr6	14982636	0.4301	MDP0000788371	Exocyst complex component sec3A	-
C2.635	chr6	15011053	0.4859	MDP0000399716	TIR-NBS-LRR disease resistance protein	Leucine-rich repeat 3
C2.636	chr6	15044064	0.4392	MDP0000257606	TIR-NBS disease resistance-like protein	DNA-binding pseudobarrel domain
C2.637	chr6	15045781	0.4567	MDP0000257606	TIR-NBS disease resistance-like protein	DNA-binding pseudobarrel domain
C2.638	chr6	15240684	0.4704	MDP0000260995	Unknown protein	-
C2.639	chr6	15305827	0.4653	MDP0000332859	Unknown protein	-
C2.640	chr6	15696430	0.4573	MDP0000240315	Fatty acid desaturase family protein	Fatty acid desaturase, type 1, core
C2.641	chr6	15720989	0.4419	MDP0000131687	Leucine-rich repeat receptor-like serine/threonine-protein kinase	Leucine-rich repeat, typical subtype
C2.642	chr6	15800069	0.4923	MDP0000215280	Putative receptor-like kinase	Tyrosine-protein kinase, catalytic domain
C2.643	chr6	17423152	0.4291	MDP0000683043	Small COPII coat GTPase SAR1	Small GTPase superfamily, ARF/SAR type
C2.644	chr6	19036562	0.4679	MDP0000546593	Cytochrome P450, putative	Cytochrome P450, conserved site
C2.645	chr6	25706520	0.5489	MDP0000896725	F-box family protein	Protein of unknown function DUF295
C2.646	chr6	28073114	0.4491	MDP0000314575	AP-3 complex subunit delta-1	Adaptor protein complex AP-3, delta subunit
C2.647	chr6	28073217	0.5513	MDP0000314575	AP-3 complex subunit delta-1	Adaptor protein complex AP-3, delta subunit
C2.648	chr7	1591461	0.4298	MDP0000259862	NBS-containing resistance-like protein	NB-ARC
C2.649	chr7	1667666	0.4384	MDP0000681549	Cinnamoyl CoA reductase-like protein	NAD(P)-binding domain
C2.650	chr7	5847723	0.4603	MDP0000319776	Ubiquitin carboxyl-terminal hydrolase	Peptidase C19, ubiquitin carboxyl-terminal hydrolase 2, conserved site
C2.651	chr7	7564226	0.4286	MDP0000223255	Flocculation protein FLO11	-
C2.652	chr7	13490072	0.4684	MDP0000172356	Unknown protein	-
C2.653	chr7	13497520	0.4631	MDP0000275675	30S ribosomal protein S13	Ribosomal protein S13-like, H2TH
C2.654	chr7	15604522	0.4607	MDP0000275623	Pentatricopeptide repeat-containing protein	Tetratricopeptide-like helical
C2.655	chr7	21182880	0.5475	MDP0000812329	Unknown protein	-
C2.656	chr7	21388330	0.4357	MDP0000134679	Ras-related protein Rab-25	Small GTPase superfamily, Ras type
C2.657	chr7	23912580	0.4869	MDP0000228406	Unknown protein	Armadillo-like helical
C2.658	chr7	25954003	1	MDP0000260770	AP2 domain class transcription factor	-
C2.659	chr7	26713794	0.5523	MDP0000290173	Rho GTPase-activating protein 24	Rho GTPase activation protein
C2.660	chr7	27186166	0.5308	MDP0000262753	Receptor-like protein kinase	Tyrosine-protein kinase, catalytic domain
C2.661	chr7	27300562	0.6637	MDP0000249156	Disease resistance protein	NB-ARC
C2.662	chr7	27301889	0.4797	MDP0000249156	Disease resistance protein	NB-ARC
C2.663	chr7	27303020	0.5482	MDP0000249156	Disease resistance protein	NB-ARC
C2.664	chr7	27303107	0.4466	MDP0000249156	Disease resistance protein	NB-ARC
C2.665	chr7	28133399	0.5796	MDP0000272433	Generic methyltransferase	Bifunctional inhibitor/plant lipid transfer protein/seed storage helical domain
C2.666	chr7	28133518	0.6112	MDP0000272433	Generic methyltransferase	Bifunctional inhibitor/plant lipid transfer protein/seed storage helical domain
C2.667	chr7	28440896	0.5818	MDP0000265100	F-box family protein	Heavy metal-associated domain, HMA
C2.668	chr7	28518780	0.6115	MDP0000454405	Methyltransferase-like protein	-
C2.669	chr7	28641763	0.4719	MDP0000291322	Cleavage and polyadenylation specificity factor subunit 2	Cleavage and polyadenylation specificity factor 2, C-terminal
C2.670	chr7	28824250	0.4496	MDP0000165652	Citrate transporter family protein	Divalent ion symporter
C2.671	chr7	28871124	0.4378	MDP0000225558	Multidrug resistance protein MdtK	Multi antimicrobial extrusion protein
C2.672	chr7	28871131	0.4316	MDP0000225558	Multidrug resistance protein MdtK	Multi antimicrobial extrusion protein
C2.673	chr7	28881230	0.4576	MDP0000225556	Mate efflux family protein	Multi antimicrobial extrusion protein
C2.674	chr7	29904867	0.4522	MDP0000547434	Cyclic nucleotide-gated ion channel, putative	Cyclic nucleotide-binding-like
C2.675	chr7	30041767	0.4947	MDP0000315316	Dof zinc finger protein	Ribonuclease H-like domain
C2.676	chr7	30513781	0.4353	MDP0000137752	Peroxidase	Peroxidase, active site
C2.677	chr7	30514039	0.514	MDP0000137752	Peroxidase	Peroxidase, active site
C2.678	chr7	30699160	0.4392	MDP0000630763	Stress responsive gene 6 protein, Srg6	YL1 nuclear
C2.679	chr7	30703091	0.4878	MDP0000138466	Pentatricopeptide repeat-containing protein, putative	Glycoside hydrolase, family 5, conserved site
C2.680	chr7	30705528	0.4322	MDP0000138466	Pentatricopeptide repeat-containing protein, putative	Glycoside hydrolase, family 5, conserved site
C2.681	chr7	30707389	0.4884	MDP0000138467	Agenet domain-containing protein	Tudor-like, plant
C2.682	chr7	30846709	0.5075	MDP0000218183	Exportin 1A	Armadillo-type fold
C2.683	chr7	30891657	0.4704	MDP0000150153	Transcription factor Dp-1, putative	Transcription factor DP, subgroup
C2.684	chr7	30959698	0.8028	MDP0000129983	ER lumen protein retaining receptor	ER lumen protein retaining receptor
C2.685	chr7	30965267	0.445	MDP0000129984	Probable receptor-like protein kinase	Tyrosine-protein kinase, catalytic domain
C2.686	chr7	30967667	0.4472	MDP0000129984	Probable receptor-like protein kinase	Tyrosine-protein kinase, catalytic domain
C2.687	chr7	31123615	0.4392	MDP0000088105	Maltose excess protein 1, chloroplastic	-
C2.688	chr8	2758543	0.4323	MDP0000160107	Sec14 cytosolic factor	CRAL/TRIO, N-terminal domain
C2.689	chr8	3203966	0.6706	MDP0000254022	Isoflavone reductase related protein	NAD(P)-binding domain
C2.690	chr8	3504825	0.5343	MDP0000247780	Putative RING-H2 finger protein	Domain of unknown function DUF1117
C2.691	chr8	3509103	0.5064	MDP0000671095	MYB transcription factor	SANT domain
C2.692	chr8	3523226	0.5215	MDP0000247781	Mitochondrial phosphate carrier protein, putative	Mitochondrial carrier domain
C2.693	chr8	3523735	0.437	MDP0000247781	Mitochondrial phosphate carrier protein, putative	Mitochondrial carrier domain
C2.694	chr8	3554555	0.4535	MDP0000299830	Putative hydrolase	Ribonuclease H-like domain
C2.695	chr8	3686455	0.5161	MDP0000260339	Putative glycine-rich RNA-binding protein 1	Nucleotide-binding, alpha-beta plait
C2.696	chr8	7565993	0.4946	MDP0000244854	Transposon protein, putative, CACTA, En/Spm sub-class, expressed	-
C2.697	chr8	7584915	0.4502	MDP0000142597	D-glycerate 3-kinase	-
C2.698	chr8	7585560	0.4335	MDP0000142597	D-glycerate 3-kinase	-
C2.699	chr8	7653462	0.4331	MDP0000183304	Retrotransposon protein, putative, Ty3-gypsy subclass	Ribonuclease H-like domain
C2.700	chr8	7670211	0.5259	MDP0000381531	Gibberellin 3-beta hydroxylase	Oxoglutarate/iron-dependent oxygenase
C2.701	chr8	7954504	0.4434	MDP0000286578	Small subunit processome component-like protein	Armadillo-type fold
C2.702	chr8	7956978	0.4573	MDP0000286578	Small subunit processome component-like protein	Armadillo-type fold
C2.703	chr8	7988260	0.5374	MDP0000846860	Pentatricopeptide repeat-containing protein	Tetratricopeptide-like helical
C2.704	chr8	9559429	0.4432	MDP0000250685	Transportin-like protein	Heat shock protein DnaJ, conserved site
C2.705	chr8	9573548	0.4309	MDP0000250683	Transposon protein, putative, CACTA, En/Spm sub-class, expressed	Domain of unknown function DUF4216
C2.706	chr8	11138557	0.4846	MDP0000187119	Aminoacylase ACY1 and related metalloexopeptidases (ISS)	-
C2.707	chr8	14418363	0.4589	MDP0000292490	Syntaxin-61	Syntaxin 6, N-terminal
C2.708	chr8	14720324	0.4364	MDP0000229508	Cytochrome P450, putative	Cytochrome P450, conserved site
C2.709	chr8	15190337	0.5259	MDP0000294614	N-hydroxycinnamoyl/benzoyltransferase 6	Chloramphenicol acetyltransferase-like domain
C2.710	chr8	15323900	0.7815	MDP0000290186	Cc-nbs-lrr resistance protein	Leucine-rich repeat, typical subtype
C2.711	chr8	15323966	0.5363	MDP0000290186	Cc-nbs-lrr resistance protein	Leucine-rich repeat, typical subtype
C2.712	chr8	16230075	0.4281	MDP0000926233	Serine/threonine-protein phosphatase	Tetratricopeptide repeat
C2.713	chr8	16713381	0.4384	MDP0000241650	Ethylene-responsive transcription factor 1	DNA-binding, integrase-type
C2.714	chr8	17373751	0.5193	MDP0000395942	Unknown protein	-
C2.715	chr8	17374144	0.6548	MDP0000395942	Unknown protein	-
C2.716	chr8	17546633	0.5204	MDP0000403774	GTP-binding nuclear protein Ran-A1	Proteasome, subunit alpha/beta
C2.717	chr8	18933924	0.8057	MDP0000945075	Unknown protein	-
C2.718	chr8	20176264	0.4299	MDP0000202883	Squalene monooxygenase	Squalene epoxidase
C2.719	chr8	21073470	0.5184	MDP0000842580	3-ketoacyl-CoA synthase	Thiolase-like
C2.720	chr8	27290926	0.4907	MDP0000191681	Putative myosin	EEIG1/EHBP1 N-terminal domain
C2.721	chr8	29996216	0.535	MDP0000248914	Protein phosphatase 2c, putative	Protein phosphatase 2C
C2.722	chr8	30193362	0.6396	MDP0000582079	Monooxygenase, putative	FAD-dependent pyridine nucleotide-disulphide oxidoreductase
C2.723	chr8	30229437	0.5229	MDP0000726337	Rhamnogalacturonate lyase	Carbohydrate-binding-like fold
C2.724	chr8	30391346	0.4344	MDP0000606407	Oligopeptide transporter, putative	Oligopeptide transporter OPT superfamily
C2.725	chr9	254724	0.43	MDP0000842983	Unknown protein	-
C2.726	chr9	607857	0.4491	MDP0000238702	Unknown protein	Domain of unknown function DUF4283
C2.727	chr9	1761548	0.4506	MDP0000796252	50S ribosomal protein L12-C	Ribosomal protein L7/L12, C-terminal/adaptor protein ClpS-like
C2.728	chr9	3999282	0.4504	MDP0000170757	Transcription initiation factor iib, putative	Cyclin-like
C2.729	chr9	4143148	0.4557	MDP0000496647	Unknown protein	-
C2.730	chr9	4896717	0.6038	MDP0000244593	Proline dehydrogenase	Proline oxidase
C2.731	chr9	5393973	0.6649	MDP0000319792	Cell division cycle associated 7	Protein of unknown function DUF2854
C2.732	chr9	8414400	0.4572	MDP0000226828	Vacuolar protein sorting protein, putative	EAP30
C2.733	chr9	13071370	0.5407	MDP0000265516	Serine/threonine-protein phosphatase	Tyrosine-protein kinase, catalytic domain
C2.734	chr9	16008065	0.5195	MDP0000134667	Disease resistance-like protein	NB-ARC
C2.735	chr9	21652650	0.6194	MDP0000175062	Lectin receptor kinase-like protein	Concanavalin A-like lectin/glucanase, subgroup
C2.736	chr9	21652854	0.7584	MDP0000175062	Lectin receptor kinase-like protein	Concanavalin A-like lectin/glucanase, subgroup
C2.737	chr9	21653716	0.5904	MDP0000175062	Lectin receptor kinase-like protein	Concanavalin A-like lectin/glucanase, subgroup
C2.738	chr9	23101890	0.4344	MDP0000191844	Bifunctional protein folD	Tetrahydrofolate dehydrogenase/cyclohydrolase, NAD(P)-binding domain
C2.739	chr9	25273485	0.4685	MDP0000779346	Pyridoxal biosynthesis lyase pdxS putative	Aldolase-type TIM barrel
C2.740	chr9	25711011	0.8121	MDP0000051962	Sphinganine hydroxylase Sur2, putative	Fatty acid hydroxylase
C2.741	chr9	25711098	0.4413	MDP0000051962	Sphinganine hydroxylase Sur2, putative	Fatty acid hydroxylase
C2.742	chr9	25716061	0.458	MDP0000302534	Pentatricopeptide repeat protein	-
C2.743	chr9	32274397	0.5831	MDP0000319029	Methionyl-tRNA formyltransferase, putative	Methionine tRNA Formyltransferase-like
C2.744	chr9	33214251	0.508	MDP0000175442	Glutathione-dependent formaldehyde-activating GFA	Mss4-like
C2.745	chr9	33214293	0.494	MDP0000175442	Glutathione-dependent formaldehyde-activating GFA	Mss4-like
C2.746	chr9	33767116	0.4436	MDP0000325085	Isocitrate dehydrogenase [NADP]	Isopropylmalate dehydrogenase-like domain
C2.747	chr9	35877686	0.5501	MDP0000171881	Unknown protein	-
Comparison between M. domestica and M. sieversii in Xinjiang
C3.1	chr10	1721606	0.9338	MDP0000220523	Kelch domain-containing protein 1	Kelch-type beta propeller
C3.2	chr10	1723893	0.8588	MDP0000220523	Kelch domain-containing protein 1	Kelch-type beta propeller
C3.3	chr10	1865004	1	MDP0000513732	Receptor protein kinase, putative	Tyrosine-protein kinase, catalytic domain
C3.4	chr10	3441321	0.9282	MDP0000156522	Unknown protein	-
C3.5	chr10	7483241	0.9262	MDP0000271563	Zinc finger CCCH domain-containing protein	Zinc finger, CCCH-type
C3.6	chr10	8373543	0.8891	MDP0000936915	Kinesin related protein	Kinesin-related conserved domain
C3.7	chr10	10196204	0.8333	MDP0000646431	Quinone oxidoreductase, putative	NAD(P)-binding domain
C3.8	chr10	10794406	0.84	MDP0000170409	Putative NBS-LRR disease resistance protein	NB-ARC
C3.9	chr10	11449108	1	MDP0000192381	Disease resistance protein	AAA+ ATPase domain
C3.10	chr10	11449859	0.9023	MDP0000192381	Disease resistance protein	AAA+ ATPase domain
C3.11	chr10	11450046	1	MDP0000192381	Disease resistance protein	AAA+ ATPase domain
C3.12	chr10	11450254	1	MDP0000192381	Disease resistance protein	AAA+ ATPase domain
C3.13	chr10	11669248	1	MDP0000817288	Unknown protein	-
C3.14	chr10	11669282	1	MDP0000817288	Unknown protein	-
C3.15	chr10	11669924	1	MDP0000265855	Disease resistance protein	AAA+ ATPase domain
C3.16	chr10	12344389	0.8426	MDP0000800389	Kinesin-like protein	Kinesin, motor region, conserved site
C3.17	chr10	12427252	0.8304	MDP0000293745	Mei2-like protein	Nucleotide-binding, alpha-beta plait
C3.18	chr10	12486841	0.8605	MDP0000272119	Rab proteins geranylgeranyltransferase component A	GDP dissociation inhibitor
C3.19	chr10	12486910	0.8929	MDP0000272119	Rab proteins geranylgeranyltransferase component A	GDP dissociation inhibitor
C3.20	chr10	12488885	0.8693	MDP0000272119	Rab proteins geranylgeranyltransferase component A	GDP dissociation inhibitor
C3.21	chr10	17544313	0.8972	MDP0000536797	Unknown protein	Ribonuclease H-like domain
C3.22	chr10	17544801	0.8462	MDP0000536797	Unknown protein	Ribonuclease H-like domain
C3.23	chr10	17544809	0.9586	MDP0000536797	Unknown protein	Ribonuclease H-like domain
C3.24	chr10	18643503	0.8905	MDP0000554450	Lipoxygenase	Lipase/lipooxygenase, PLAT/LH2
C3.25	chr10	18643536	0.8844	MDP0000554450	Lipoxygenase	Lipase/lipooxygenase, PLAT/LH2
C3.26	chr10	19232487	1	MDP0000282414	Unknown protein	-
C3.27	chr10	19232579	0.9231	MDP0000282414	Unknown protein	-
C3.28	chr10	19542529	0.903	MDP0000126287	Transcription factor PIF1	-
C3.29	chr10	22507449	0.8301	MDP0000773485	Cytosolic Fe-S cluster assembly factor NUBP1 homolog	ATPase-like, ParA/MinD
C3.30	chr10	25353075	0.907	MDP0000223220	Serine/threonine-protein kinase	Protein kinase-like domain
C3.31	chr10	25786893	0.8548	MDP0000215528	Unknown protein	Xanthine/uracil/vitamin C permease
C3.32	chr10	26460725	0.9257	MDP0000125925	Resistance protein RGC2	-
C3.33	chr10	26461057	0.9618	MDP0000125925	Resistance protein RGC2	-
C3.34	chr10	26501570	1	MDP0000600078	Disease resistance protein	AAA+ ATPase domain
C3.35	chr10	26501685	0.9216	MDP0000600078	Disease resistance protein	AAA+ ATPase domain
C3.36	chr10	26502846	0.9019	MDP0000600078	Disease resistance protein	AAA+ ATPase domain
C3.37	chr10	26502986	1	MDP0000600078	Disease resistance protein	AAA+ ATPase domain
C3.38	chr10	26503068	0.9639	MDP0000600078	Disease resistance protein	AAA+ ATPase domain
C3.39	chr10	27007048	1	MDP0000149947	Probable leucine-rich repeat receptor-like protein kinase	Leucine-rich repeat-containing N-terminal, type 2
C3.40	chr10	27007103	1	MDP0000149947	Probable leucine-rich repeat receptor-like protein kinase	Leucine-rich repeat-containing N-terminal, type 2
C3.41	chr10	27007143	1	MDP0000149947	Probable leucine-rich repeat receptor-like protein kinase	Leucine-rich repeat-containing N-terminal, type 2
C3.42	chr10	27007327	1	MDP0000149947	Probable leucine-rich repeat receptor-like protein kinase	Leucine-rich repeat-containing N-terminal, type 2
C3.43	chr10	27008414	1	MDP0000149947	Probable leucine-rich repeat receptor-like protein kinase	Leucine-rich repeat-containing N-terminal, type 2
C3.44	chr10	27179513	0.9179	MDP0000271245	AT4g20170/F1C12_90	-
C3.45	chr10	28889913	1	MDP0000274908	Probable receptor-like protein kinase	Tyrosine-protein kinase, catalytic domain
C3.46	chr10	31275760	0.866	MDP0000263060	CTD small phosphatase-like protein	HAD-like domain
C3.47	chr10	31276026	0.8376	MDP0000263060	CTD small phosphatase-like protein	HAD-like domain
C3.48	chr10	31555778	1	MDP0000448377	Probable LRR receptor-like serine/threonine-protein kinase	-
C3.49	chr10	31602678	1	MDP0000320872	CBL-interacting protein kinase 16	Tyrosine-protein kinase, catalytic domain
C3.50	chr10	32088522	1	MDP0000161355	Unknown protein	-
C3.51	chr10	32108130	0.9024	MDP0000280705	Disease resistance protein	NB-ARC
C3.52	chr10	33600164	0.8528	MDP0000201139	Disease resistance protein	NB-ARC
C3.53	chr10	33600192	0.8877	MDP0000201139	Disease resistance protein	NB-ARC
C3.54	chr10	33600501	0.8311	MDP0000201139	Disease resistance protein	NB-ARC
C3.55	chr10	33600660	0.892	MDP0000201139	Disease resistance protein	NB-ARC
C3.56	chr10	33600679	0.8595	MDP0000201139	Disease resistance protein	NB-ARC
C3.57	chr10	33716839	0.8595	MDP0000172360	Serine/threonine-protein kinase	Tyrosine-protein kinase, catalytic domain
C3.58	chr10	34989644	1	MDP0000224187	Disease resistance protein	Leucine-rich repeat
C3.59	chr10	36678602	1	MDP0000274328	Protein RHOMBOID-like 1	Peptidase S54, rhomboid domain
C3.60	chr10	36678611	0.9541	MDP0000274328	Protein RHOMBOID-like 1	Peptidase S54, rhomboid domain
C3.61	chr10	37035068	0.9291	MDP0000286391	Fumarylacetoacetase	Fumarylacetoacetase, N-terminal
C3.62	chr10	37158620	1	MDP0000247409	Unknown protein	-
C3.63	chr10	37821913	1	MDP0000282375	Ankyrin repeat-containing protein	Ankyrin repeat-containing domain
C3.64	chr10	38135175	0.892	MDP0000758727	Phosphatidyl synthase	HAD-like domain
C3.65	chr10	38135184	0.8933	MDP0000758727	Phosphatidyl synthase	HAD-like domain
C3.66	chr11	458608	1	MDP0000273680	Phosphatidylinositol N-acetylglucosaminyltransferase subunit A	PIGA, GPI anchor biosynthesis
C3.67	chr11	1688119	1	MDP0000320702	Receptor-like protein kinase	Tyrosine-protein kinase, catalytic domain
C3.68	chr11	2403410	1	MDP0000611119	Leucine-rich repeat receptor-like kinase	Leucine-rich repeat, typical subtype
C3.69	chr11	4669133	0.8419	MDP0000170091	Actin related protein	Actin-like
C3.70	chr11	8276702	1	MDP0000285802	UDP-glycosyltransferase 1	UDP-glucuronosyl/UDP-glucosyltransferase
C3.71	chr11	8460239	0.8304	MDP0000815376	T-snare	-
C3.72	chr11	9007810	0.9639	MDP0000227056	Scarecrow transcription factor family protein	Transcription factor GRAS
C3.73	chr11	9643441	0.8938	MDP0000194025	Fasciclin-like arabinogalactan protein 9	FAS1 domain
C3.74	chr11	9648087	0.9244	MDP0000194027	Unknown protein	-
C3.75	chr11	9648313	1	MDP0000194027	Unknown protein	-
C3.76	chr11	9898577	1	MDP0000278972	Heat shock 70 kDa protein	Glutamate dehydrogenase, NAD-specific
C3.77	chr11	10783685	0.9268	MDP0000422942	Transmembrane and coiled-coil domain-containing protein	Uncharacterised conserved protein UCP023322, transmembrane eukaryotic
C3.78	chr11	11190518	0.958	MDP0000140865	Unknown protein	-
C3.79	chr11	11191291	1	MDP0000140865	Unknown protein	-
C3.80	chr11	11191319	1	MDP0000140865	Unknown protein	-
C3.81	chr11	11191375	0.9297	MDP0000140865	Unknown protein	-
C3.82	chr11	11913153	1	MDP0000125171	NADP-isocitrate dehydrogenase	Isopropylmalate dehydrogenase-like domain
C3.83	chr11	11913290	0.9062	MDP0000125171	NADP-isocitrate dehydrogenase	Isopropylmalate dehydrogenase-like domain
C3.84	chr11	13728083	0.8396	MDP0000253970	DNA polymerase	Ribonuclease H-like domain
C3.85	chr11	19856623	0.8805	MDP0000247102	DNA topoisomerase 2	ATPase-like, ATP-binding domain
C3.86	chr11	20213755	0.9576	MDP0000236315	Unknown protein	-
C3.87	chr11	20406753	1	MDP0000487820	Retrotransposon protein, putative, Ty1-copia subclass	Zinc finger, CCHC-type
C3.88	chr11	20619058	0.9381	MDP0000264843	Membrane-associated progesterone receptor component 1	Cytochrome b5
C3.89	chr11	23712721	1	MDP0000258480	Putative helicase	Helitron helicase-like domain
C3.90	chr11	24858331	0.8388	MDP0000213555	NAC domain protein	No apical meristem (NAM) protein
C3.91	chr11	24859179	0.8321	MDP0000213555	NAC domain protein	No apical meristem (NAM) protein
C3.92	chr11	25039832	1	MDP0000151471	Multidrug resistance protein ABC transporter family	ABC transporter, integral membrane type 1
C3.93	chr11	26942078	0.8539	MDP0000222399	Nodulation receptor kinase, putative	-
C3.94	chr11	30610154	1	MDP0000274848	Germacrene A synthase	Terpenoid synthase
C3.95	chr11	33269286	0.8916	MDP0000216975	Unknown protein	Retrotransposon gag protein
C3.96	chr11	33716754	0.8424	MDP0000133698	BZIP transcription factor family protein	bZIP transcription factor, bZIP-1
C3.97	chr11	33721155	1	MDP0000898448	Unknown protein	-
C3.98	chr11	36049299	0.8986	MDP0000166861	Unknown protein	-
C3.99	chr11	36601497	0.9663	MDP0000827589	Mutator-like transposase	MULE transposase domain
C3.100	chr11	37002743	0.8409	MDP0000147908	Copalyl diphosphate synthase	Terpenoid synthase
C3.101	chr11	37136147	0.9338	MDP0000193729	NAD dependent epimerase/dehydratase, putative	NAD(P)-binding domain
C3.102	chr11	37136195	0.8957	MDP0000193729	NAD dependent epimerase/dehydratase, putative	NAD(P)-binding domain
C3.103	chr11	37149580	0.8652	MDP0000291747	Serine protease HtrA-like	-
C3.104	chr11	37444675	0.9338	MDP0000714185	Unknown protein	-
C3.105	chr11	37444755	0.8992	MDP0000714185	Unknown protein	-
C3.106	chr11	38537635	0.9006	MDP0000230821	Pentatricopeptide repeat-containing protein, putative	Pentatricopeptide repeat
C3.107	chr12	6044606	1	MDP0000309517	Sphingosine-1-phosphate phosphatase	Phosphatidic acid phosphatase/chloroperoxidase, N-terminal
C3.108	chr12	6564147	1	MDP0000303278	Unknown protein	-
C3.109	chr12	6565271	1	MDP0000303278	Unknown protein	-
C3.110	chr12	10595946	0.8878	MDP0000404722	IPR000741 (Fructose-bisphosphate aldolase, class-I), IPR005025 (NADPH-dependent FMN reductase), IPR010089 (Flavoprotein WrbA), IPR013785 (Aldolase-type TIM barrel)
C3.111	chr12	10829780	0.9314	MDP0000153983	Unknown protein	NAD(P)-binding domain
C3.112	chr12	22373779	0.91	MDP0000200978	Receptor-kinase, putative	Tyrosine-protein kinase, catalytic domain
C3.113	chr12	22373819	0.9105	MDP0000200978	Receptor-kinase, putative	Tyrosine-protein kinase, catalytic domain
C3.114	chr12	22373842	0.91	MDP0000200978	Receptor-kinase, putative	Tyrosine-protein kinase, catalytic domain
C3.115	chr12	23519737	0.953	MDP0000370964	Hsp70 nucleotide exchange factor fes1	Armadillo-type fold
C3.116	chr12	25460833	1	MDP0000195148	Putative myosin-like protein	Prefoldin
C3.117	chr12	30885301	0.8483	MDP0000754989	WRKY transcription factor, putative	DNA-binding WRKY
C3.118	chr12	31734418	0.9663	MDP0000508660	Glucan endo-1,3-beta-glucosidase	Glycoside hydrolase, superfamily
C3.119	chr12	31844281	0.9316	MDP0000514023	FACT complex subunit SPT16, putative	FACT complex subunit Spt16p/Cdc68p
C3.120	chr12	31844513	0.8703	MDP0000514023	FACT complex subunit SPT16, putative	FACT complex subunit Spt16p/Cdc68p
C3.121	chr12	32006251	0.9338	MDP0000278263	Pentatricopeptide repeat protein	Plus-3 domain, subgroup
C3.122	chr12	32006313	0.9024	MDP0000278263	Pentatricopeptide repeat protein	Plus-3 domain, subgroup
C3.123	chr12	32006413	0.9652	MDP0000278263	Pentatricopeptide repeat protein	Plus-3 domain, subgroup
C3.124	chr12	32006444	0.9024	MDP0000278263	Pentatricopeptide repeat protein	Plus-3 domain, subgroup
C3.125	chr12	32006478	0.8426	MDP0000278263	Pentatricopeptide repeat protein	Plus-3 domain, subgroup
C3.126	chr12	32113764	0.8409	MDP0000149371	NHL repeat-containing protein 2	HAD-like domain
C3.127	chr12	32261920	0.87	MDP0000297881	Cyclic phosphodiesterase, putative	2',3'-cyclic-nucleotide 3'-phosphodiesterase
C3.128	chr12	32266734	0.8409	MDP0000404324	ADP-ribosylation factor family protein	Small GTPase superfamily, ARF type
C3.129	chr12	33313646	0.8613	MDP0000302761	Glutamyl-tRNA(Gln) amidotransferase subunit A	Amidase signature domain
C3.130	chr12	33419786	1	MDP0000318887	Sodium/calcium exchanger protein	Sodium/calcium exchanger membrane region
C3.131	chr12	33522528	1	MDP0000193366	Kinesin	Kinesin, motor region, conserved site
C3.132	chr12	34221100	0.8608	MDP0000183229	PttB	Transposase, Ptta/En/Spm, plant
C3.133	chr12	34221105	0.9	MDP0000183229	PttB	Transposase, Ptta/En/Spm, plant
C3.134	chr12	34221151	0.9032	MDP0000183229	PttB	Transposase, Ptta/En/Spm, plant
C3.135	chr12	35382047	0.8946	MDP0000141531	Receptor kinase, putative, expressed	Tyrosine-protein kinase, catalytic domain
C3.136	chr13	136955	0.8345	MDP0000161070	Riboflavin biosynthesis protein RibF	FAD synthetase
C3.137	chr13	398755	0.8776	MDP0000299312	BTB/POZ domain-containing protein	Nucleotide-binding, alpha-beta plait
C3.138	chr13	5488684	1	MDP0000259697	Chromosome undetermined scaffold_17, whole genome shotgun sequence	-
C3.139	chr13	9456305	0.9582	MDP0000272085	Splicing factor 1	-
C3.140	chr13	9456368	0.886	MDP0000272085	Splicing factor 1	-
C3.141	chr13	11328542	0.8917	MDP0000302019	Zinc finger CCHC domain-containing protein	Zinc finger, CCHC-type
C3.142	chr13	11365633	0.9647	MDP0000302024	Oligopeptide transporter, putative	Oligopeptide transporter OPT superfamily
C3.143	chr13	11743710	0.8703	MDP0000836932	Unknown protein	-
C3.144	chr13	11744180	0.8409	MDP0000836932	Unknown protein	-
C3.145	chr13	11747492	0.872	MDP0000193683	Putative isopropylmalate synthase	Aldolase-type TIM barrel
C3.146	chr13	11754241	0.8304	MDP0000193684	Importin beta-1, putative	Glycoside hydrolase, superfamily
C3.147	chr13	11775711	0.9627	MDP0000758768	Unknown protein	-
C3.148	chr13	13076218	1	MDP0000173968	Alpha-amylase, putative	Glycoside hydrolase, superfamily
C3.149	chr13	13077093	1	MDP0000173968	Alpha-amylase, putative	Glycoside hydrolase, superfamily
C3.150	chr13	17913249	1	MDP0000146718	NADH-quinone oxidoreductase subunit B	Peptidase aspartic
C3.151	chr13	22721412	1	MDP0000246722	Ankyrin repeat-containing protein, putative	Ankyrin repeat-containing domain
C3.152	chr13	22722256	0.9271	MDP0000246722	Ankyrin repeat-containing protein, putative	Ankyrin repeat-containing domain
C3.153	chr13	23897660	0.8938	MDP0000096923	UDP-glycosyltransferase 1	UDP-glucuronosyl/UDP-glucosyltransferase
C3.154	chr13	31020341	0.8345	MDP0000253620	Carbamoyl-phosphate synthase small chain, putative	Glutamine amidotransferase type 1
C3.155	chr13	32103316	0.8388	MDP0000817239	Unknown protein	-
C3.156	chr13	37257169	0.8938	MDP0000863745	Unknown protein	-
C3.157	chr13	37303346	0.8473	MDP0000137972	Unknown protein	-
C3.158	chr13	37303634	1	MDP0000590045	ATP synthase subunit delta', mitochondrial	-
C3.159	chr13	38173277	0.8304	MDP0000740981	Endo-1 4-beta-glucanase	Glycoside hydrolase, family 9, active site
C3.160	chr13	38173289	0.8304	MDP0000740981	Endo-1 4-beta-glucanase	Glycoside hydrolase, family 9, active site
C3.161	chr13	38174241	0.9006	MDP0000740981	Endo-1 4-beta-glucanase	Glycoside hydrolase, family 9, active site
C3.162	chr13	38174405	0.9006	MDP0000740981	Endo-1 4-beta-glucanase	Glycoside hydrolase, family 9, active site
C3.163	chr14	5363376	0.8957	MDP0000279069	Protein COBRA, putative	Glycosyl-phosphatidyl inositol-anchored, plant
C3.164	chr14	10264771	0.9161	MDP0000667053	Flavoprotein wrbA	-
C3.165	chr14	10350780	0.8633	MDP0000232208	DNA-directed RNA polymerase	DNA-directed RNA pol I, largest subunit
C3.166	chr14	11388993	0.866	MDP0000208680	Pentatricopeptide repeat-containing protein	Pentatricopeptide repeat
C3.167	chr14	12077359	0.8543	MDP0000141754	Unknown protein	-
C3.168	chr14	12158849	1	MDP0000182716	Disease resistance protein	NB-ARC
C3.169	chr14	12359290	0.9461	MDP0000277281	Phytase	-
C3.170	chr14	12359307	0.9434	MDP0000277281	Phytase	-
C3.171	chr14	12359385	0.9514	MDP0000277281	Phytase	-
C3.172	chr14	12359443	0.9514	MDP0000277281	Phytase	-
C3.173	chr14	13048184	1	MDP0000283119	ATP binding protein, putative	-
C3.174	chr14	13635175	1	MDP0000616163	Glycerol-3-phosphate dehydrogenase [NAD(P)+]	NAD(P)-binding domain
C3.175	chr14	13717248	0.872	MDP0000209632	RNA-binding protein	Nucleotide-binding, alpha-beta plait
C3.176	chr14	13717336	0.9024	MDP0000209632	RNA-binding protein	Nucleotide-binding, alpha-beta plait
C3.177	chr14	14019207	0.8543	MDP0000708529	Unknown protein	-
C3.178	chr14	15187157	0.8406	MDP0000274942	N-acetylglucosaminyl transferase component	N-acetylglucosaminyl transferase component
C3.179	chr14	15242099	1	MDP0000262780	Unknown protein	-
C3.180	chr14	15242125	1	MDP0000262780	Unknown protein	-
C3.181	chr14	15693992	0.866	MDP0000196645	Unknown protein	-
C3.182	chr14	15736392	0.8857	MDP0000260448	AAA-type ATPase-like	-
C3.183	chr14	15940254	0.9314	MDP0000152538	Unknown protein	-
C3.184	chr14	17624309	0.9406	MDP0000269861	Retrotransposon protein, putative, unclassified	Carbohydrate/purine kinase
C3.185	chr14	17827303	0.8462	MDP0000218897	Unknown protein	-
C3.186	chr14	18404090	0.9283	MDP0000139240	Unknown protein	-
C3.187	chr14	18404114	0.8342	MDP0000139240	Unknown protein	-
C3.188	chr14	18408414	1	MDP0000250771	Aladin	WD40/YVTN repeat-like-containing domain
C3.189	chr14	19311619	0.8409	MDP0000240384	Ubiquitin conjugating enzyme S	Ubiquitin-conjugating enzyme, active site
C3.190	chr14	19312027	0.834	MDP0000240384	Ubiquitin conjugating enzyme S	Ubiquitin-conjugating enzyme, active site
C3.191	chr14	19735320	0.8513	MDP0000303658	Membrane protein-like protein	Protein of unknown function DUF81
C3.192	chr14	20041377	0.872	MDP0000201326	Aspartyl protease family protein	Peptidase aspartic
C3.193	chr14	20488307	0.866	MDP0000179589	DNA double-strand break repair Rad50 ATPase	-
C3.194	chr14	20492080	0.8857	MDP0000744678	Zinc finger CCCH domain-containing protein 48	-
C3.195	chr14	20492335	0.964	MDP0000744678	Zinc finger CCCH domain-containing protein 48	-
C3.196	chr14	20492374	1	MDP0000744678	Zinc finger CCCH domain-containing protein 48	-
C3.197	chr14	22334190	0.8625	MDP0000249074	Pre-mRNA-processing factor	-
C3.198	chr14	22554397	0.8683	MDP0000415081	Subtilisin-like protease	Peptidase S8, subtilisin-related
C3.199	chr14	22742524	0.9596	MDP0000336462	Histone H4	Histone H4, conserved site
C3.200	chr14	22742553	1	MDP0000336462	Histone H4	Histone H4, conserved site
C3.201	chr14	22744715	0.9287	MDP0000256535	RING finger protein	Zinc finger, RING/FYVE/PHD-type
C3.202	chr14	23753410	0.9316	MDP0000163480	Centromere protein S	Histone-fold
C3.203	chr14	25934359	0.8304	MDP0000200603	Unknown protein	-
C3.204	chr14	25934597	0.8328	MDP0000200603	Unknown protein	-
C3.205	chr14	25934698	0.8513	MDP0000200603	Unknown protein	-
C3.206	chr14	26173055	0.9621	MDP0000163976	26S proteasome non-ATPase regulatory subunit 14	-
C3.207	chr14	27232635	0.913	MDP0000755722	Cytochrome P450, putative	Cytochrome P450, conserved site
C3.208	chr14	27232837	0.872	MDP0000755722	IPR001128 (Cytochrome P450)
C3.209	chr14	27233254	0.9106	MDP0000755722	Cytochrome P450, putative	Cytochrome P450, conserved site
C3.210	chr14	27233321	0.872	MDP0000755722	Cytochrome P450, putative	Cytochrome P450, conserved site
C3.211	chr14	27233474	0.8351	MDP0000755722	Cytochrome P450, putative	Cytochrome P450, conserved site
C3.212	chr14	27233506	0.8394	MDP0000755722	Cytochrome P450, putative	Cytochrome P450, conserved site
C3.213	chr14	27233655	0.9582	MDP0000755722	Cytochrome P450, putative	Cytochrome P450, conserved site
C3.214	chr14	27233748	0.8767	MDP0000755722	Cytochrome P450, putative	Cytochrome P450, conserved site
C3.215	chr14	28775694	0.964	MDP0000263562	Myb family transcription factor	Myb domain, DNA-binding
C3.216	chr14	30898044	1	MDP0000266653	Putative receptor-like protein kinase 4	Tyrosine-protein kinase, catalytic domain
C3.217	chr14	30931861	0.8596	MDP0000227387	Unknown protein	-
C3.218	chr14	30931968	0.9246	MDP0000227387	Unknown protein	-
C3.219	chr14	30931974	0.9246	MDP0000227387	-
C3.220	chr14	30932210	0.9268	MDP0000227387	Unknown protein	-
C3.221	chr14	31941293	1	MDP0000230871	Unknown protein	-
C3.222	chr14	33126755	0.8515	MDP0000739824	Sucrose synthase	Sucrose synthase, plant/cyanobacteria
C3.223	chr14	33168394	1	MDP0000225910	Calmodulin 24-like protein	EF-HAND 2
C3.224	chr15	186464	0.8304	MDP0000144324	Chalcone-flavanone isomerase-like protein	Chalcone isomerase
C3.225	chr15	218224	0.8957	MDP0000144320	Putative receptor protein kinase	Tyrosine-protein kinase, catalytic domain
C3.226	chr15	237839	0.9663	MDP0000238096	Ferredoxin-like protein	-
C3.227	chr15	238163	0.9663	MDP0000238096	Ferredoxin-like protein	-
C3.228	chr15	239130	0.9293	MDP0000238096	Ferredoxin-like protein	-
C3.229	chr15	326251	0.9663	MDP0000184534	Cytochrome P450, putative	Cytochrome P450, conserved site
C3.230	chr15	3152428	0.8703	MDP0000221653	Unknown protein	-
C3.231	chr15	3871064	0.9024	MDP0000271546	Probable ubiquinone biosynthesis protein UbiB	Beta-lactamase/transpeptidase-like
C3.232	chr15	6473731	0.8841	MDP0000287923	Unknown protein	-
C3.233	chr15	8960095	0.8392	MDP0000088659	Heparanase, putative	Glycoside hydrolase, superfamily
C3.234	chr15	11833796	1	MDP0000318732	Tir-nbs-lrr resistance protein	Toll/interleukin-1 receptor homology (TIR) domain
C3.235	chr15	11834683	1	MDP0000229754	Pentatricopeptide repeat-containing protein, putative	Pentatricopeptide repeat
C3.236	chr15	11834700	1	MDP0000229754	Pentatricopeptide repeat-containing protein, putative	Pentatricopeptide repeat
C3.237	chr15	11835072	1	MDP0000229754	Pentatricopeptide repeat-containing protein, putative	Pentatricopeptide repeat
C3.238	chr15	18407196	0.9338	MDP0000303328	Zinc finger family protein	-
C3.239	chr15	18407215	0.8703	MDP0000303328	Zinc finger family protein	-
C3.240	chr15	18408075	0.8992	MDP0000303328	Zinc finger family protein	-
C3.241	chr15	18422211	0.8409	MDP0000359540	Unknown protein	-
C3.242	chr15	18424834	0.9652	MDP0000209028	Ubiquilin	Ubiquitin supergroup
C3.243	chr15	18424875	0.9316	MDP0000209028	Ubiquilin	Ubiquitin supergroup
C3.244	chr15	18424894	0.9316	MDP0000209028	Ubiquilin	Ubiquitin supergroup
C3.245	chr15	18425383	0.8703	MDP0000209028	Ubiquilin	Ubiquitin supergroup
C3.246	chr15	18436826	0.9024	MDP0000555176	Cyclin B, putative	Cyclin-like
C3.247	chr15	18436882	0.9663	MDP0000555176	Cyclin B, putative	Cyclin-like
C3.248	chr15	18437001	0.9663	MDP0000555176	Cyclin B, putative	Cyclin-like
C3.249	chr15	18437498	0.9024	MDP0000555176	Cyclin B, putative	Cyclin-like
C3.250	chr15	18437890	0.9024	MDP0000555176	Cyclin B, putative	Cyclin-like
C3.251	chr15	18438194	0.9024	MDP0000555176	Cyclin B, putative	Cyclin-like
C3.252	chr15	23292685	1	MDP0000149192	Probable leucine-rich repeat receptor-like protein kinase	PurM, N-terminal-like
C3.253	chr15	26607324	1	MDP0000294597	Membrane protein, putative	-
C3.254	chr15	28641136	0.8426	MDP0000313662	Alkylated DNA repair protein alkB-like protein	Nucleotide-binding, alpha-beta plait
C3.255	chr15	31200388	1	MDP0000394412	Putative NBS-LRR disease resistance protein	NB-ARC
C3.256	chr15	33668446	0.8635	MDP0000208497	AT4g39900/T5J17_70	-
C3.257	chr15	34078692	0.9098	MDP0000467239	40S ribosomal protein S24	Ribosomal protein L23/L15e core domain
C3.258	chr15	36523476	0.8927	MDP0000918790	Ascorbate peroxidase	Peroxidases heam-ligand binding site
C3.259	chr15	36829314	0.8989	MDP0000258530	NAC domain-containing protein, putative	No apical meristem (NAM) protein
C3.260	chr15	36993725	0.897	MDP0000306849	Unknown protein	-
C3.261	chr15	37022002	0.9293	MDP0000333205	Unknown protein	-
C3.262	chr15	42472060	0.9452	MDP0000120349	Tir-nbs-lrr resistance protein	NB-ARC
C3.263	chr15	42472844	0.8523	MDP0000120349	Tir-nbs-lrr resistance protein	NB-ARC
C3.264	chr15	42472881	1	MDP0000120349	Tir-nbs-lrr resistance protein	NB-ARC
C3.265	chr15	42888366	0.9073	MDP0000188259	26S proteasome regulatory subunit N5	DNA-directed RNA polymerase III, subunit Rpc31
C3.266	chr15	42888383	0.903	MDP0000188259	26S proteasome regulatory subunit N5	DNA-directed RNA polymerase III, subunit Rpc31
C3.267	chr15	42888402	0.9073	MDP0000188259	26S proteasome regulatory subunit N5	DNA-directed RNA polymerase III, subunit Rpc31
C3.268	chr15	46119245	0.881	MDP0000211544	Unknown protein	-
C3.269	chr15	48697972	0.921	MDP0000215933	Putative RING-H2 finger protein	Zinc finger, RING/FYVE/PHD-type
C3.270	chr15	48698036	0.8731	MDP0000215933	Putative RING-H2 finger protein	Zinc finger, RING/FYVE/PHD-type
C3.271	chr15	51190339	1	MDP0000137704	WRKY transcription factor, putative	DNA-binding WRKY
C3.272	chr15	54022923	0.8847	MDP0000315108	Elongation factor 1-gamma	Glutathione S-transferase/chloride channel, C-terminal
C3.273	chr15	55391945	1	MDP0000292077	Unknown protein	-
C3.274	chr15	55392049	1	MDP0000292077	Unknown protein	-
C3.275	chr15	55392062	1	MDP0000292077	Unknown protein	-
C3.276	chr16	219831	0.8946	MDP0000168096	TPX2 (Targeting protein for Xklp2) protein family	Xklp2 targeting protein
C3.277	chr16	2567016	0.8936	MDP0000177891	Beta-glucosidase 1	Glycoside hydrolase, family 1, active site
C3.278	chr16	4036231	0.8321	MDP0000320310	N-acetyltransferase, putative	Acyl-CoA N-acyltransferase
C3.279	chr16	4187131	0.8302	MDP0000634311	Cytokinin dehydrogenase 2	FAD-binding, type 2
C3.280	chr16	5121961	0.8569	MDP0000119014	Protein kinase	Tyrosine-protein kinase, catalytic domain
C3.281	chr16	7141608	0.8616	MDP0000284213	BRCT domain-containing protein	Glycoside hydrolase, subgroup, catalytic domain
C3.282	chr16	7141617	0.8614	MDP0000284213	BRCT domain-containing protein	Glycoside hydrolase, subgroup, catalytic domain
C3.283	chr16	7141677	0.9146	MDP0000284213	BRCT domain-containing protein	Glycoside hydrolase, subgroup, catalytic domain
C3.284	chr16	7412876	0.9487	MDP0000342268	Unknown protein	-
C3.285	chr16	7713812	0.8749	MDP0000261588	Transcription factor, putative	Helix-loop-helix DNA-binding
C3.286	chr16	9143270	1	MDP0000177661	PAPA-1-like conserved region family protein, expressed	Zinc finger, HIT-type
C3.287	chr16	9143280	1	MDP0000177661	PAPA-1-like conserved region family protein, expressed	Zinc finger, HIT-type
C3.288	chr16	9688559	0.8406	MDP0000552353	Hydroxyproline-rich glycoprotein family protein	-
C3.289	chr16	10473569	1	MDP0000615009	Transposon protein, putative, CACTA, En/Spm sub-class	Domain of unknown function DUF4218
C3.290	chr16	10473575	1	MDP0000615009	Transposon protein, putative, CACTA, En/Spm sub-class	Domain of unknown function DUF4218
C3.291	chr16	10625142	0.907	MDP0000304374	Unknown protein	-
C3.292	chr16	10626941	0.9062	MDP0000304374	Unknown protein	-
C3.293	chr16	14148848	0.8426	MDP0000185659	RING finger and CHY zinc finger domain-containing protein	Peptidase aspartic
C3.294	chr16	14361429	0.9576	MDP0000713958	Receptor-like kinase	Leucine-rich repeat
C3.295	chr16	15898483	0.8844	MDP0000271128	Octicosapeptide/Phox/Bem1p	Protein kinase-like domain
C3.296	chr16	16505104	1	MDP0000193659	U4/U6.U5 tri-snRNP-associated protein	SART-1 protein
C3.297	chr17	564725	0.8409	MDP0000202184	Glutathione-regulated potassium-efflux system protein	Cation/H+ exchanger
C3.298	chr17	858116	0.9471	MDP0000284557	Uridine kinase	Leucine-rich repeat-containing N-terminal, type 2
C3.299	chr17	858622	0.8617	MDP0000284557	Uridine kinase	Leucine-rich repeat-containing N-terminal, type 2
C3.300	chr17	864581	0.8634	MDP0000284557	Uridine kinase	Leucine-rich repeat-containing N-terminal, type 2
C3.301	chr17	864593	0.8946	MDP0000284557	Uridine kinase	Leucine-rich repeat-containing N-terminal, type 2
C3.302	chr17	1042256	0.8597	MDP0000221625	Thymidylate kinase, putative	Thymidylate kinase, conserved site
C3.303	chr17	1600920	0.8703	MDP0000366814	Unknown protein	-
C3.304	chr17	1618028	0.8304	MDP0000303178	RNA binding protein, putative	Nucleotide-binding, alpha-beta plait
C3.305	chr17	1618088	0.8321	MDP0000303178	RNA binding protein, putative	Nucleotide-binding, alpha-beta plait
C3.306	chr17	1697084	0.8819	MDP0000261711	Ankyrin repeat-containing protein, putative	Domain of unknown function DUF4219
C3.307	chr17	1697324	0.8539	MDP0000261711	Ankyrin repeat-containing protein, putative	Domain of unknown function DUF4219
C3.308	chr17	2046506	0.8602	MDP0000848217	Trehalose-phosphate phosphatase	HAD-like domain
C3.309	chr17	2057910	0.8957	MDP0000848218	RST1	Domain of unknown function DUF3730
C3.310	chr17	2058044	0.8957	MDP0000848218	RST1	Domain of unknown function DUF3730
C3.311	chr17	2058155	0.8957	MDP0000848218	RST1	Domain of unknown function DUF3730
C3.312	chr17	2136052	0.8957	MDP0000688416	Pentatricopeptide repeat-containing protein, putative	Tetratricopeptide-like helical
C3.313	chr17	2139056	0.8401	MDP0000129374	Putative CC-NBS-LRR resistance protein	NB-ARC
C3.314	chr17	2139591	0.8536	MDP0000129374	Putative CC-NBS-LRR resistance protein	NB-ARC
C3.315	chr17	3094943	0.8301	MDP0000178186	Actin cross-linking protein	Actin cross-linking
C3.316	chr17	3095017	0.8635	MDP0000178186	Actin cross-linking protein	Actin cross-linking
C3.317	chr17	3112240	0.8634	MDP0000877557	Inositol hexakisphosphate and diphosphoinositol-pentakisphosphate kinase	Histidine phosphatase superfamily, clade-2
C3.318	chr17	3150280	0.8634	MDP0000206670	Endo-1,3(4)-beta-glucanase	Glycoside hydrolase, family 81
C3.319	chr17	3153906	0.8634	MDP0000301544	Porin/voltage-dependent anion-selective channel protein	Porin, eukaryotic type
C3.320	chr17	3155647	0.8588	MDP0000301544	IPR023614 (Porin domain), IPR027246 (Eukaryotic porin/Tom40)
C3.321	chr17	3175675	0.8946	MDP0000206676	AP2-like ethylene-responsive transcription factor	DNA-binding, integrase-type
C3.322	chr17	3250394	0.8634	MDP0000737134	Putative polyvinylalcohol dehydrogenase	Pyrrolo-quinoline quinone beta-propeller repeat
C3.323	chr17	3297662	0.8301	MDP0000799395	Glutaredoxin family protein	Thioredoxin-like fold
C3.324	chr17	3301801	0.8301	MDP0000143543	RNA recognition motif containing protein	Nucleotide-binding, alpha-beta plait
C3.325	chr17	3330527	0.8304	MDP0000265271	Lipid A export ATP-binding/permease protein MsbA	ABC transporter, integral membrane type 1
C3.326	chr17	3334869	0.8634	MDP0000265271	Lipid A export ATP-binding/permease protein MsbA	ABC transporter, integral membrane type 1
C3.327	chr17	3444401	0.8301	MDP0000144744	MYB family transcription factor-like protein	Myb domain, DNA-binding
C3.328	chr17	3552104	0.8634	MDP0000147325	Aquaporin	Aquaporin-like
C3.329	chr17	3601223	0.8957	MDP0000207830	Leucine-rich repeat-containing protein, putative	Leucine-rich repeat
C3.330	chr17	3609055	0.9316	MDP0000735252	Pentatricopeptide repeat-containing protein	Tetratricopeptide-like helical
C3.331	chr17	3624252	0.8301	MDP0000409354	Dof zinc finger protein	Zinc finger, Dof-type
C3.332	chr17	3697202	0.872	MDP0000232050	NAC domain protein,	No apical meristem (NAM) protein
C3.333	chr17	3707646	0.8632	MDP0000257091	Unknown protein	-
C3.334	chr17	3873246	0.8634	MDP0000923711	Blue copper protein, putative	Cupredoxin
C3.335	chr17	4189540	0.9316	MDP0000168165	Probable galacturonosyltransferase 14	Glycosyl transferase, family 8
C3.336	chr17	5068062	0.8937	MDP0000477064	Resistance protein	NB-ARC
C3.337	chr17	5138829	1	MDP0000465341	Receptor-like kinase	Malectin-like carbohydrate-binding domain
C3.338	chr17	5150626	0.9275	MDP0000465335	Receptor-like kinase	Malectin-like carbohydrate-binding domain
C3.339	chr17	5150647	0.9372	MDP0000465335	Receptor-like kinase	Malectin-like carbohydrate-binding domain
C3.340	chr17	5282782	0.8957	MDP0000142530	IMP dehydrogenase/GMP reductase, putative	-
C3.341	chr17	5849038	0.8301	MDP0000296515	Histone acetyltransferase	Histone H3-K56 acetyltransferase, RTT109
C3.342	chr17	5861158	0.9652	MDP0000789056	Cytochrome B561, putative	Cytochrome b561/ferric reductase transmembrane
C3.343	chr17	5864216	0.9663	MDP0000789055	Translation initiation factor eIF-2B delta subunit	Initiation factor 2B-related
C3.344	chr17	5864508	0.9218	MDP0000789055	Translation initiation factor eIF-2B delta subunit	Initiation factor 2B-related
C3.345	chr17	5865137	0.9246	MDP0000789055	Translation initiation factor eIF-2B delta subunit	Initiation factor 2B-related
C3.346	chr17	5866428	0.8957	MDP0000265787	Proteasome maturation protein, putative	Proteasome maturation factor UMP1
C3.347	chr17	5980049	0.9663	MDP0000252887	MYB-related transcription factor	Myb domain, DNA-binding
C3.348	chr17	5989749	0.8957	MDP0000134434	Unknown protein	-
C3.349	chr17	6174040	0.8957	MDP0000700402	Cell division cycle protein, putative	D123
C3.350	chr17	6219903	0.8905	MDP0000196499	Poly C-binding protein	-
C3.351	chr17	6274785	0.8957	MDP0000216106	Ankyrin repeat-containing protein, putative	Ankyrin repeat-containing domain
C3.352	chr17	6287398	0.8905	MDP0000239902	11S seed storage globulin A	RmlC-like jelly roll fold
C3.353	chr17	6327106	0.9663	MDP0000265473	FAR1-related protein	MULE transposase domain
C3.354	chr17	6373035	0.8634	MDP0000328026	O-methyltransferase	O-methyltransferase, COMT, eukaryota
C3.355	chr17	6378989	0.8957	MDP0000412237	Unknown protein	-
C3.356	chr17	6588171	0.8957	MDP0000244695	Pentatricopeptide repeat-containing protein, putative	Tetratricopeptide-like helical
C3.357	chr17	6625902	0.9442	MDP0000895344	Lipoyl synthase, mitochondrial	Aldolase-type TIM barrel
C3.358	chr17	6770325	0.889	MDP0000271775	Syntaxin, putative	t-SNARE
C3.359	chr17	6779971	0.9338	MDP0000150602	Pentatricopeptide repeat-containing protein, putative	Tetratricopeptide-like helical
C3.360	chr17	6784435	0.9338	MDP0000370504	EMB1923	-
C3.361	chr17	6883378	0.9663	MDP0000794258	Putative wound-induced protein	Protein of unknown function wound-induced
C3.362	chr17	7438676	0.8419	MDP0000316801	SQUAMOSA promoter binding protein-like protein	-
C3.363	chr17	7489423	0.9239	MDP0000902717	Beta-amylase	Glycoside hydrolase, family 14, conserved site
C3.364	chr17	7490004	0.9292	MDP0000902717	Beta-amylase	Glycoside hydrolase, family 14, conserved site
C3.365	chr17	7726239	0.9024	MDP0000509949	Peroxidase 3, putative	Peroxidase, active site
C3.366	chr17	7747130	0.9024	MDP0000247292	Unknown protein	Protein of unknown function DUF1264
C3.367	chr17	7765135	0.8409	MDP0000266260	APO protein 4, mitochondrial, putative	APO domain
C3.368	chr17	7809504	0.8678	MDP0000269326	Isocitrate lyase	Isocitrate lyase/phosphorylmutase, conserved site
C3.369	chr17	7809671	0.872	MDP0000269326	Isocitrate lyase	Isocitrate lyase/phosphorylmutase, conserved site
C3.370	chr17	7820675	0.872	MDP0000685080	Harpin-induced 1	Late embryogenesis abundant protein, LEA-14
C3.371	chr17	7928999	0.8321	MDP0000227067	Homeobox-leucine zipper protein ROC7	-
C3.372	chr17	8107790	0.872	MDP0000288271	RRP6-like protein 3	-
C3.373	chr17	8109050	0.8634	MDP0000288271	RRP6-like protein 3	-
C3.374	chr17	8122129	0.8409	MDP0000189111	Putative beta-1,3-galactosyltransferase 8	Domain of unknown function DUF4094
C3.375	chr17	8167350	0.8678	MDP0000175835	MYB transcription factor	Myb domain, DNA-binding
C3.376	chr17	8173794	0.872	MDP0000759204	Putative zinc metalloprotease	Peptidase M50
C3.377	chr17	8196877	0.8355	MDP0000249597	Peptide chain release factor, putative	-
C3.378	chr17	8196915	0.8615	MDP0000249597	Peptide chain release factor, putative	-
C3.379	chr17	8292969	0.9338	MDP0000190521	Pentatricopeptide repeat-containing protein, putative	Pentatricopeptide repeat
C3.380	chr17	8293313	0.9338	MDP0000190521	Pentatricopeptide repeat-containing protein, putative	Pentatricopeptide repeat
C3.381	chr17	8296827	0.8634	MDP0000190520	Cellulose synthase-like protein H1	Cellulose synthase
C3.382	chr17	8296854	0.9338	MDP0000190520	Cellulose synthase-like protein H1	Cellulose synthase
C3.383	chr17	8297051	0.9663	MDP0000190520	Cellulose synthase-like protein H1	Cellulose synthase
C3.384	chr17	8301612	0.9338	MDP0000289339	Cellulose synthase-like protein	NAF/FISL domain
C3.385	chr17	8309434	0.8536	MDP0000951644	Pirin, putative	RmlC-like jelly roll fold
C3.386	chr17	8309576	0.9239	MDP0000951644	Pirin, putative	RmlC-like jelly roll fold
C3.387	chr17	8315834	0.932	MDP0000289339	Cellulose synthase-like protein	NAF/FISL domain
C3.388	chr17	8316305	0.9663	MDP0000289339	Cellulose synthase-like protein	NAF/FISL domain
C3.389	chr17	8317408	0.9338	MDP0000289339	Cellulose synthase-like protein	NAF/FISL domain
C3.390	chr17	8317475	0.9338	MDP0000289339	IPR004041 (NAF domain), IPR005150 (Cellulose synthase), IPR007216 (Rcd1), IPR011009 (Protein kinase-like domain)
C3.391	chr17	8319175	0.8634	MDP0000289339	Cellulose synthase-like protein	NAF/FISL domain
C3.392	chr17	8327315	0.8301	MDP0000184309	Cellulose synthase-like protein	Cellulose synthase
C3.393	chr17	8327636	0.8301	MDP0000184309	Cellulose synthase-like protein	Cellulose synthase
C3.394	chr17	8328124	0.8634	MDP0000184309	Cellulose synthase-like protein	Cellulose synthase
C3.395	chr17	8330114	0.8634	MDP0000184309	Cellulose synthase-like protein	Cellulose synthase
C3.396	chr17	8330126	0.8634	MDP0000184309	Cellulose synthase-like protein	Cellulose synthase
C3.397	chr17	8829415	0.8973	MDP0000806021	Fatty acid desaturase family protein	Fatty acid desaturase, type 1, core
C3.398	chr17	8829424	0.8973	MDP0000806021	Fatty acid desaturase family protein	Fatty acid desaturase, type 1, core
C3.399	chr17	8829438	0.8973	MDP0000806021	Fatty acid desaturase family protein	Fatty acid desaturase, type 1, core
C3.400	chr17	8829457	0.8409	MDP0000806021	Fatty acid desaturase family protein	Fatty acid desaturase, type 1, core
C3.401	chr17	9112927	0.8617	MDP0000283642	Translation initiation factor 1A	Translation initiation factor 1A (eIF-1A), conserved site
C3.402	chr17	9485313	0.866	MDP0000221486	Pentatricopeptide repeat-containing protein, putative	Tetratricopeptide-like helical
C3.403	chr17	10906167	0.8321	MDP0000150727	Vacuolar protein sorting-associated protein-like protein	Vps53-like, N-terminal
C3.404	chr17	11083456	0.929	MDP0000276566	UDP-glycosyltransferase 1	UDP-glucuronosyl/UDP-glucosyltransferase
C3.405	chr17	11083716	1	MDP0000276566	UDP-glycosyltransferase 1	UDP-glucuronosyl/UDP-glucosyltransferase
C3.406	chr17	11410466	0.9079	MDP0000269044	60S ribosomal protein L27	Translation protein SH3-like, subgroup
C3.407	chr17	11777858	0.8678	MDP0000147215	Unknown protein	-
C3.408	chr17	12026835	1	MDP0000177622	NPR1-1 protein	Domain of unknown function DUF3420
C3.409	chr17	12029240	1	MDP0000177622	NPR1-1 protein	Domain of unknown function DUF3420
C3.410	chr17	12095035	0.8961	MDP0000188148	Thioredoxin I, putative	Thioredoxin domain
C3.411	chr17	12549791	0.8372	MDP0000219434	Pentatricopeptide repeat-containing protein, putative	-
C3.412	chr17	13139497	0.8703	MDP0000248849	Glutamyl-tRNA reductase binding protein	FMN-binding split barrel
C3.413	chr17	13139502	0.8703	MDP0000248849	Glutamyl-tRNA reductase binding protein	FMN-binding split barrel
C3.414	chr17	13518592	0.8937	MDP0000399961	Lipid A export ATP-binding/permease protein MsbA	ABC transporter, integral membrane type 1
C3.415	chr17	15933626	0.9265	MDP0000697244	Lipoxygenase	-
C3.416	chr17	15956701	0.9638	MDP0000257390	Subtilisin-like protease 2	Peptidase S8, subtilisin-related
C3.417	chr17	15957199	0.8854	MDP0000257390	Subtilisin-like protease 2	Peptidase S8, subtilisin-related
C3.418	chr17	15957265	0.8505	MDP0000257390	Subtilisin-like protease 2	Peptidase S8, subtilisin-related
C3.419	chr17	15957274	0.9179	MDP0000257390	Subtilisin-like protease 2	Peptidase S8, subtilisin-related
C3.420	chr17	15957343	1	MDP0000257390	Subtilisin-like protease 2	Peptidase S8, subtilisin-related
C3.421	chr17	15957638	0.9608	MDP0000257390	Subtilisin-like protease 2	Peptidase S8, subtilisin-related
C3.422	chr17	15958160	0.9265	MDP0000257390	Subtilisin-like protease 2	Peptidase S8, subtilisin-related
C3.423	chr17	15958202	0.9265	MDP0000257390	Subtilisin-like protease 2	Peptidase S8, subtilisin-related
C3.424	chr17	15962569	1	MDP0000148162	Unknown protein	-
C3.425	chr17	15993142	0.9638	MDP0000273657	Unknown protein	-
C3.426	chr17	15993231	0.9268	MDP0000273657	Unknown protein	-
C3.427	chr17	15993271	0.9638	MDP0000273657	Unknown protein	-
C3.428	chr17	15993880	1	MDP0000273657	Unknown protein	-
C3.429	chr17	15993887	0.9644	MDP0000273657	Unknown protein	-
C3.430	chr17	16269012	0.8851	MDP0000150191	Unknown protein	-
C3.431	chr17	16547257	1	MDP0000310599	Ras-related protein Rab-25	Small GTPase superfamily, Rab type
C3.432	chr17	16942037	0.8406	MDP0000944770	GAG-POL	-
C3.433	chr17	16942301	1	MDP0000944770	GAG-POL	-
C3.434	chr17	16942445	1	MDP0000944770	GAG-POL	-
C3.435	chr17	16982505	0.8998	MDP0000307520	Nucleoporin NUP53, putative	MPPN
C3.436	chr17	19881905	1	MDP0000234919	Protein phosphatase 2c, putative	Protein phosphatase 2C
C3.437	chr17	22086116	0.9273	MDP0000487529	Leucine-rich repeat receptor-like protein kinase	Mitochondrial carrier domain
C3.438	chr17	22365843	0.8374	MDP0000254603	Unknown protein	Aminotransferase-like, plant mobile domain
C3.439	chr17	22367010	0.8658	MDP0000254603	Unknown protein	Aminotransferase-like, plant mobile domain
C3.440	chr17	25366884	0.964	MDP0000127930	Phospholipase A1	Lipase, class 3
C3.441	chr17	25366902	0.8512	MDP0000127930	Phospholipase A1	Lipase, class 3
C3.442	chr17	25929646	1	MDP0000272179	Phenylalanine ammonia-lyase	L-Aspartase-like, N-terminal
C3.443	chr1	5989318	1	MDP0000535975	Jasmonate-induced protein	-
C3.444	chr1	10982308	0.8587	MDP0000345601	Unknown protein	-
C3.445	chr1	11500824	1	MDP0000134506	Threonine aspartase, putative	Peptidase T2, asparaginase 2
C3.446	chr1	13067745	0.9499	MDP0000298776	Unknown protein	14-3-3 domain
C3.447	chr1	21635407	1	MDP0000171692	70-kDa heat shock protein	Heat shock protein 70
C3.448	chr1	21635413	1	MDP0000171692	70-kDa heat shock protein	Heat shock protein 70
C3.449	chr1	21635436	1	MDP0000171692	70-kDa heat shock protein	Heat shock protein 70
C3.450	chr1	22496531	0.9439	MDP0000622017	Receptor-kinase, putative	Tyrosine-protein kinase, catalytic domain
C3.451	chr1	23533576	0.842	MDP0000566877	Subtilisin-like protease	-
C3.452	chr1	24710703	0.8409	MDP0000305694	Unknown protein	-
C3.453	chr1	28215695	0.8627	MDP0000207110	Singapore isolate B (sub-type 7) whole genome shotgun sequence assembly, scaffold_0	WD40-repeat-containing domain
C3.454	chr1	28538596	0.9624	MDP0000816510	Auxin-responsive family protein	Auxin responsive SAUR protein
C3.455	chr1	30788124	0.8365	MDP0000286623	Resistance protein RGC2	-
C3.456	chr1	30788137	1	MDP0000286623	Resistance protein RGC2	-
C3.457	chr1	30788644	1	MDP0000286623	Resistance protein RGC2	-
C3.458	chr1	30788651	1	MDP0000286623	Resistance protein RGC2	-
C3.459	chr1	31150505	1	MDP0000859218	Unknown protein	-
C3.460	chr1	32029740	0.8725	MDP0000502284	Fruit protein PKIWI502, putative	-
C3.461	chr1	32030041	0.9036	MDP0000502284	Fruit protein PKIWI502, putative	-
C3.462	chr1	32030187	0.8515	MDP0000502284	Fruit protein PKIWI502, putative	-
C3.463	chr1	33430091	1	MDP0000779831	Glutamate receptor	Ionotropic glutamate receptor, plant
C3.464	chr1	33430167	1	MDP0000779831	Glutamate receptor	Ionotropic glutamate receptor, plant
C3.465	chr1	33430404	1	MDP0000779831	Glutamate receptor	Ionotropic glutamate receptor, plant
C3.466	chr1	33430698	0.9293	MDP0000779831	Glutamate receptor	Ionotropic glutamate receptor, plant
C3.467	chr1	33430745	1	MDP0000779831	Glutamate receptor	Ionotropic glutamate receptor, plant
C3.468	chr1	33430822	0.8409	MDP0000779831	Glutamate receptor	Ionotropic glutamate receptor, plant
C3.469	chr1	33430980	1	MDP0000779831	Glutamate receptor	Ionotropic glutamate receptor, plant
C3.470	chr1	33431384	0.9024	MDP0000779831	Glutamate receptor	Ionotropic glutamate receptor, plant
C3.471	chr1	33431396	1	MDP0000779831	Glutamate receptor	Ionotropic glutamate receptor, plant
C3.472	chr1	33431542	0.8703	MDP0000779831	Glutamate receptor	Ionotropic glutamate receptor, plant
C3.473	chr1	33431575	0.872	MDP0000779831	Glutamate receptor	Ionotropic glutamate receptor, plant
C3.474	chr1	33431611	0.9293	MDP0000779831	Glutamate receptor	Ionotropic glutamate receptor, plant
C3.475	chr1	33431722	0.9293	MDP0000779831	Glutamate receptor	Ionotropic glutamate receptor, plant
C3.476	chr1	33432237	0.9292	MDP0000779831	Glutamate receptor	Ionotropic glutamate receptor, plant
C3.477	chr1	33432301	1	MDP0000779831	Glutamate receptor	Ionotropic glutamate receptor, plant
C3.478	chr1	33432748	0.8635	MDP0000779831	Glutamate receptor	Ionotropic glutamate receptor, plant
C3.479	chr1	33432754	0.9293	MDP0000779831	Glutamate receptor	Ionotropic glutamate receptor, plant
C3.480	chr1	33433057	0.9293	MDP0000779831	Glutamate receptor	Ionotropic glutamate receptor, plant
C3.481	chr1	34163266	1	MDP0000276379	Topoisomerase 1-associated factor	-
C3.482	chr1	35715003	0.8635	MDP0000303291	Serine/threonine-protein kinase 36	Tyrosine-protein kinase, catalytic domain
C3.483	chr1	35717249	0.8635	MDP0000303291	Serine/threonine-protein kinase 36	Tyrosine-protein kinase, catalytic domain
C3.484	chr2	1479065	0.866	MDP0000293456	WRKY transcription factor	DNA-binding WRKY
C3.485	chr2	2467610	1	MDP0000210239	Receptor-like protein kinase	Tyrosine-protein kinase, catalytic domain
C3.486	chr2	2694104	1	MDP0000685087	Disease resistance-like protein	NB-ARC
C3.487	chr2	2795055	1	MDP0000209524	Unknown protein	-
C3.488	chr2	3058291	0.8383	MDP0000250226	AT5g13210/T31B5_30	Domain of unknown function DUF2828
C3.489	chr2	3058431	0.8388	MDP0000250226	AT5g13210/T31B5_30	Domain of unknown function DUF2828
C3.490	chr2	4148919	0.8936	MDP0000312097	Serine/threonine-protein kinase	Tyrosine-protein kinase, catalytic domain
C3.491	chr2	4518257	0.871	MDP0000478174	Putative disease resistance-like protein NBS-LRR	NB-ARC
C3.492	chr2	4518614	1	MDP0000478174	Putative disease resistance-like protein NBS-LRR	NB-ARC
C3.493	chr2	6148641	0.8596	MDP0000868338	Unknown protein	-
C3.494	chr2	9105727	0.9268	MDP0000921813	Unknown protein	-
C3.495	chr2	12994820	1	MDP0000284274	Receptor protein kinase, putative	Tyrosine-protein kinase, catalytic domain
C3.496	chr2	13489007	0.8895	MDP0000126272	F-box family protein	F-box domain, cyclin-like
C3.497	chr2	13489048	0.8895	MDP0000126272	F-box family protein	F-box domain, cyclin-like
C3.498	chr2	13489300	0.8936	MDP0000126272	IPR001810 (F-box domain, cyclin-like)
C3.499	chr2	14324619	1	MDP0000843803	Unknown protein	-
C3.500	chr2	14547782	1	MDP0000203790	Serine carboxypeptidase, putative	Peptidase S10, serine carboxypeptidase
C3.501	chr2	15127718	0.8301	MDP0000219559	Putative uncharacterized protein F11C1_220	Vacuolar protein sorting-associated protein
C3.502	chr2	15157700	0.8635	MDP0000311185	Guanine nucleotide-binding protein alpha-2 subunit	G protein alpha subunit, helical insertion
C3.503	chr2	15378044	0.834	MDP0000274811	Unknown protein	-
C3.504	chr2	15386156	0.9293	MDP0000274812	Glutamate receptor	Ionotropic glutamate receptor, plant
C3.505	chr2	19969953	0.9006	MDP0000678862	Unknown protein	-
C3.506	chr2	20404031	1	MDP0000437417	Armadillo/beta-catenin-like repeat-containing protein	-
C3.507	chr2	20435854	0.846	MDP0000869399	PHD and RING finger domain-containing protein	Zinc finger, PHD-finger
C3.508	chr2	29985258	0.9483	MDP0000192209	Protein phosphatase 2c, putative	Protein phosphatase 2C
C3.509	chr2	30058623	0.9634	MDP0000946476	Mitochondrial chaperone BCS1	Zinc finger, RING/FYVE/PHD-type
C3.510	chr2	30829105	0.945	MDP0000261748	Helicase, putative	Proteasome assembly chaperone 2
C3.511	chr2	30829758	1	MDP0000261748	Helicase, putative	Proteasome assembly chaperone 2
C3.512	chr2	35620156	0.8594	MDP0000312788	NADH dehydrogenase [ubiquinone] 1 alpha subcomplex subunit 6	-
C3.513	chr2	35620161	0.9291	MDP0000312788	NADH dehydrogenase [ubiquinone] 1 alpha subcomplex subunit 6	-
C3.514	chr2	35686192	1	MDP0000275583	Ankyrin repeat-containing protein, putative	Ankyrin repeat-containing domain
C3.515	chr3	1135938	0.9292	MDP0000270746	Putative uncharacterized protein OSJNBb0021O11.27	Protein of unknown function DUF538
C3.516	chr3	1135958	0.9292	MDP0000270746	Putative uncharacterized protein OSJNBb0021O11.27	Protein of unknown function DUF538
C3.517	chr3	1610697	0.9062	MDP0000233961	Peroxidase 3	Peroxidase, active site
C3.518	chr3	1612303	1	MDP0000233961	Peroxidase 3	Peroxidase, active site
C3.519	chr3	3267270	0.8444	MDP0000883083	Cc-nbs-lrr resistance protein	-
C3.520	chr3	3322086	1	MDP0000305238	Mediator of RNA polymerase II transcription subunit 15a	Coactivator CBP, KIX
C3.521	chr3	4430148	0.8367	MDP0000467778	Cinnamate 4-hydroxylase	-
C3.522	chr3	4491027	0.8609	MDP0000247870	Disease resistance protein	NB-ARC
C3.523	chr3	4909315	0.9032	MDP0000280794	BTB/POZ domain-containing protein KCTD7	BTB/POZ fold
C3.524	chr3	4916940	0.8931	MDP0000176949	BTB/POZ domain-containing protein	BTB/POZ fold
C3.525	chr3	5084843	0.892	MDP0000825919	Disease resistance protein	Leucine-rich repeat, typical subtype
C3.526	chr3	5376977	0.8532	MDP0000259546	BTB/POZ domain-containing protein	BTB/POZ
C3.527	chr3	5676695	0.8615	MDP0000294082	En/Spm-like transposon protein	Transposase, Ptta/En/Spm, plant
C3.528	chr3	7923437	0.8813	MDP0000305651	Unknown protein	-
C3.529	chr3	9112619	1	MDP0000194110	Xyloglucan endotransglucosylase/hydrolase protein 2, putative	Concanavalin A-like lectin/glucanase, subgroup
C3.530	chr3	9167669	0.8873	MDP0000173911	Accelerated cell death 6	Ankyrin repeat-containing domain
C3.531	chr3	9182331	0.8634	MDP0000192447	UDP-glucosyltransferase, putative	Plant disease resistance response protein
C3.532	chr3	9188045	0.9338	MDP0000505274	UDP-glucosyltransferase, putative	UDP-glucuronosyl/UDP-glucosyltransferase
C3.533	chr3	10030810	0.845	MDP0000687224	Putative quinone oxidoreductase	Alcohol dehydrogenase GroES-like
C3.534	chr3	10031283	0.8543	MDP0000687224	Putative quinone oxidoreductase	Alcohol dehydrogenase GroES-like
C3.535	chr3	14110173	0.872	MDP0000313575	BTB/POZ domain-containing protein	Protein of unknown function DUF3411
C3.536	chr3	14115756	0.866	MDP0000313575	BTB/POZ domain-containing protein	Protein of unknown function DUF3411
C3.537	chr3	18984330	0.9293	MDP0000251125	Putative HLH DNA-binding domain superfamily protein	Transcription factor MYC/MYB N-terminal
C3.538	chr3	18984917	0.8635	MDP0000251125	Putative HLH DNA-binding domain superfamily protein	Transcription factor MYC/MYB N-terminal
C3.539	chr3	18986029	0.8635	MDP0000251125	Putative HLH DNA-binding domain superfamily protein	Transcription factor MYC/MYB N-terminal
C3.540	chr3	18992703	0.9293	MDP0000251125	Putative HLH DNA-binding domain superfamily protein	Transcription factor MYC/MYB N-terminal
C3.541	chr3	19956901	1	MDP0000439958	Ubiquitin carboxyl-terminal hydrolase	Peptidase C19 domain
C3.542	chr3	20866438	0.8449	MDP0000765142	Putative receptor kinase	-
C3.543	chr3	29726846	0.8587	MDP0000212117	Myosin-like protein	-
C3.544	chr3	31774806	1	MDP0000196375	Cytochrome P450	Cytochrome P450
C3.545	chr3	32815024	1	MDP0000281562	1-aminocyclopropane-1-carboxylate oxidase-like protein	Oxoglutarate/iron-dependent oxygenase
C3.546	chr3	35093017	0.886	MDP0000234284	Putative RNA-binding protein	Nucleotide-binding, alpha-beta plait
C3.547	chr3	35093026	0.886	MDP0000234284	Putative RNA-binding protein	Nucleotide-binding, alpha-beta plait
C3.548	chr3	36876407	1	MDP0000763423	Receptor-like protein kinase	Protein kinase-like domain
C3.549	chr4	443589	1	MDP0000168497	Disease resistance protein	-
C3.550	chr4	443664	1	MDP0000168497	Disease resistance protein	-
C3.551	chr4	833737	0.9292	MDP0000252696	RNA-binding protein	Spen paralogue and orthologue SPOC, C-terminal
C3.552	chr4	1189188	1	MDP0000279955	Transposon protein, putative, CACTA, En/Spm sub-class	Domain of unknown function DUF4216
C3.553	chr4	1189235	1	MDP0000279955	Transposon protein, putative, CACTA, En/Spm sub-class	Domain of unknown function DUF4216
C3.554	chr4	1198238	1	MDP0000899100	CACTA en-spm transposon protein	Transposase, Ptta/En/Spm, plant
C3.555	chr4	1199141	1	MDP0000899100	CACTA en-spm transposon protein	Transposase, Ptta/En/Spm, plant
C3.556	chr4	1199169	1	MDP0000899100	CACTA en-spm transposon protein	Transposase, Ptta/En/Spm, plant
C3.557	chr4	1237730	1	MDP0000262323	Unknown protein	-
C3.558	chr4	1237758	1	MDP0000262323	Unknown protein	-
C3.559	chr4	1416548	0.8718	MDP0000286937	Lipase	Lipase, class 3
C3.560	chr4	1833897	0.8796	MDP0000470881	Cytochrome P450, putative	Cytochrome P450, E-class, group I
C3.561	chr4	2297683	0.8588	MDP0000268541	SNARE associated Golgi protein	SNARE associated Golgi protein
C3.562	chr4	2873809	0.9405	MDP0000207690	Phosphatidylinositol-3,4,5-trisphosphate 3-phosphatase and dual-specificity protein phosphatase PTEN	Protein-tyrosine phosphatase, active site
C3.563	chr4	3905139	1	MDP0000277881	H+-ATPase	ATPase, P-type, cytoplasmic transduction domain A
C3.564	chr4	14621140	0.9177	MDP0000276626	Putative helicase	-
C3.565	chr4	14621166	1	MDP0000276626	Putative helicase	-
C3.566	chr4	14621188	1	MDP0000276626	Putative helicase	-
C3.567	chr4	14621193	0.9176	MDP0000276626	Putative helicase	-
C3.568	chr4	14621661	1	MDP0000276626	Putative helicase	-
C3.569	chr4	16781465	0.8635	MDP0000319947	UPF0503 protein At3g09070, chloroplastic	Uncharacterised protein family UPF0503
C3.570	chr4	17671874	0.8367	MDP0000534862	Receptor kinase-like protein	Protein kinase-like domain
C3.571	chr4	17733324	0.9257	MDP0000145553	Receptor kinase-like protein	Leucine-rich repeat
C3.572	chr4	24937253	1	MDP0000286818	Self-incompatibility S1 family protein	Plant self-incompatibility S1
C3.573	chr5	298757	0.907	MDP0000313879	Pentatricopeptide repeat-containing protein	Tetratricopeptide-like helical
C3.574	chr5	727574	0.931	MDP0000191786	Ankyrin repeat-containing protein, putative	Ankyrin repeat-containing domain
C3.575	chr5	728810	0.8609	MDP0000191786	Ankyrin repeat-containing protein, putative	Ankyrin repeat-containing domain
C3.576	chr5	755605	0.9649	MDP0000913928	EH-domain-containing protein	EF-HAND 2
C3.577	chr5	756587	1	MDP0000178482	Armadillo/beta-catenin repeat family protein	-
C3.578	chr5	756606	1	MDP0000178482	Armadillo/beta-catenin repeat family protein	-
C3.579	chr5	756884	0.8506	MDP0000178482	Armadillo/beta-catenin repeat family protein	-
C3.580	chr5	756920	1	MDP0000178482	Armadillo/beta-catenin repeat family protein	-
C3.581	chr5	757070	0.8667	MDP0000178482	Armadillo/beta-catenin repeat family protein	-
C3.582	chr5	831751	0.8355	MDP0000200070	Serine/threonine protein phosphatase 6 regulatory ankyrin repeat subunit A	Ankyrin repeat-containing domain
C3.583	chr5	844786	0.8898	MDP0000200588	Ankyrin repeat-containing protein, putative	-
C3.584	chr5	845262	0.8388	MDP0000200588	Ankyrin repeat-containing protein, putative	-
C3.585	chr5	891945	0.9271	MDP0000227298	Ankyrin repeat-containing protein, putative	Ankyrin repeat-containing domain
C3.586	chr5	891981	1	MDP0000227298	Ankyrin repeat-containing protein, putative	Ankyrin repeat-containing domain
C3.587	chr5	892257	1	MDP0000227298	Ankyrin repeat-containing protein, putative	Ankyrin repeat-containing domain
C3.588	chr5	892350	1	MDP0000227298	Ankyrin repeat-containing protein, putative	Ankyrin repeat-containing domain
C3.589	chr5	892367	0.9611	MDP0000227298	Ankyrin repeat-containing protein, putative	Ankyrin repeat-containing domain
C3.590	chr5	1310931	0.9057	MDP0000190867	Starch synthase, putative	Carbohydrate binding module family 25
C3.591	chr5	1482725	1	MDP0000707990	Unknown protein	-
C3.592	chr5	4224243	0.9122	MDP0000171185	Glutamyl-tRNA(Gln) amidotransferase subunit A	Amidase signature domain
C3.593	chr5	11726730	0.9569	MDP0000155577	Probable leucine-rich repeat receptor-like protein kinase	Leucine-rich repeat-containing N-terminal, type 2
C3.594	chr5	12808582	1	MDP0000173299	Serine/threonine-protein kinase	Tyrosine-protein kinase, catalytic domain
C3.595	chr5	12808603	0.8542	MDP0000173299	Serine/threonine-protein kinase	Tyrosine-protein kinase, catalytic domain
C3.596	chr5	13397172	0.9065	MDP0000520929	Receptor kinase-like protein	Tyrosine-protein kinase, catalytic domain
C3.597	chr5	13397846	1	MDP0000520929	Receptor kinase-like protein	Tyrosine-protein kinase, catalytic domain
C3.598	chr5	13397867	1	MDP0000520929	Receptor kinase-like protein	Tyrosine-protein kinase, catalytic domain
C3.599	chr5	18185850	0.8769	MDP0000497333	Receptor protein kinase, putative	Tyrosine-protein kinase, catalytic domain
C3.600	chr5	19279404	0.866	MDP0000243980	60S ribosomal protein L13a, putative	Ribosomal protein L13 domain
C3.601	chr5	20065991	0.8617	MDP0000253997	Protein disulfide isomerase-like protein	Thioredoxin, conserved site
C3.602	chr5	21972153	0.8426	MDP0000209670	WD-repeat protein, putative	WD40 repeat, conserved site
C3.603	chr5	22002553	0.9663	MDP0000209674	IPR023214 (HAD-like domain)
C3.604	chr5	22519266	1	MDP0000274940	Retrotransposon protein, putative, Ty3-gypsy subclass	Ribonuclease H-like domain
C3.605	chr5	22519282	0.944	MDP0000274940	Retrotransposon protein, putative, Ty3-gypsy subclass	Ribonuclease H-like domain
C3.606	chr5	24693536	1	MDP0000663755	Leucine-rich repeat containing protein, putative	Leucine-rich repeat 3
C3.607	chr5	30763352	1	MDP0000165712	Unknown protein	-
C3.608	chr5	31460686	0.8942	MDP0000231604	Serine/threonine protein kinase-like protein CCR4	-
C3.609	chr5	31460768	0.9295	MDP0000231604	Serine/threonine protein kinase-like protein CCR4	-
C3.610	chr5	31460813	0.9295	MDP0000231604	Serine/threonine protein kinase-like protein CCR4	-
C3.611	chr5	31460824	0.9286	MDP0000231604	Serine/threonine protein kinase-like protein CCR4	-
C3.612	chr5	31572790	1	MDP0000222514	Subtilisin-like serine protease	-
C3.613	chr5	31573422	0.9487	MDP0000222514	Subtilisin-like serine protease	-
C3.614	chr5	31856185	0.9265	MDP0000707133	Unknown protein	-
C3.615	chr5	34887967	1	MDP0000228728	Unknown protein	-
C3.616	chr5	36387335	0.8562	MDP0000148886	Unknown protein	-
C3.617	chr5	36395453	0.8409	MDP0000148885	Chaperone protein dnaJ, putative	Heat shock protein DnaJ
C3.618	chr6	1793056	0.9591	MDP0000276552	Unknown protein	-
C3.619	chr6	2337208	0.8426	MDP0000141267	Elongation factor 1 beta	-
C3.620	chr6	3015790	1	MDP0000318073	Unknown protein	-
C3.621	chr6	3667394	0.8434	MDP0000777125	B3 domain-containing protein	DNA-binding pseudobarrel domain
C3.622	chr6	4231770	1	MDP0000152397	Unknown protein	-
C3.623	chr6	4231780	0.9044	MDP0000152397	Unknown protein	-
C3.624	chr6	4231787	0.9487	MDP0000152397	Unknown protein	-
C3.625	chr6	4232260	1	MDP0000152397	Unknown protein	-
C3.626	chr6	4232283	0.9542	MDP0000152397	Unknown protein	-
C3.627	chr6	4684352	0.9199	MDP0000314211	Acetylornithine deacetylase or succinyl-diaminopimelate desuccinylase	Peptidase M20
C3.628	chr6	4877053	0.878	MDP0000685279	Translocase of chloroplast 90, chloroplastic	-
C3.629	chr6	5560987	0.8469	MDP0000268061	Unknown protein	Thioredoxin domain
C3.630	chr6	5560992	0.8576	MDP0000268061	Unknown protein	Thioredoxin domain
C3.631	chr6	6322438	0.8992	MDP0000924875	PHD finger protein ALFIN-LIKE 4	Protein of unknown function DUF3594
C3.632	chr6	7036288	1	MDP0000751788	Unknown protein	-
C3.633	chr6	7036452	1	MDP0000751788	Unknown protein	-
C3.634	chr6	13120218	1	MDP0000707083	Blue copper protein, putative	Cupredoxin
C3.635	chr6	15086416	0.8882	MDP0000183974	WD repeat-containing protein, putative	WD40 repeat, conserved site
C3.636	chr6	15086619	1	MDP0000183974	WD repeat-containing protein, putative	WD40 repeat, conserved site
C3.637	chr6	15087358	0.8515	MDP0000183974	WD repeat-containing protein, putative	WD40 repeat, conserved site
C3.638	chr6	15087980	0.9206	MDP0000183974	WD repeat-containing protein, putative	WD40 repeat, conserved site
C3.639	chr6	15091220	1	MDP0000183974	WD repeat-containing protein, putative	WD40 repeat, conserved site
C3.640	chr6	15114623	0.9608	MDP0000125949	B3 domain-containing protein	DNA-binding pseudobarrel domain
C3.641	chr6	15190907	1	MDP0000186399	Endoribonuclease Dicer homolog 2	-
C3.642	chr7	1267818	0.9065	MDP0000800299	Unknown protein	-
C3.643	chr7	1591461	0.9355	MDP0000259862	NBS-containing resistance-like protein	NB-ARC
C3.644	chr7	1591660	1	MDP0000259862	NBS-containing resistance-like protein	NB-ARC
C3.645	chr7	1841486	1	MDP0000359044	Unknown protein	-
C3.646	chr7	2127297	0.8392	MDP0000288203	Non-specific lipid-transfer protein	Bifunctional inhibitor/plant lipid transfer protein/seed storage helical domain
C3.647	chr7	3367153	0.8877	MDP0000818274	Nuclear transcription factor Y subunit C8	-
C3.648	chr7	4213819	0.8936	MDP0000940098	Ubiquitin carboxyl-terminal hydrolase	TRAF-type
C3.649	chr7	4213836	0.89	MDP0000940098	Ubiquitin carboxyl-terminal hydrolase	TRAF-type
C3.650	chr7	5770534	0.8519	MDP0000307551	Pentatricopeptide repeat-containing protein, putative	Pentatricopeptide repeat
C3.651	chr7	9272719	1	MDP0000308925	Sterol desaturase	Uncharacterised domain Wax2, C-terminal
C3.652	chr7	9962049	1	MDP0000184544	Transcription factor jumonji domain-containing protein	Zinc-finger domain of monoamine-oxidase A repressor R1
C3.653	chr7	11853592	0.8811	MDP0000674651	Calcium-transporting ATPase 4, plasma membrane-type	-
C3.654	chr7	13040902	1	MDP0000141308	Unknown protein	-
C3.655	chr7	13042185	0.9262	MDP0000141308	Unknown protein	-
C3.656	chr7	13042341	1	MDP0000141308	Unknown protein	-
C3.657	chr7	13042381	0.9271	MDP0000141308	Unknown protein	-
C3.658	chr7	13168486	1	MDP0000156103	Inositol oxygenase 1	Inositol oxygenase
C3.659	chr7	13284240	0.8968	MDP0000483449	DNA repair protein radA-like protein	DNA repair protein RadA
C3.660	chr7	21182880	1	MDP0000812329	Unknown protein	-
C3.661	chr7	24467698	0.8377	MDP0000217779	Ras-related protein Rab-18	Small GTPase superfamily, Ras type
C3.662	chr7	26331663	1	MDP0000203214	RNA binding protein, putative	Tudor-like, plant
C3.663	chr7	26815142	0.8894	MDP0000188627	Putative streptococcal hemagglutinin	Protein of unknown function DUF566
C3.664	chr7	27966076	1	MDP0000167077	RNA binding protein-like	Nucleotide-binding, alpha-beta plait
C3.665	chr7	27996798	1	MDP0000189351	Unknown protein	-
C3.666	chr7	28270886	0.8438	MDP0000150446	Ubiquitin ligase protein cop1, putative	WD40 repeat, conserved site
C3.667	chr7	28270895	0.8438	MDP0000150446	Ubiquitin ligase protein cop1, putative	WD40 repeat, conserved site
C3.668	chr7	28444614	0.8333	MDP0000265100	F-box family protein	Heavy metal-associated domain, HMA
C3.669	chr7	28513025	1	MDP0000313024	Kinesin, putative	Armadillo-type fold
C3.670	chr7	28824711	1	MDP0000165652	Citrate transporter family protein	Divalent ion symporter
C3.671	chr7	28833476	0.9187	MDP0000161139	Hydroxyproline-rich glycoprotein family protein	-
C3.672	chr7	30959698	0.9297	MDP0000129983	ER lumen protein retaining receptor	ER lumen protein retaining receptor
C3.673	chr7	30965267	0.9297	MDP0000129984	Probable receptor-like protein kinase	Tyrosine-protein kinase, catalytic domain
C3.674	chr8	267658	0.8956	MDP0000210254	RNA polymerase II transcription elongation factor DSIF/SUPT5H/SPT5 (ISS)	-
C3.675	chr8	2740020	0.8534	MDP0000297521	Heat shock protein-related-like protein	-
C3.676	chr8	5987128	1	MDP0000293114	Cc-nbs-lrr resistance protein	NB-ARC
C3.677	chr8	7565028	1	MDP0000244854	Transposon protein, putative, CACTA, En/Spm sub-class, expressed	-
C3.678	chr8	7565832	1	MDP0000244854	Transposon protein, putative, CACTA, En/Spm sub-class, expressed	-
C3.679	chr8	7565860	1	MDP0000244854	Transposon protein, putative, CACTA, En/Spm sub-class, expressed	-
C3.680	chr8	7565993	1	MDP0000244854	Transposon protein, putative, CACTA, En/Spm sub-class, expressed	-
C3.681	chr8	7572035	0.913	MDP0000244854	Transposon protein, putative, CACTA, En/Spm sub-class, expressed	-
C3.682	chr8	7587126	0.8409	MDP0000142597	D-glycerate 3-kinase	-
C3.683	chr8	7587205	0.8703	MDP0000142597	D-glycerate 3-kinase	-
C3.684	chr8	7659652	0.9626	MDP0000371493	Chloroplast MPBQ/MSBQ methyltransferase	-
C3.685	chr8	8596676	1	MDP0000180593	High mobility group protein	Asp/Glu/hydantoin racemase
C3.686	chr8	9893028	0.965	MDP0000230387	Histone-binding protein RBBP4	Histone-binding protein RBBP4
C3.687	chr8	9893061	0.8505	MDP0000230387	Histone-binding protein RBBP4	Histone-binding protein RBBP4
C3.688	chr8	11138557	0.8571	MDP0000187119	Aminoacylase ACY1 and related metalloexopeptidases (ISS)	-
C3.689	chr8	14967527	0.9558	MDP0000261002	Putative copia-like retrotransposon polyprotein	Protein of unknown function DUF936, plant
C3.690	chr8	14967582	0.9188	MDP0000261002	Putative copia-like retrotransposon polyprotein	Protein of unknown function DUF936, plant
C3.691	chr8	15190337	0.9143	MDP0000294614	N-hydroxycinnamoyl/benzoyltransferase 6	Chloramphenicol acetyltransferase-like domain
C3.692	chr8	15323900	0.9285	MDP0000290186	Cc-nbs-lrr resistance protein	Leucine-rich repeat, typical subtype
C3.693	chr8	17546633	0.8364	MDP0000403774	GTP-binding nuclear protein Ran-A1	Proteasome, subunit alpha/beta
C3.694	chr8	17555285	0.8893	MDP0000186857	Nutrient reservoir, putative	-
C3.695	chr8	18933924	1	MDP0000945075	Unknown protein	-
C3.696	chr8	35509397	1	MDP0000165117	Squamous cell carcinoma antigen recognized by T-cells, putative	-
C3.697	chr8	35663249	0.873	MDP0000216291	Unknown protein	-
C3.698	chr9	1574495	1	MDP0000288768	Apple fruit acidity-related protein	-
C3.699	chr9	3076741	0.8816	MDP0000252231	Cullin 3-like protein	Cullin protein, neddylation domain
C3.700	chr9	3729011	0.8482	MDP0000205248	F16A14.15	Protein of unknown function DUF863, plant
C3.701	chr9	4077467	0.8301	MDP0000202660	Receptor-like-kinase	Tyrosine-protein kinase, catalytic domain
C3.702	chr9	4120503	0.9024	MDP0000269053	Ras-GTPase-activating protein-binding protein, putative	Chloramphenicol acetyltransferase-like domain
C3.703	chr9	4143148	0.8957	MDP0000496647	Unknown protein	-
C3.704	chr9	4649207	1	MDP0000193791	Receptor-like protein kinase	Tyrosine-protein kinase, catalytic domain
C3.705	chr9	4649268	1	MDP0000193791	Receptor-like protein kinase	Tyrosine-protein kinase, catalytic domain
C3.706	chr9	4649280	1	MDP0000193791	Receptor-like protein kinase	Tyrosine-protein kinase, catalytic domain
C3.707	chr9	4731449	1	MDP0000264728	Pentatricopeptide repeat-containing protein	Tetratricopeptide-like helical
C3.708	chr9	4731478	0.8519	MDP0000264728	Pentatricopeptide repeat-containing protein	Tetratricopeptide-like helical
C3.709	chr9	5096890	1	MDP0000180351	Proteasome maturation protein, putative	Proteasome maturation factor UMP1
C3.710	chr9	5473577	1	MDP0000304956	NADPH-ferrihemoprotein reductase	NADPH-cytochrome p450 reductase, FAD-binding, alpha-helical domain-3
C3.711	chr9	5474099	0.9565	MDP0000304956	IPR001094 (Flavodoxin), IPR001709 (Flavoprotein pyridine nucleotide cytochrome reductase), IPR023173 (NADPH-cytochrome p450 reductase, FAD-binding, alpha-helical domain-3)
C3.712	chr9	5474319	1	MDP0000304956	NADPH-ferrihemoprotein reductase	NADPH-cytochrome p450 reductase, FAD-binding, alpha-helical domain-3
C3.713	chr9	8414282	0.8915	MDP0000226828	Vacuolar protein sorting protein, putative	EAP30
C3.714	chr9	16898447	0.8426	MDP0000129665	Zinc finger family protein	Zinc finger, RING/FYVE/PHD-type
C3.715	chr9	17728070	0.9231	MDP0000315574	UDP-glycosyltransferase 1	UDP-glucuronosyl/UDP-glucosyltransferase
C3.716	chr9	25062527	0.8409	MDP0000317628	Multidrug resistance protein MdtK	Multi antimicrobial extrusion protein
C3.717	chr9	25064824	0.8321	MDP0000317628	Multidrug resistance protein MdtK	Multi antimicrobial extrusion protein
C3.718	chr9	25273293	0.9225	MDP0000779346	Pyridoxal biosynthesis lyase pdxS putative	Aldolase-type TIM barrel
C3.719	chr9	25273485	0.9062	MDP0000779346	Pyridoxal biosynthesis lyase pdxS putative	Aldolase-type TIM barrel
C3.720	chr9	25583241	0.8938	MDP0000229574	Unknown protein	-
C3.721	chr9	25592574	0.9558	MDP0000229575	Unknown protein	-
C3.722	chr9	25711098	0.921	MDP0000051962	Sphinganine hydroxylase Sur2, putative	Fatty acid hydroxylase
C3.723	chr9	25713774	0.9381	MDP0000302534	Pentatricopeptide repeat protein	-
C3.724	chr9	25713784	0.9381	MDP0000302534	Pentatricopeptide repeat protein	-
C3.725	chr9	25713795	0.9381	MDP0000302534	Pentatricopeptide repeat protein	-
C3.726	chr9	25716061	1	MDP0000302534	Pentatricopeptide repeat protein	-
C3.727	chr9	25834690	1	MDP0000264258	Ornithine decarboxylase	Orn/DAP/Arg decarboxylase 2, pyridoxal-phosphate binding site
C3.728	chr9	25834738	1	MDP0000264258	Ornithine decarboxylase	Orn/DAP/Arg decarboxylase 2, pyridoxal-phosphate binding site
C3.729	chr9	31125006	0.8491	MDP0000180563	G-box binding factor bZIP transcription factor	-
C3.730	chr9	32708329	0.9504	MDP0000530903	Dehydroascorbate reductase	Glutathione S-transferase/chloride channel, C-terminal
C3.731	chr9	34206023	0.872	MDP0000210216	Pentatricopeptide repeat protein	-
Comparison between M. domestica and M. sylvestris
C4.1	chr10	1043710	0.4865	MDP0000160703	Ras-related protein RABF2a	-
C4.2	chr10	1304053	0.4848	MDP0000686419	Thioredoxin m	Thioredoxin, conserved site
C4.3	chr10	1723743	0.5396	MDP0000220523	Kelch domain-containing protein 1	Kelch-type beta propeller
C4.4	chr10	2120015	0.6063	MDP0000286230	Polygalacturonase	Pectin lyase fold
C4.5	chr10	2133617	0.6566	MDP0000447149	Polygalacturonase	Pectin lyase fold
C4.6	chr10	4294551	0.5008	MDP0000290615	Alliinase family protein	EGF-like, alliinase
C4.7	chr10	5305355	0.7095	MDP0000190225	Subtilisin-like serine protease	Peptidase S8, subtilisin-related
C4.8	chr10	10432955	0.4912	MDP0000264448	Disease resistance protein	NB-ARC
C4.9	chr10	10479142	0.5287	MDP0000785964	ATP synthase epsilon chain	ATPase, F1 complex, delta/epsilon subunit, N-terminal
C4.10	chr10	10795982	0.5436	MDP0000170409	Putative NBS-LRR disease resistance protein	NB-ARC
C4.11	chr10	15277174	0.4887	MDP0000744777	Leucine rich repeat protein	Leucine-rich repeat, typical subtype
C4.12	chr10	25786893	0.664	MDP0000215528	Unknown protein	Xanthine/uracil/vitamin C permease
C4.13	chr10	26915954	0.4873	MDP0000246585	Unknown protein	-
C4.14	chr10	27007510	0.543	MDP0000149947	Probable leucine-rich repeat receptor-like protein kinase	Leucine-rich repeat-containing N-terminal, type 2
C4.15	chr10	30529456	0.731	MDP0000215219	LysM domain GPI-anchored protein 2, putative	Peptidoglycan-binding lysin domain
C4.16	chr10	32581342	0.6059	MDP0000304771	Late embryogenesis abundant protein	-
C4.17	chr10	35486784	0.5405	MDP0000314371	F-box family protein	F-box associated interaction domain
C4.18	chr10	36772636	0.8356	MDP0000847579	50S ribosomal protein L4	Ribosomal protein L4 domain
C4.19	chr10	36971633	0.4876	MDP0000190678	Phosphoribosylglycinamide formyltransferase	Formyltetrahydrofolate deformylase
C4.20	chr11	1687661	0.686	MDP0000320702	Receptor-like protein kinase	Tyrosine-protein kinase, catalytic domain
C4.21	chr11	6631932	0.4867	MDP0000233038	Pentatricopeptide repeat-containing protein, putative	Tetratricopeptide-like helical
C4.22	chr11	14193987	0.612	MDP0000314057	Nucleobase ascorbate transporter	Xanthine/uracil/vitamin C permease
C4.23	chr11	14212770	0.5713	MDP0000314058	Mads box protein, putative	Transcription factor, MADS-box
C4.24	chr11	14455951	0.4923	MDP0000640144	Splicing factor U2af 38 kDa subunit	Nucleotide-binding, alpha-beta plait
C4.25	chr11	14841809	0.5964	MDP0000195337	Calmodulin, putative	EF-HAND 2
C4.26	chr11	15264692	0.6281	MDP0000310542	Putative ribosomal RNA large subunit methyltransferase J	Ribosomal RNA large subunit methyltransferase E
C4.27	chr11	18226619	0.4827	MDP0000167553	Receptor protein kinase, putative	Tyrosine-protein kinase, catalytic domain
C4.28	chr11	18282008	0.5353	MDP0000206554	Unknown protein	-
C4.29	chr11	18457789	0.5642	MDP0000272708	Argonaute 4-like protein	Domain of unknown function DUF1785
C4.30	chr11	18797680	0.4841	MDP0000122724	Non-structural maintenance of chromosomes element 1-like protein	Zinc finger, RING-like
C4.31	chr11	18799737	0.5006	MDP0000122725	Ectonucleoside triphosphate diphosphohydrolase	Nucleoside phosphatase GDA1/CD39
C4.32	chr11	20213768	0.5821	MDP0000236315	Unknown protein	-
C4.33	chr11	20331095	0.5192	MDP0000294941	Transcription factor bHLH131	-
C4.34	chr11	21623177	0.4848	MDP0000284352	Kinase family protein	Tyrosine-protein kinase, catalytic domain
[truncated: 793 more rows]
