# Supplementary material for: Genome re-sequencing reveals the history of apple and supports a two-stage model for fruit enlargement
Source: Nat Commun. 2017 Aug 15;8:249. doi: 10.1038/s41467-017-00336-7 (PMC5557836; doi:10.1038/s41467-017-00336-7)
Supplement: Supplementary file 12 — Supplementary Data 11 [file 41467_2017_336_MOESM12_ESM.xlsx]

## Sheet: DataS11
Supplementary Data 11 List of nonsynonymous SNPs highly divergent between rootstock and scion cultivars (top 1% Fst).
Chromosone	Position	Fst	GeneID	Annotation	Protein domain
* SNPs underlying dwarf QTLs DW1 and DW2 were marked in red.
chr1	9344764	0.8648	MDP0000337084	Unknown protein	-
chr1	10088899	0.3413	MDP0000893993	UDP-glycosyltransferase 1	UDP-glucuronosyl/UDP-glucosyltransferase
chr1	12136651	0.3451	MDP0000918252	Tir-nbs-lrr resistance protein	-
chr1	23699678	0.4007	MDP0000854432	Putative uncharacterized protein P0453G03.24	Protein of unknown function DUF2921
chr1	24986609	0.6481	MDP0000306762	TIR-NBS-LRR disease resistance-like protein	NB-ARC
chr1	27341985	0.3355	MDP0000542929	Mini-chromosome maintenance complex-binding protein	Mini-chromosome maintenance complex-binding protein
chr1	28235134	0.43	MDP0000579215	WD repeat domain phosphoinositide-interacting protein	WD40/YVTN repeat-like-containing domain
chr1	30602469	0.5935	MDP0000508070	Disease resistance protein	NB-ARC
chr1	30602475	0.5935	MDP0000508070	Disease resistance protein	NB-ARC
chr1	34074152	0.5065	MDP0000240651	ABC transporter G family member	ABC transporter, conserved site
chr1	34074179	0.4646	MDP0000240651	ABC transporter G family member	ABC transporter, conserved site
chr10	1858213	0.3844	MDP0000669809	Receptor protein kinase, putative	Tyrosine-protein kinase, catalytic domain
chr10	8854820	0.6823	MDP0000252638	Unknown protein	-
chr10	8854857	0.4191	MDP0000252638	Unknown protein	-
chr10	11674061	0.4768	MDP0000265855	Disease resistance protein	AAA+ ATPase domain
chr10	11675785	0.4471	MDP0000265855	Disease resistance protein	AAA+ ATPase domain
chr10	30150904	0.339	MDP0000360691	Unknown protein	-
chr10	30414708	0.4135	MDP0000753750	FAR1-related protein	MULE transposase domain
chr10	31477190	0.4004	MDP0000275389	Serine palmitoyltransferase	Pyridoxal phosphate-dependent transferase, major domain
chr10	34990270	0.6703	MDP0000224187	Disease resistance protein	Leucine-rich repeat
chr10	35482052	0.3866	MDP0000314371	F-box family protein	F-box associated interaction domain
chr11	82610	0.5823	MDP0000215019	N utilization substance protein B-like protein	NusB/RsmB/TIM44
chr11	459361	0.3298	MDP0000273680	Phosphatidylinositol N-acetylglucosaminyltransferase subunit A	PIGA, GPI anchor biosynthesis
chr11	459369	0.422	MDP0000273680	Phosphatidylinositol N-acetylglucosaminyltransferase subunit A	PIGA, GPI anchor biosynthesis
chr11	1597715	0.4094	MDP0000251567	Serine/threonine-protein kinase	Protein kinase-like domain
chr11	1599384	0.6905	MDP0000251567	Serine/threonine-protein kinase	Protein kinase-like domain
chr11	1599651	0.5684	MDP0000251567	Serine/threonine-protein kinase	Protein kinase-like domain
chr11	3132064	0.6942	MDP0000224206	Beta-glucosidase	Glycoside hydrolase, superfamily
chr11	3731870	0.3378	MDP0000279270	Disease resistance protein	NB-ARC
chr11	3764789	0.3484	MDP0000309327	Altered inheritance of mitochondria protein 32	Thioredoxin-like fold
chr11	3767578	0.3879	MDP0000309327	Altered inheritance of mitochondria protein 32	Thioredoxin-like fold
chr11	4099668	0.3982	MDP0000225275	Unknown protein	-
chr11	4565247	0.6	MDP0000191097	Amino acid permease	Amino acid transporter, transmembrane
chr11	4775599	0.5789	MDP0000297604	Actin related protein	Actin-like
chr11	5496035	0.7778	MDP0000265416	NAC domain protein,	No apical meristem (NAM) protein
chr11	6274136	0.5765	MDP0000147944	Cc-nbs-lrr resistance protein	NB-ARC
chr11	7169612	0.7974	MDP0000219003	Carbohydrate kinase, PfkB	Domain of unknown function DUF1771
chr11	7285575	0.3556	MDP0000163017	UDP-glycosyltransferase 1	UDP-glucuronosyl/UDP-glucosyltransferase
chr11	7343018	0.4204	MDP0000191794	Disease resistance protein	Leucine-rich repeat, typical subtype
chr11	7693137	0.3316	MDP0000293510	Translation initiation factor IF-2	-
chr11	7694127	0.7341	MDP0000293510	Translation initiation factor IF-2	-
chr11	7694182	0.3481	MDP0000293510	Translation initiation factor IF-2	-
chr11	7695428	0.646	MDP0000293510	Translation initiation factor IF-2	-
chr11	8075040	0.4281	MDP0000192101	Nucleotide-binding site leucine-rich repeat protein	NB-ARC
chr11	10771858	0.3451	MDP0000309832	Unknown protein	-
chr11	11415371	0.3565	MDP0000309009	Probable peptide/nitrate transporter	Oligopeptide transporter
chr11	13791361	0.3537	MDP0000295669	Histidine phosphotransfer protein	Signal transduction histidine kinase, phosphotransfer (Hpt) domain
chr11	14428235	0.3626	MDP0000124063	Pentatricopeptide (PPR) repeat-containing protein-like	-
chr11	15362916	0.4438	MDP0000361589	Histone H2B	Histone-fold
chr11	17121407	0.3796	MDP0000152408	BZIP transcription factor	Domain of unknown function DUF630
chr11	24682468	0.5997	MDP0000401830	Unknown protein	-
chr11	30591481	0.3794	MDP0000171255	Unknown protein	-
chr11	30592165	0.4044	MDP0000171255	Unknown protein	-
chr11	33268996	0.3716	MDP0000216975	Unknown protein	Retrotransposon gag protein
chr11	34372792	0.3382	MDP0000251652	Unknown protein	-
chr11	35020907	0.4074	MDP0000374934	Receptor-like protein kinase 2	Leucine-rich repeat
chr11	35030070	0.3684	MDP0000386073	Receptor-like kinase	Tyrosine-protein kinase, catalytic domain
chr11	35030700	0.3684	MDP0000386073	Receptor-like kinase	Tyrosine-protein kinase, catalytic domain
chr11	35030749	0.3684	MDP0000386073	Receptor-like kinase	Tyrosine-protein kinase, catalytic domain
chr12	847183	0.334	MDP0000188276	Putative auxin-independent growth promoter protein	GDP-fucose protein O-fucosyltransferase
chr12	1931135	0.3439	MDP0000253332	Unknown protein	-
chr12	8064036	0.658	MDP0000176003	Tir-nbs-lrr resistance protein	Leucine-rich repeat 3
chr12	8064053	0.5157	MDP0000176003	Tir-nbs-lrr resistance protein	Leucine-rich repeat 3
chr12	8064096	0.5232	MDP0000176003	Tir-nbs-lrr resistance protein	Leucine-rich repeat 3
chr12	10738592	0.424	MDP0000154708	Unknown protein	-
chr12	13111678	0.401	MDP0000143292	Unknown protein	-
chr12	16517539	0.3911	MDP0000312270	Unknown protein	-
chr12	17490405	0.4036	MDP0000230088	5'-AMP-activated protein kinase-like protein	Protein of unknown function DUF4079
chr12	17626747	0.3744	MDP0000220817	CBS domain containing protein	Aldolase-type TIM barrel
chr12	19196721	0.4051	MDP0000322504	RING finger protein	Zinc finger, RING/FYVE/PHD-type
chr12	19665698	0.3393	MDP0000551067	Putative receptor kinase	Tyrosine-protein kinase, catalytic domain
chr12	19732511	0.4898	MDP0000126113	Importin subunit alpha	Armadillo-type fold
chr12	21322635	0.6129	MDP0000636042	Cc-nbs-lrr resistance protein	Leucine-rich repeat, cysteine-containing subtype
chr12	22525627	0.4419	MDP0000188687	Unknown protein	-
chr12	23453995	0.3366	MDP0000175212	Laccase, putative	Laccase
chr12	25460827	0.7931	MDP0000195148	Putative myosin-like protein	Prefoldin
chr12	29158350	0.4369	MDP0000191500	Zinc finger protein LSD1	Zinc finger, LSD1-type
chr12	29158467	0.5806	MDP0000191500	Zinc finger protein LSD1	Zinc finger, LSD1-type
chr12	32850828	0.3982	MDP0000312975	Elongation factor 1 alpha	Translation elongation factor EF1A/initiation factor IF2gamma, C-terminal
chr12	33159428	0.3462	MDP0000120271	Lipoxygenase	Lipoxygenase, C-terminal
chr13	8695846	0.4456	MDP0000286930	Unknown protein	-
chr13	12566371	0.3604	MDP0000198372	Ubiquitin carboxyl-terminal hydrolase	TRAF-type
chr13	17801938	0.8491	MDP0000161016	Glutathione s-transferase, putative	Glutathione S-transferase/chloride channel, C-terminal
chr13	22732064	0.4772	MDP0000317100	Unknown protein	-
chr13	26264968	0.3497	MDP0000201886	Cc-nbs-lrr resistance protein	-
chr13	33283486	0.5172	MDP0000423825	Transmembrane protease serine 13	-
chr14	601771	0.415	MDP0000225902	Protein FAR1-RELATED SEQUENCE 5	MULE transposase domain
chr14	1971348	0.6892	MDP0000157230	Copine, putative	Copine
chr14	6917229	0.3409	MDP0000318339	Calcium dependent protein kinase 2	Tyrosine-protein kinase, catalytic domain
chr14	9439296	0.3478	MDP0000188803	Protein FAR1-RELATED SEQUENCE 5	MULE transposase domain
chr14	17612531	0.5294	MDP0000717197	CM0216.280.nc protein	Protein of unknown function DUF241, plant
chr14	26900965	0.3664	MDP0000477688	26S proteasome non-ATPase regulatory subunit	26S proteasome, regulatory subunit Rpn7
chr14	30721020	0.4783	MDP0000286458	Pseudo response regulator	CheY-like superfamily
chr14	32578477	0.4339	MDP0000313820	Endo-1,4-beta-glucanase, putative	Glycoside hydrolase, family 9, active site
chr15	1565803	0.3248	MDP0000306595	Tetratricopeptide repeat protein 7A	Tetratricopeptide repeat
chr15	1565860	0.3647	MDP0000306595	Tetratricopeptide repeat protein 7A	Tetratricopeptide repeat
chr15	1576571	0.3924	MDP0000209194	Disease resistance protein	NB-ARC
chr15	9373534	0.4922	MDP0000160706	Se-RNase	Ribonuclease T2, active site
chr15	9798818	0.645	MDP0000563640	Unknown protein	-
chr15	15264554	0.4461	MDP0000190452	Caffeoyl-CoA O-methyltransferase	Domain of unknown function DUF292, eukaryotic
chr15	15744537	0.4402	MDP0000818944	Putative receptor protein kinase	Tyrosine-protein kinase, catalytic domain
chr15	15800770	0.3387	MDP0000253269	Methyltransferase type 11	Tetraspanin
chr15	18139968	0.4428	MDP0000302137	IPR001320 (Ionotropic glutamate receptor), IPR001638 (Extracellular solute-binding protein, family 3), IPR001828 (Extracellular ligand-binding receptor)
chr15	20446000	0.4188	MDP0000177207	Unknown protein	-
chr15	25197563	0.353	MDP0000623979	Alpha-1,2-fucosidase	Prion, copper binding octapeptide repeat
chr15	38533542	0.7778	MDP0000318212	DNA glycosylase	Helix-turn-helix, base-excision DNA repair, C-terminal
chr15	39721093	0.5213	MDP0000167348	Unknown protein	-
chr15	42408623	0.6561	MDP0000537889	Endoribonuclease E-like protein	-
chr15	42408656	0.8027	MDP0000537889	Endoribonuclease E-like protein	-
chr15	55044563	0.7082	MDP0000168440	Histone H2A	Histone-fold
chr15	55463265	0.7333	MDP0000432904	Conserved oligomeric Golgi complex subunit 1	-
chr16	2885384	0.3353	MDP0000321249	Anaphase-promoting complex subunit	Tetratricopeptide repeat
chr16	4168376	0.3834	MDP0000674494	Serine/threonine protein kinase, putative	-
chr16	7581931	0.3391	MDP0000284515	Chromosome segregation in meiosis protein 3	Replication fork protection component Swi3
chr17	852874	0.3298	MDP0000284557	Uridine kinase	Leucine-rich repeat-containing N-terminal, type 2
chr17	852899	0.3538	MDP0000284557	Uridine kinase	Leucine-rich repeat-containing N-terminal, type 2
chr17	935533	0.8769	MDP0000231634	Protoporphyrinogen IX oxidase	Protoporphyrinogen oxidase
chr17	1477300	0.8086	MDP0000297455	Pentatricopeptide repeat-containing protein	Tetratricopeptide-like helical
chr17	1637564	0.7116	MDP0000297156	Lipid A export ATP-binding/permease protein MsbA	ABC transporter, integral membrane type 1
chr17	1718445	0.5556	MDP0000141771	Ankyrin repeat-containing protein	-
chr17	2092643	0.394	MDP0000161595	Sirohydrochlorin cobaltochelatase	Cobalamin (vitamin B12) biosynthesis CbiX
chr17	2092732	0.4684	MDP0000161595	Sirohydrochlorin cobaltochelatase	Cobalamin (vitamin B12) biosynthesis CbiX
chr17	2341347	0.8947	MDP0000654592	Putative serine protease	Peptidase cysteine/serine, trypsin-like
chr17	3966719	0.3398	MDP0000527718	BTB/POZ domain-containing protein	BTB/POZ fold
chr17	3966767	0.3674	MDP0000527718	BTB/POZ domain-containing protein	BTB/POZ fold
chr17	4975618	0.6561	MDP0000280319	TIR-NBS-LRR disease resistance protein	Leucine-rich repeat 3
chr17	4975644	0.6561	MDP0000280319	TIR-NBS-LRR disease resistance protein	Leucine-rich repeat 3
chr17	4975653	0.6106	MDP0000280319	TIR-NBS-LRR disease resistance protein	Leucine-rich repeat 3
chr17	5824542	0.3333	MDP0000218504	cDNA clone:001-043-A08, full insert sequence	-
chr17	5831812	0.4203	MDP0000270446	cDNA clone:001-043-A08, full insert sequence	-
chr17	9100514	0.3944	MDP0000232137	Unknown protein	-
chr17	9597433	0.3527	MDP0000282855	Receptor-like protein kinase	Leucine-rich repeat-containing N-terminal, type 2
chr17	9604445	0.411	MDP0000282855	Receptor-like protein kinase	Leucine-rich repeat-containing N-terminal, type 2
chr17	9604476	0.4537	MDP0000282855	Receptor-like protein kinase	Leucine-rich repeat-containing N-terminal, type 2
chr17	9605859	0.4066	MDP0000282855	Receptor-like protein kinase	Leucine-rich repeat-containing N-terminal, type 2
chr17	9606419	0.3275	MDP0000282855	Receptor-like protein kinase	Leucine-rich repeat-containing N-terminal, type 2
chr17	10372048	0.3709	MDP0000181835	Long-chain-fatty-acid CoA ligase, putative	AMP-binding, conserved site
chr17	12637852	0.3683	MDP0000555484	60S ribosomal protein L10a	Ribosomal protein L1, superfamily
chr17	13573427	0.3778	MDP0000306332	Protein phosphatase 2c, putative	Protein phosphatase 2C
chr17	14613782	0.3759	MDP0000266801	Tir-nbs-lrr resistance protein	Leucine-rich repeat 3
chr17	14614483	0.3344	MDP0000266801	Tir-nbs-lrr resistance protein	Leucine-rich repeat 3
chr17	19190440	0.3378	MDP0000748981	Phosphoenolpyruvate carboxylase 1	Phosphoenolpyruvate carboxylase, bacterial/plant-type
chr17	19190449	0.4745	MDP0000748981	Phosphoenolpyruvate carboxylase 1	Phosphoenolpyruvate carboxylase, bacterial/plant-type
chr17	22366887	0.4042	MDP0000254603	IPR019557 (Aminotransferase-like, plant mobile domain)
chr17	24692377	0.492	MDP0000188426	Unknown protein	-
chr17	24781593	0.6683	MDP0000185742	Cytochrome P450, putative	Cytochrome P450, conserved site
chr17	25170487	0.6311	MDP0000283631	F-box protein	F-box associated interaction domain
chr17	25313613	0.5	MDP0000629636	Peroxidase 1	Peroxidase, active site
chr2	685791	0.4286	MDP0000272753	Transcription activator MSS11	Chromatin SPT2
chr2	3525871	0.3347	MDP0000168178	Eukaryotic translation initiation factor 3 subunit I	WD40 repeat, conserved site
chr2	4539202	0.4271	MDP0000414895	Disease resistance-like protein	NB-ARC
chr2	4561213	0.3836	MDP0000120931	Rac-like GTP binding protein	Small GTPase superfamily, Ras type
chr2	4619991	0.3742	MDP0000460948	Tir-nbs-lrr resistance protein	Toll/interleukin-1 receptor homology (TIR) domain
chr2	5616699	0.3818	MDP0000180090	Receptor-like protein kinase	Malectin-like carbohydrate-binding domain
chr2	5684179	0.5676	MDP0000219309	60S ribosomal protein L28, putative	Ribosomal protein L28e
chr2	5937290	0.3341	MDP0000610308	Glutamate-rich WD repeat-containing protein 1	WD40-repeat-containing domain
chr2	6332610	0.3286	MDP0000183933	Aspartic proteinase nepenthesin-1, putative	Peptidase aspartic
chr2	7034612	0.4911	MDP0000233349	Cell division control protein-like protein	Aspartate decarboxylase-like fold
chr2	7211223	0.4667	MDP0000411073	Cellulose synthase, putative	Cellulose synthase
chr2	8711128	0.3533	MDP0000506551	Brefeldin A-inhibited guanine nucleotide-exchange protein	Armadillo-type fold
chr2	8817874	0.3978	MDP0000941928	cDNA clone:J033031K13, full insert sequence	-
chr2	8896982	0.3453	MDP0000137428	Diacylglycerol O-acyltransferase	Diacylglycerol acyltransferase
chr2	9359504	0.6933	MDP0000301892	Disease resistance-like protein	NB-ARC
chr2	10669801	0.3262	MDP0000158468	Glutamate receptor	Extracellular solute-binding protein, family 3
chr2	16316553	0.6	MDP0000377788	Disease resistance protein	Powdery mildew resistance protein, RPW8 domain
chr2	16505479	0.6106	MDP0000164725	Nbs-lrr resistance protein	NB-ARC
chr2	16637363	0.4497	MDP0000223668	Serine/threonine-protein kinase	Tyrosine-protein kinase, catalytic domain
chr2	24575381	0.3684	MDP0000780549	AAA-type ATPase-like protein	MIT
chr2	25025256	0.3837	MDP0000203312	Arginase	Ureohydrolase
chr2	27139352	0.3776	MDP0000309396	Nucleolar GTP-binding protein, putative	-
chr2	28159859	0.3725	MDP0000227375	Aluminum-activated malate transporter	Malate transporter, aliminium toerance
chr2	28162076	0.3302	MDP0000227375	Aluminum-activated malate transporter	Malate transporter, aliminium toerance
chr2	30988840	0.3462	MDP0000843596	Histone-lysine N-methyltransferase MLL2	Aminotransferase-like, plant mobile domain
chr2	32041249	0.3237	MDP0000678728	DNA glycosylase	-
chr2	32246414	0.3884	MDP0000124433	Protein HASTY 1	Manganese/iron superoxide dismutase, N-terminal
chr2	32638832	0.3827	MDP0000137947	Unknown protein	-
chr2	33454600	0.3958	MDP0000319636	Kinase family protein	WD40-repeat-containing domain
chr2	34283187	0.3651	MDP0000247815	Protein kinase domain containing protein	-
chr2	34612856	0.3708	MDP0000319460	Receptor kinase, putative, expressed	Wall-associated receptor kinase galacturonan-binding domain
chr2	35305445	0.3636	MDP0000315037	Sulfotransferase-like protein	Sulfotransferase domain
chr2	36698583	0.3443	MDP0000693275	Unknown protein	-
chr2	38349403	0.3286	MDP0000139148	Putative leucine-rich repeat receptor protein kinase family protein	-
chr2	38364105	0.339	MDP0000634964	50S ribosomal protein L1	Ribosomal protein L1, superfamily
chr3	3808633	0.4601	MDP0000236138	Subtilisin-like protease	Peptidase S8, subtilisin, Ser-active site
chr3	5328433	0.3497	MDP0000240942	Disease resistance protein	DNA-binding pseudobarrel domain
chr3	5328574	0.3448	MDP0000240942	Disease resistance protein	DNA-binding pseudobarrel domain
chr3	7073003	0.3249	MDP0000306278	NEDD4-binding protein 2	Domain of unknown function DUF1771
chr3	19634664	0.3405	MDP0000264929	DNA binding protein, putative	-
chr3	19874535	0.6615	MDP0000299288	Unknown protein	-
chr3	19874561	0.7151	MDP0000299288	Unknown protein	-
chr3	19887847	0.4009	MDP0000784745	Activating signal cointegrator 1 complex subunit 2	UBA-like
chr3	19887886	0.3293	MDP0000784745	Activating signal cointegrator 1 complex subunit 2	UBA-like
chr3	19889211	0.748	MDP0000784745	Activating signal cointegrator 1 complex subunit 2	UBA-like
chr3	19947057	0.5469	MDP0000155846	Unknown protein	-
chr3	24257419	0.3687	MDP0000275564	Chaperone protein dnaJ	Tetratricopeptide repeat
chr3	25901570	0.3684	MDP0000543315	Cysteine synthase	Pyridoxal phosphate-dependent enzyme, beta subunit
chr3	26583195	0.565	MDP0000359820	Unknown protein	-
chr3	26851795	0.4235	MDP0000134303	-
chr3	27635663	0.3729	MDP0000422324	GrpE protein homolog	GrpE nucleotide exchange factor, coiled-coil
chr3	28499879	0.3287	MDP0000122095	Splicing factor 3b subunit	Splicing factor 3B subunit 5/RDS3 complex subunit 10
chr3	32776521	0.4462	MDP0000673407	-
chr3	32814209	0.3854	MDP0000281562	1-aminocyclopropane-1-carboxylate oxidase-like protein	Oxoglutarate/iron-dependent oxygenase
chr3	34289041	0.3341	MDP0000180447	Enoyl CoA hydratase-like protein	Crotonase, core
chr3	36547671	0.4419	MDP0000411882	IPR001892 (Ribosomal protein S13), IPR010979 (Ribosomal protein S13-like, H2TH), IPR018247 (EF-Hand 1, calcium-binding site)
chr4	2935884	0.5031	MDP0000875230	Probable receptor-like protein kinase	Protein kinase-like domain
chr4	10158566	0.3558	MDP0000200318	Purple acid phosphatase	Purple acid phosphatase, N-terminal
chr4	21119415	0.44	MDP0000401854	HIT zinc finger and PAPA-1-like domain-containing protein	-
chr4	24378859	0.3242	MDP0000202410	Unknown protein	-
chr4	24743326	0.338	MDP0000738781	F-box protein PP2-B1	-
chr4	24743343	0.338	MDP0000738781	F-box protein PP2-B1	-
chr4	24743364	0.338	MDP0000738781	F-box protein PP2-B1	-
chr4	24783041	0.4377	MDP0000681106	Probable receptor-like protein kinase	Tyrosine-protein kinase, catalytic domain
chr5	1734133	0.5632	MDP0000287608	S-receptor kinase-like protein 1	Tyrosine-protein kinase, catalytic domain
chr5	1921444	0.378	MDP0000450325	Cysteine-rich receptor-like protein kinase	Protein kinase, ATP binding site
chr5	1921958	0.4419	MDP0000450325	Cysteine-rich receptor-like protein kinase	Protein kinase, ATP binding site
chr5	3155720	0.52	MDP0000732220	Serine/threonine-protein kinase	-
chr5	3638643	0.4078	MDP0000190809	Unknown protein	-
chr5	3638835	0.5022	MDP0000190809	Unknown protein	-
chr5	3672435	0.5022	MDP0000302003	Vacuolar sorting protein SNF8, putative	Major facilitator superfamily domain, general substrate transporter
chr5	3692858	0.3354	MDP0000207309	Chromosome undetermined scaffold_69, whole genome shotgun sequence	-
chr5	4820353	0.5359	MDP0000302965	Thioredoxin family protein	Ubiquitin-associated/translation elongation factor EF1B, N-terminal, eukaryote
chr5	5055483	0.4909	MDP0000881736	Eukaryotic translation initiation factor 3 subunit, putative	Eukaryotic translation initiation factor 3, subunit 7
chr5	6104802	0.3484	MDP0000141521	Receptor-like kinase	Tyrosine-protein kinase, catalytic domain
chr5	6760225	0.384	MDP0000268916	1-aminocyclopropane-1-carboxylate oxidase 1	Oxoglutarate/iron-dependent oxygenase
chr5	7032865	0.3513	MDP0000165135	Beta xylosidase	Glycoside hydrolase, superfamily
chr5	9308201	0.3482	MDP0000314685	ATP synthase subunit beta	-
chr5	10614789	0.4123	MDP0000418316	Probable leucine-rich repeat receptor-like protein kinase	Leucine-rich repeat, typical subtype
chr5	10884568	0.3688	MDP0000303745	Vacuolar-sorting receptor 7	Protease-associated domain, PA
chr5	12184700	0.4842	MDP0000221167	S-receptor kinase-like protein 1	Tyrosine-protein kinase, catalytic domain
chr5	16428006	0.3422	MDP0000412069	IFA binding protein	Zein-binding domain
chr5	17637488	0.3626	MDP0000022785	Phytochelatin synthase	Phytochelatin synthase, C-terminal
chr5	19295893	0.4743	MDP0000203026	Cc-nbs-lrr resistance protein	-
chr5	19827181	0.3902	MDP0000156082	DNA binding protein-like	Nucleic acid-binding, OB-fold-like
chr5	20981266	0.3632	MDP0000279823	Putative retroelement pol polyprotein	Nucleic acid-binding, OB-fold-like
chr5	26639878	0.9294	MDP0000278313	Mannan endo-1,4-beta-mannosidase	Glycoside hydrolase, superfamily
chr5	26743578	0.4502	MDP0000667711	Hydroxycinnamoyl CoA shikimate/quinate hydroxycinnamoyltransferase	Chloramphenicol acetyltransferase-like domain
chr5	28421256	0.3633	MDP0000281417	Protein FAR1-RELATED SEQUENCE 5	MULE transposase domain
chr5	30035638	0.4588	MDP0000290288	Protein disulfide isomerase L-2	Thioredoxin domain
chr6	1163693	0.3986	MDP0000222717	Actin cytoskeleton-regulatory complex protein pan1	EF-HAND 2
chr6	3721447	0.3265	MDP0000585239	Disease resistance gene homolog 9N	NB-ARC
chr6	5400988	0.363	MDP0000157072	Unknown protein	-
chr6	20975539	0.3519	MDP0000163211	Arf-GAP with GTPase, ANK repeat and PH domain-containing protein 3	Ankyrin repeat-containing domain
chr6	27344553	0.3484	MDP0000155752	Uridine cytidine kinase I, putative	-
chr6	28467566	0.3248	MDP0000173749	ATP synthase subunit beta	ATPase, F1 complex beta subunit/V1 complex, C-terminal
chr6	28667390	0.3891	MDP0000252971	Pentatricopeptide repeat-containing protein	Tetratricopeptide-like helical
chr6	28714628	0.4312	MDP0000142734	Myosin-11	-
chr6	28854331	0.3923	MDP0000238668	Prostaglandin E synthase	Thioredoxin-like fold
chr7	1153347	0.3988	MDP0000448755	T6D22.8	-
chr7	1618928	0.5141	MDP0000212085	Retrotransposon protein	Nucleic acid-binding, OB-fold-like
chr7	17746576	0.3876	MDP0000490152	Zinc finger MYM-type protein	-
chr7	18331919	0.3322	MDP0000241866	Remorin	Remorin, N-terminal
chr7	18481843	0.6757	MDP0000165222	Glutathione-regulated potassium-efflux system protein	NAD(P)-binding domain
chr7	18482144	0.4239	MDP0000165222	Glutathione-regulated potassium-efflux system protein	NAD(P)-binding domain
chr7	18482150	0.7681	MDP0000165222	Glutathione-regulated potassium-efflux system protein	NAD(P)-binding domain
chr7	18482225	0.4339	MDP0000165222	Glutathione-regulated potassium-efflux system protein	NAD(P)-binding domain
chr7	18482613	0.3722	MDP0000165222	Glutathione-regulated potassium-efflux system protein	NAD(P)-binding domain
chr7	26452002	0.3412	MDP0000303549	Disease resistance protein	NB-ARC
chr7	27859809	0.4747	MDP0000188053	TPX2 (Targeting protein for Xklp2) family protein	Xklp2 targeting protein
chr7	30181878	0.524	MDP0000296865	Leucine-rich receptor-like protein kinase	Leucine-rich repeat-containing N-terminal, type 2
chr7	30967125	0.573	MDP0000129984	Probable receptor-like protein kinase	Tyrosine-protein kinase, catalytic domain
chr8	3506493	0.372	MDP0000247780	Putative RING-H2 finger protein	Domain of unknown function DUF1117
chr8	3920171	0.5556	MDP0000373134	Zinc finger protein	Zinc finger, C2H2-like
chr8	7267599	0.502	MDP0000300301	IPR007484 (Peptidase M28)
chr8	9017884	0.3502	MDP0000213824	Probable leucine-rich repeat receptor-like protein kinase	Leucine-rich repeat-containing N-terminal, type 2
chr8	12130320	0.3328	MDP0000672816	3-hydroxy-3-methylglutaryl coenzyme A reductase 1	Hydroxymethylglutaryl-CoA reductase, class I/II, catalytic domain
chr8	13090729	0.3314	MDP0000318479	ATP/DNA binding protein	ATPase-like, ATP-binding domain
chr8	14928419	0.3424	MDP0000314069	Cc-nbs-lrr resistance protein	Leucine-rich repeat, typical subtype
chr8	16122151	0.492	MDP0000461300	F-box family protein	-
chr8	32612078	0.6205	MDP0000210537	Disease resistance-like protein	NB-ARC
chr8	34124279	0.5921	MDP0000184177	Tir-nbs-lrr resistance protein	Leucine-rich repeat 3
chr9	6101948	0.4921	MDP0000245608	Nodulin family protein	Domain of unknown function DUF4371
chr9	6101996	0.5429	MDP0000245608	Nodulin family protein	Domain of unknown function DUF4371
chr9	6102007	0.5646	MDP0000245608	Nodulin family protein	Domain of unknown function DUF4371
chr9	6643648	0.3396	MDP0000155387	F-box/LRR-repeat protein	F-box domain, cyclin-like
chr9	8187410	0.3763	MDP0000167951	Magnesium chelatase H subunit	Magnesium chelatase, subunit H, N-terminal
chr9	14808382	0.4641	MDP0000241736	Cycloartenol synthase, putative	Squalene cyclase
chr9	15891382	0.3435	MDP0000263853	Pentatricopeptide repeat-containing protein, putative	Tetratricopeptide-like helical
chr9	16007223	0.4793	MDP0000134667	Disease resistance-like protein	NB-ARC
chr9	16154692	0.3557	MDP0000119565	Histidine kinase-, DNA gyrase B-, and HSP90-like ATPase family protein	-
chr9	16524732	0.4423	MDP0000150144	Purple acid phosphatase	Tetratricopeptide repeat
chr9	21784837	0.5925	MDP0000282766	Putative S-receptor kinase homolog 2	Tyrosine-protein kinase, catalytic domain
chr9	28775736	0.3332	MDP0000251632	Auxin transporter-like protein	-
chr9	32235789	0.3572	MDP0000192965	Methionyl-trna formyltransferase	Methionine tRNA Formyltransferase-like
chr9	33388753	0.5372	MDP0000690147	U-box domain-containing protein	Armadillo-type fold
chr9	33390288	0.3298	MDP0000690147	U-box domain-containing protein	Armadillo-type fold
chr9	33740909	0.428	MDP0000322533	Isocitrate dehydrogenase [NADP]	Isopropylmalate dehydrogenase-like domain
chr9	33742526	0.4006	MDP0000322533	Isocitrate dehydrogenase [NADP]	Isopropylmalate dehydrogenase-like domain
chr9	34135031	0.39	MDP0000295964	Unknown protein	-
chr9	34135214	0.4703	MDP0000295964	Unknown protein	-
chr9	34145774	0.3442	MDP0000295965	Oxygen-evolving enhancer protein 3-1, chloroplastic	PsbQ-like domain
