# Supplementary material for: Genome re-sequencing reveals the history of apple and supports a two-stage model for fruit enlargement
Source: Nat Commun. 2017 Aug 15;8:249. doi: 10.1038/s41467-017-00336-7 (PMC5557836; doi:10.1038/s41467-017-00336-7)
Supplement: Supplementary file 13 — Supplementary Data 12 [file 41467_2017_336_MOESM13_ESM.xlsx]

## Sheet: DataS12
Supplementary Data 12 Genes within selection sweeps from M. sieversii in Kazakhstan and M. sylvestris that underlie fruit weight QTLs fw1 and fw2 . Differentially expressed genes during fruit development are highlighted.
Gene ID	Chromosome	Start	End	Annotation	Protein domain	Expression (RPKM)
						18 DAB	37 DAB	67 DAB	90 DAB	132 DAB	adjusted p
From M. sieversii in Kazakhstan
fw1
MDP0000921848	chr15	38964487	38965084	Beta-galactosidase	Glycoside hydrolase, superfamily	0	0	0	0	0	NA
MDP0000179821	chr15	38989648	38993707	Beta-galactosidase	-	1.42	0.59	1.17	1.26	0.7	0.000369827
MDP0000257227	chr15	39007323	39008694	LOB domain-containing protein, putative	Lateral organ boundaries, LOB	0	0.01	0	0	0	NA
MDP0000232981	chr15	44880043	44912021	Neurobeachin	PH-BEACH domain	1.43	3.08	3.99	4.74	4.4	1.33e-174
MDP0000223854	chr15	44934950	44935868	Patellin-4, putative	CRAL-TRIO domain	0	0	0	0	0	NA
MDP0000280280	chr15	45302216	45305115	HAT family dimerisation domain containing protein	Ribonuclease H-like domain	0	0	0.01	0	0	NA
MDP0000184270	chr15	47892584	47895460	Disease resistance gene homolog 9N	NB-ARC	0.05	0.03	0.02	0.01	0	0.00875628
MDP0000284618	chr15	47923592	47926658	GDSL esterase/lipase	Lipase, GDSL	0	0	0	0	0	NA
MDP0000215933	chr15	48697827	48699049	Putative RING-H2 finger protein	Zinc finger, RING/FYVE/PHD-type	0.35	0.35	0.39	0.37	0.33	NA
MDP0000207245	chr15	50275721	50277213	Putative transposase	-	10.17	10.54	14.32	11.23	7.36	5.9e-09
MDP0000212520	chr15	51935257	51937406	Fructose-1,6-bisphosphatase class 1	Fructose-1,6-bisphosphatase class 1/Sedoheputulose-1,7-bisphosphatase	0	0	0	0	0	NA
fw2
MDP0000178155	chr8	18920083	18920743	Putative uncharacterized protein At2g04515/T1O3.30	-	0.06	0	0	0	0	0.194922
MDP0000945075	chr8	18933821	18934279	Unknown protein	-	0	0	0	0	0	NA
MDP0000836119	chr8	24638150	24639339	Ferredoxin	Beta-grasp domain	15.49	17.67	19.92	30.88	85.16	0
MDP0000698970	chr8	29287995	29288324	Unknown protein	-	0	0	0	0	0	NA
MDP0000257563	chr8	29300434	29300766	Unknown protein	-	0.49	0.28	0.11	0.12	0	0.00144766
MDP0000248915	chr8	29981882	29984145	Protein phosphatase 2c, putative	Protein phosphatase 2C	0	0	0	0	0	NA
MDP0000248914	chr8	29995299	30001860	Protein phosphatase 2c, putative	Protein phosphatase 2C	0.45	0.41	0.36	0.33	0.23	0.322321
From M. sylvestris
fw1
MDP0000179821	chr15	38989648	38993707	Beta-galactosidase	-	1.42	0.59	1.17	1.26	0.7	0.000369827
MDP0000311848	chr15	44676548	44683569	DNA binding protein, putative	Myb domain, DNA-binding	2.75	2.4	2.26	2.4	2.16	NA
MDP0000325800	chr15	44710174	44716321	NADPH--cytochrome P450 reductase	NADPH-cytochrome p450 reductase, FAD-binding, alpha-helical domain-3	24.82	32.35	40.78	42.56	41.18	1.61e-51
MDP0000784015	chr15	44724538	44725026	Unknown protein	Ribosomal protein S17e	0.4	0.27	0.3	0.36	0.36	NA
MDP0000226590	chr15	46017691	46019384	S-adenosylmethionine synthase 1	S-adenosylmethionine synthetase superfamily	2.55	3.95	3	3.29	4.27	9.2e-10
MDP0000351513	chr15	46019019	46019265	Unknown protein	Tetratricopeptide repeat	0.2	0.07	0.07	0.03	0.08	NA
MDP0000368233	chr15	46019347	46019590	Unknown protein	-	0	0	0	0	0	NA
MDP0000626142	chr15	46026438	46028990	Unknown protein	-	0.07	0	0	0	0	NA
fw2
MDP0000507230	chr8	21152017	21157473	Heat shock 70 kDa protein, putative	Heat shock protein 70, conserved site	25.38	19.42	28.81	32.96	28.57	2.07e-27
MDP0000231982	chr8	21158378	21160598	Pentatricopeptide repeat-containing protein	Tetratricopeptide-like helical	0.16	0.1	0.07	0.11	0.13	NA
MDP0000507227	chr8	21161135	21168755	UDP-glucose 4-epimerase, putative	UDP-glucose 4-epimerase C-terminal domain	3.83	10.55	4.4	2.86	1.69	6.12e-119
MDP0000320388	chr8	21164613	21172858	AT3G22270-like protein	-	9.99	13.1	12.53	14.49	14.63	5.78e-31
MDP0000231978	chr8	21180577	21181461	Protein TIFY 5A	Tify	0.27	0.02	0.02	0	0	0.0189448
MDP0000173824	chr8	23790928	23791881	Unknown protein	-	0	0.02	0.03	0.01	0	0.302419
MDP0000577338	chr8	23797019	23797468	Unknown protein	-	0.78	0.4	0.92	0.91	1.12	0.0136372
MDP0000867534	chr8	23809352	23809600	Gb|AAD49764.1	-	0.31	0	0	0	0	0.000246466
MDP0000343581	chr8	23830871	23830976	Unknown protein	-	0	0	0	0	0	NA
MDP0000291077	chr8	23843280	23847557	Proline-tRNA ligase	Prolyl-tRNA synthetase, class II	60.97	55.58	57.94	53.92	46.01	0.0143016
MDP0000291076	chr8	23849006	23849614	Ribosomal protein L19	Ribosomal protein L19/L19e, domain 3	5.75	5.68	4.87	4.88	3.79	0.160714
MDP0000192819	chr8	23850638	23852028	Soluble diacylglycerol acyltransferase	Thioredoxin-like fold	4.62	3.23	3.85	4.08	12.53	8e-35
MDP0000857821	chr8	23853863	23854508	Protein CHUP1	-	9.65	13.32	8.26	6.35	5.19	2.8e-09
MDP0000238968	chr8	23863081	23865252	Protein CHUP1	-	5.65	7.39	4.36	3.86	1.97	1.45e-38
MDP0000123768	chr8	23873442	23878973	Lipid A export ATP-binding/permease protein MsbA	ABC transporter, integral membrane type 1	0.02	0.01	0.01	0.01	0	NA
MDP0000836119	chr8	24638150	24639339	Ferredoxin	Beta-grasp domain	15.49	17.67	19.92	30.88	85.16	0
MDP0000155411	chr8	25353132	25353599	SCAR-like protein	-	0	0.02	0	0	0	NA
MDP0000152620	chr8	25415225	25420789	H+-ATPase	ATPase, P-type, cytoplasmic transduction domain A	0	0	0	0	0	NA
MDP0000148551	chr8	25443629	25446415	Erlin-2	-	0	0	0	0.02	0.01	0.465316
MDP0000148552	chr8	25447365	25449176	Unknown protein	-	0	0	0	0	0.04	NA
MDP0000188598	chr8	29627198	29631950	Geranylgeranyl transferase type-2 subunit alpha	Protein prenyltransferase	5.76	6.2	6.1	7.15	6.36	7.28e-06
