# Supplementary material for: Genome re-sequencing reveals the history of apple and supports a two-stage model for fruit enlargement
Source: Nat Commun. 2017 Aug 15;8:249. doi: 10.1038/s41467-017-00336-7 (PMC5557836; doi:10.1038/s41467-017-00336-7)
Supplement: Supplementary file 14 — Supplementary Data 13 [file 41467_2017_336_MOESM14_ESM.xlsx]

## Sheet: DataS13
Supplementary Data 13 Genes within selection sweeps from M. sieversii in Kazakhstan and M. sylvestris that underlie a sorbitol QTL. Differentially expressed genes during fruit development are highlighted.
Gene ID	Chromosome	Start	End	Annotation	Protein domain	Expression (RPKM)
						18 DAB	37 DAB	67 DAB	90 DAB	132 DAB	adjusted p
From M. sieversii in Kazakhstan
MDP0000284750	chr12	7025026	7037708	Synaptotagmin, putative	C2 membrane targeting protein	0.62	0.37	0.55	0.31	0.11	3.8e-13
MDP0000184450	chr12	7041089	7043571	Unknown protein	Protein of unknown function DUF2048	4.97	5.14	6.72	5.74	11.31	2.61e-42
MDP0000845788	chr12	9352165	9357762	Thioredoxin reductase	Pyridine nucleotide-disulphide oxidoreductase, FAD/NAD(P)-binding domain	18.8	14.4	14.62	14.5	14.53	0.00753543
MDP0000261181	chr12	9358340	9363116	ABC transporter G family member	ABC-2 type transporter	0.01	0	0.01	0.05	0.01	0.0172417
MDP0000261180	chr12	9369058	9369384	Unknown protein	-	0	0	0	0	0	NA
MDP0000223715	chr12	9380157	9382634	Esterase/lipase domain-containing protein	-	0.08	0.02	0	0	0.04	0.0517205
MDP0000314335	chr12	9383064	9385477	Thioredoxin reductase	Thioredoxin domain	7.47	6.17	6.85	6.8	6.67	NA
MDP0000216071	chr12	10347526	10348733	DNA-directed RNA polymerase II subunit J	DNA-directed RNA polymerase, RBP11-like	143.9	90.73	72.42	66.14	66.61	2.61e-39
MDP0000404722	chr12	10595735	10603842	Flavoprotein wrbA	Aldolase-type TIM barrel	8.26	6.78	7.92	8.08	7.61	0.0690125
MDP0000202406	chr12	10604935	10606580	Desumoylating isopeptidase 2	Domain of unknown function DUF862, eukaryotic	41.87	21.75	24.23	23.48	11.56	1.61e-66
MDP0000841918	chr12	10777220	10779781	Sorbitol transporter	Major facilitator superfamily domain	108.92	71.09	57.06	68.64	29.54	0.000166654
MDP0000343191	chr12	10779871	10779997	Unknown protein	-	1.57	0	0	0	0	0.0011386
MDP0000787701	chr12	10799364	10802161	Sorbitol transporter	Major facilitator superfamily domain	2.77	1.49	2.06	2.55	5.76	6.76e-07
MDP0000296050	chr12	10854051	10860010	Sorbitol transporter	Major facilitator superfamily domain	22.44	12.71	10.13	13.45	15.44	4.43e-24
MDP0000343192	chr12	10859313	10859547	Unknown protein	-	0	0	0	0	0	NA
MDP0000285032	chr12	10876866	10881026	Sorbitol transporter	Major facilitator superfamily domain	3.22	3.43	4.27	3.79	7.44	6.46e-14
MDP0000173143	chr12	11022172	11023220	Sugar transporter, putative	Major facilitator superfamily domain	0.01	0.02	0.01	0	0	NA
MDP0000682530	chr12	11027521	11030147	Sugar transporter, putative	Major facilitator superfamily domain	0.01	0	0	0	0	0.230241
MDP0000562345	chr12	11282593	11288622	Phosphatidylinositol 4-kinase, putative	Phosphatidylinositol 3/4-kinase, conserved site	12.84	31.18	38.63	40.66	31.67	4.12e-145
MDP0000148271	chr12	11399143	11399705	Chloroplast MPBQ/MSBQ methyltransferase	-	7.71	6.05	3.24	3.28	1.4	5.9e-21
MDP0000246947	chr12	11996798	12001317	Kinesin heavy chain, putative	-	0.63	0.54	0.67	0.82	0.74	NA
MDP0000260969	chr12	12002319	12013266	Kinesin-like protein	Kinesin, motor region, conserved site	0.21	0.08	0.12	0.15	0.1	0.0864388
MDP0000756897	chr12	12025542	12028272	HAD-superfamily hydrolase	HAD-like domain	7.89	12.7	9.02	4.81	3.01	3.23e-51
MDP0000123941	chr12	12041693	12042260	Acyl-activating enzyme 5	-	0	0	0	0	0	NA
MDP0000309305	chr12	12118292	12128187	Unknown protein	-	0.03	0.01	0.19	0.21	0.1	0.000385848
MDP0000318588	chr12	12149620	12153843	Plant-specific domain TIGR01589 family protein	Conserved hypothetical protein CHP01589, plant	5.97	6.12	7.58	11.43	10.06	6.18e-33
MDP0000318586	chr12	12161170	12167612	Calcium homeostasis endoplasmic reticulum protein	SWAP/Surp	0.02	0.03	0.04	0.1	0.07	0.212982
MDP0000881062	chr12	12167593	12168088	Cystathionine beta-lyase	Pyridoxal phosphate-dependent transferase, major domain	14.06	20.93	20.12	16.68	16.72	0.000275544
MDP0000211810	chr12	12176835	12182059	Cystathionine beta-lyase, putative	Pyridoxal phosphate-dependent transferase, major domain	10.11	10.85	8.8	9.26	8.48	0.0731488
MDP0000624979	chr12	12189164	12193664	Class III homeobox-leucine zipper protein	START-like domain	0.01	0.01	0	0.03	0	0.391624
MDP0000659418	chr12	12307031	12310984	Dead box ATP-dependent RNA helicase, putative	RNA helicase, DEAD-box type, Q motif	9.52	8.96	11.38	9.91	9.4	0.00355331
MDP0000354462	chr12	12427250	12427445	Unknown protein	-	0	0	0	0	0	NA
MDP0000886356	chr12	12455433	12456852	Taurine catabolism dioxygenase TauD/TfdA	Taurine catabolism dioxygenase TauD/TfdA	1.66	0.54	0.82	0.64	0.72	5.44e-05
MDP0000193777	chr12	12457413	12462379	Receptor protein kinase, putative	Tyrosine-protein kinase, catalytic domain	23.69	32.07	35.93	38.09	15.18	9.07e-79
MDP0000849870	chr12	12605639	12606506	Hexokinase 1	Hexokinase, C-terminal	13.24	14.91	12.78	13.63	16.14	7.5e-05
MDP0000643891	chr12	12607080	12609291	Hexokinase 1	Hexokinase, N-terminal	8.55	9.72	8.29	9.19	10.47	0.000507994
MDP0000185917	chr12	13244936	13245136	Unknown protein	-	0	0	0	0	0	NA
MDP0000285828	chr12	13247715	13251171	Unknown protein	-	0	0	0	0	0.03	0.209486
MDP0000413041	chr12	13258839	13259171	Myb-related transcription factor	Myb domain, DNA-binding	0.06	0	0.03	0	0.05	0.279656
MDP0000875752	chr12	13288144	13288503	Unknown protein	-	0	0	0	0	0	NA
MDP0000138102	chr12	13290788	13292196	Transcription factor bHLH106	Helix-loop-helix DNA-binding	6.31	2.91	2.37	2.45	1.18	2.67e-26
MDP0000538523	chr12	13369621	13373843	Unknown protein	-	0.74	1.14	1.86	2.34	2.38	2.81e-07
MDP0000356427	chr12	13374013	13375547	Unknown protein	-	7.46	10.05	9.35	13.07	14.3	2.13e-10
MDP0000165740	chr12	13385072	13389857	Putative uncharacterized protein At2g41150/T3K9.8	-	13.7	19.44	21.28	26.57	24.99	1.23e-61
MDP0000172898	chr12	13428516	13431270	UDP-glycosyltransferase 1	UDP-glucuronosyl/UDP-glucosyltransferase	0.05	0	0.4	0.8	1.42	7.9e-30
MDP0000417786	chr12	13564682	13575060	Pentatricopeptide repeat-containing protein	Tetratricopeptide-like helical	3.51	3.38	3.93	3.72	3.81	0.00662876
MDP0000319818	chr12	13604671	13607352	F-box family protein	F-box domain, cyclin-like	3.16	8.2	9.41	13.95	4.38	3.07e-68
MDP0000360222	chr12	13608239	13608440	Unknown protein	-	0.38	1.49	3.05	2.98	1.44	1.15e-07
MDP0000039464	chr12	13622716	13633797	Ubiquitin-associated domain-containing protein	Ubiquitin-associated/translation elongation factor EF1B, N-terminal, eukaryote	26.8	26.48	21.97	28.92	22.69	1.49e-05
MDP0000319820	chr12	13634935	13639461	Dual specificity protein phosphatase, putative	Dual specificity phosphatase	22.06	12.5	11.7	8.18	7.19	7.45e-51
MDP0000241310	chr12	14343314	14345428	Putative histone-lysine N-methyltransferase family protein	Pre-SET domain	22.56	30.14	29.62	37.19	31.54	1.31e-37
MDP0000124884	chr12	14714659	14720054	Pyruvate kinase	Pyruvate/Phosphoenolpyruvate kinase	64.3	115.11	86.75	115.21	105.72	6.51e-59
MDP0000124883	chr12	14725794	14731188	Pyruvate kinase	Pyruvate/Phosphoenolpyruvate kinase	59.99	107.61	81.09	108.01	98.56	1.25e-59
MDP0000766365	chr12	14758050	14758445	Auxin-induced protein 6B, putative	Auxin responsive SAUR protein	0.02	0.22	1.79	0.64	0	1.38e-24
MDP0000514153	chr12	15050908	15051466	mRNA, clone: RTFL01-03-L20	Serine hydrolase FSH	588.81	242.66	98.58	185.53	461.08	2.68e-294
MDP0000205182	chr12	15053761	15056658	Ubiquitin conjugating enzyme S	Ubiquitin-conjugating enzyme, active site	29.96	29.18	29.47	26.5	21.89	0.000124083
MDP0000300450	chr12	15057828	15060698	Unknown protein	-	0	0	0	0	0	NA
MDP0000300451	chr12	15069674	15077863	Unknown protein	-	0	0	0	0.01	0.02	0.0977788
MDP0000727008	chr12	15253757	15255396	Cytochrome P450	Cytochrome P450, conserved site	4.64	9.96	19.59	23.73	29.08	6.41e-39
MDP0000162027	chr12	15284858	15285883	Unknown protein	-	0	0	0	0	0.04	0.201748
MDP0000137954	chr12	15332900	15333834	Pentatricopeptide repeat-containing protein, putative	-	0.22	0.18	0.12	0.27	0.19	NA
MDP0000282244	chr12	15381134	15382641	Protein CHUP1	-	0.27	0.12	0.06	0.05	0	4.34e-06
MDP0000319497	chr12	15414218	15414938	Unknown protein	-	0	0	0	0	0	NA
MDP0000150786	chr12	15446512	15447916	Unknown protein	-	0	0	0	0	0	NA
MDP0000308444	chr12	15719713	15725006	Beta-galactosidase	Galactose-binding domain-like	0.09	0.03	0.01	0	0	0.00510202
MDP0000263613	chr12	16313696	16322213	Unknown protein	-	0	0	0.02	0.04	0.05	0.0314456
MDP0000263610	chr12	16342201	16343161	Pistil extensin-like protein	Pollen Ole e 1 allergen/extensin	0	0	0	0	0	NA
MDP0000255764	chr12	16367324	16368750	DnaJ homolog subfamily C member	DnaJ homologue, subfamily C, member 28, conserved domain	63.68	44.89	44.21	39.04	30.38	8.41e-28
MDP0000255763	chr12	16369274	16372069	Vacuolar protein-sorting-associated protein-like protein	Modifier of rudimentary, Modr	32.66	24.93	26.75	27.94	36.66	8.44e-29
MDP0000133801	chr12	16577451	16582468	O-methyltransferase, putative	O-methyltransferase, COMT, eukaryota	21.7	12.12	4.17	4.09	16.47	1.69e-129
MDP0000204043	chr12	16626252	16632654	Myosin-11	EEIG1/EHBP1 N-terminal domain	2.4	5.5	7.83	8.65	9.32	1.51e-222
MDP0000736614	chr12	16633929	16636799	Unknown protein	-	3	1.32	0.5	0.12	0.05	1.06e-26
MDP0000944525	chr12	16638487	16638702	Two-component response regulator ARR10	-	0	0	0	0	0	NA
MDP0000183294	chr12	17610772	17616525	Lipid A export ATP-binding/permease protein MsbA	ABC transporter, integral membrane type 1	12.33	15.45	15.03	15.05	56.45	0
MDP0000624296	chr12	17622812	17624227	Unknown protein	-	0	0	0	0	0.04	NA
MDP0000220817	chr12	17625696	17629170	CBS domain containing protein	Aldolase-type TIM barrel	6.4	6.4	7.04	5.57	4.64	0.000279063
MDP0000342743	chr12	17667084	17667204	Unknown protein	-	0.88	0.35	0.42	1.21	0.47	0.18967
MDP0000166168	chr12	17693158	17696757	Metal ion binding protein, putative	Heavy metal-associated domain, HMA	4.74	1.01	0.42	0.7	4.7	7.66e-104
From M. sylvestris
MDP0000211810	chr12	12176835	12182059	Cystathionine beta-lyase, putative	Pyridoxal phosphate-dependent transferase, major domain	10.11	10.85	8.8	9.26	8.48	0.0731488
MDP0000624979	chr12	12189164	12193664	Class III homeobox-leucine zipper protein	START-like domain	0.01	0.01	0	0.03	0	0.391624
MDP0000185917	chr12	13244936	13245136	Unknown protein	-	0	0	0	0	0	NA
MDP0000285828	chr12	13247715	13251171	Unknown protein	-	0	0	0	0	0.03	0.209486
MDP0000413041	chr12	13258839	13259171	Myb-related transcription factor	Myb domain, DNA-binding	0.06	0	0.03	0	0.05	0.279656
MDP0000165740	chr12	13385072	13389857	Putative uncharacterized protein At2g41150/T3K9.8	-	13.7	19.44	21.28	26.57	24.99	1.23e-61
MDP0000406860	chr12	15927436	15933847	Aldehyde dehydrogenase	Aldehyde dehydrogenase, C-terminal	57.16	41.26	32.11	21.31	10.14	2.14e-226
